# Supplementary material for: Single-Cell Analysis Uncovers a Vast Diversity in Intracellular Viral Defective Interfering RNA Content Affecting the Large Cell-to-Cell Heterogeneity in Influenza A Virus Replication
Source: Viruses. 2020 Jan 7;12(1):71. doi: 10.3390/v12010071 (PMC7019491; doi:10.3390/v12010071)
Supplement: Supplementary file 1 [file viruses-12-00071-s001.zip]

Archive with 6 entries (6 files):
- Table S1_Data of Figure 2, 3A and 3B.xlsx
- Table S2_tpm_afterQC.csv
- Table S3_sample_info_afterQC.csv
- Table S4_insert_sizes_influenza_counts.csv
- Table S5_chim_junctions_h1n1.csv
- Figure S1-S5.pdf
