# Supplementary material for: Single-Cell Analysis Uncovers a Vast Diversity in Intracellular Viral Defective Interfering RNA Content Affecting the Large Cell-to-Cell Heterogeneity in Influenza A Virus Replication
Source: Viruses. 2020 Jan 7;12(1):71. doi: 10.3390/v12010071 (PMC7019491; doi:10.3390/v12010071)
Supplement: Supplementary file 1 [file viruses-12-00071-s001.zip › Table S1_Data of Figure 2, 3A and 3B.xlsx]

## Sheet: Figure 2
PFU per cell	signal intensity DI	signal intensity FL
0	7.52443	0
0	6.69485	2.72832
0	10.2083	19.6569
5	13.9696	17.6429
21	23.77	6.70939
28	25.5131	7.51628
28	28.7119	18.6271
33	7.56992	17.0658
36	23.1156	13.7255
39	17.8882	22.5906
45	8.77497	8.62594
47	17.1783	17.2631
49	11.5767	16.5497
59	13.2567	13.5979
62	11.6762	13.8273
65	10.7596	12.8777
71	11.6288	16.687
72	13.2262	18.8397
74	8.90633	17.4721
79	18.2264	20.6884
83	14.0799	15.6662
101	12.6928	13.4825
116	30.7803	11.3058
133	9.35498	4.20486
140	6.16966	0.26141
153	2.30131	3.42217
170	2.14494	5.22111
290	23.3752	2.93163
300	0	11.1457
310	19.3034	21.0496
340	0.532916	9.00497
350	19.5203	16.044
360	20.3984	13.8949
410	16.6263	20.4317
450	7.16466	2.27752
490	22.5744	14.1092
530	15.9142	12.8778
980	25.8336	24.5126
0	4.31443	0
6	12.0352	8.5068
13	1.27557	16.8395
14	4.93564	11.238
17	4.86278	4.75806
18	9.2879	15.2732
23	3.4693	0
28	20.5434	15.4447
30	0.214415	0
34	14.0925	17.1225
34	11.5351	17.4095
39	3.92545	0.309218
50	16.8056	0
62	10.9671	8.53971
66	8.75722	6.26611
66	12.01	16.2132
69	8.78544	15.6628
100	15.9058	27.7248
112	30.4258	13.6708
124	27.169	16.4167
190	20.4621	12.3007
200	0	22.8862
200	12.1093	24.4807
230	1.33779	29.8538
230	0	19.1541
240	9.13353	14.3912
260	0	9.78911
260	14.9304	21.42
290	1.21329	25.4149
370	1.10369	0
400	16.1173	6.7052
600	2.98104	5.54438
610	0	3.79047
0	14.282	18.418
0	16.7353	15.2486
0	29.1343	14.9292
0	22.0345	8.06713
0	7.36577	15.4094
0	19.5713	18.2593
1	36.1369	7.7124
1	10.4378	0
1	0	10.5024
3	18.9626	15.1041
4	0.476196	17.3644
7	10.8065	11.9077
7	27.4993	11.7106
9	27.8462	6.36477
10	31.1759	9.24854
10	14.1183	17.1426
10	29.2572	10.7549
10	21.5636	19.9382
13	12.2905	17.2179
13	15.1309	15.209
13	17.0245	20.3344
20	8.45395	6.37284
24	17.3707	24.5157
26	13.4203	11.1335
29	10.89	1.96885
30	0	14.6938
31	14.0253	4.20023
37	16.0862	15.7656
40	10.4895	16.8041
43	34.5946	13.0548
48	24.3599	6.59918
59	13.2869	16.0334
81	14.3127	9.14782
109	18.9417	30.2796
125	0	14.9563
210	44.5019	13.8291
230	0	31.6634
280	20.9018	27.4404
320	13.5543	41.0894
6	38.1845	5.56412
7	5.09384	0
9	18.7315	21.0087
12	30.2494	6.19401
17	18.0474	24.7093
18	16.4516	21.4289
22	17.8397	30.4949
22	29.6876	8.48584
30	39.0401	3.2757
39	25.2669	32.6417
40	60.2255	8.51142
47	23.92	25.8106
55	46.548	20.4718
69	9.65406	0
73	9.44069	6.17464
80	0	3.48279
102	19.4674	0
117	18.3729	19.2337
136	17.4426	30.6044
137	11.757	14.6752
149	0	5.98282
170	5.79517	0
170	0.952286	31.5413
210	1.45321	44.1914
240	18.4426	19.9636
360	6.99608	6.98307
390	0.753083	38.172
410	8.22975	7.79892
560	0	23.4527
560	0	3.79738
640	23.5037	2.69281
700	13.1459	0.702114
0	10.9957	4.53453
0	4.87818	7.08042
0	0	5.83883
0	0	3.64387
1	9.03763	8.4766
2	9.65407	0.767289
7	16.9812	0
8	0.666644	26.3764
8	0	32.5303
10	0	2.43831
12	0	2.23729
13	10.7809	2.19176
17	13.3878	19.3297
25	2.98682	32.2672
31	9.88566	0
31	9.18473	1.83817
33	27.6938	6.87467
35	0	5.45476
38	20.7699	19.9831
43	8.23791	0
53	25.0403	9.62749
56	2.81979	0
66	10.6467	10.8569
97	0	3.40754
120	4.63313	0
139	0	9.4934
220	0	9.2724
220	12.2249	19.4761
330	0	31.4815
420	12.9084	24.426
500	3.21356	20.3443
510	4.04996	4.87523
1	2.10457	6.6894
3	17.1213	4.71984
10	11.1433	7.75413
12	11.3107	2.98955
20	11.0326	10.6702
20	8.34252	12.1162
20	8.87989	11.4638
30	9.21401	8.5282
30	6.18659	7.06092
30	9.16425	9.68627
30	9.1426	12.9939
32	12.5754	3.39566
40	10.5231	11.546
40	9.34772	8.94294
40	1.83798	10.3688
40	12.0831	11.0508
50	28.4066	0.608355
50	20.1469	6.11752
50	24.9771	0.746888
50	21.3159	8.27819
60	8.03669	11.3909
60	3.97676	5.45127
70	14.5572	5.59386
70	0	13.2374
70	8.83983	11.1101
90	7.8663	9.67414
100	1.30338	14.9249
100	1.04546	15.6527
100	7.8204	11.6034
110	8.82624	11.7591
110	5.55658	15.3537
120	0	17.1744
150	7.22562	11.4062
150	0.32786	14.7188
200	0.745849	12.5055
200	0.865644	17.3982
220	8.2654	14.1222
250	8.81337	11.5163
380	0	18.4142

## Sheet: Figure 3A
PFU	Ct
154	14.96
76	19.14
60	15.84
200	16.02
340	17.85
260	18.9
290	22.99
6	18.08
77	19.24
31	18.87
36	20.28
91	19.75
220	17.31
43	22.84
33	19.79
22	15.84
53	15.53
1	16.37
200	15.41
80	14.34
26	24.6
41	15.3
40	22.92
23	17.06
160	16.52
25	19.12
124	15.8
64	19.98
40	23.15
310	17.95
350	15.05
150	18.63
210	19.09
150	24.55
62	15.4
320	22.03
60	17.77
77	19.65
220	16.92
11	16.94
14	16.07
34	16.08
15	17.94
71	27.4
91	24.33
142	23.96
104	16.16
19	20.9
100	17.08
35	25.81
34	17.25
116	24.86
53	16.18
630	25.8
440	15.54
50	22.35
1	18.44
6	15.09
73	19.06
92	20.72
120	24.39
131	19.51
0	19.61
59	18.67
1	17.66
31	22.67
29	24.52
230	25.95
510	21.46
80	17.56
57	25.47
32	17.71
10	17.91
155	20.24
126	24.25
61	15.92
78	19.74
860	20.54
6	24.41
106	17.68
450	24.72
137	20.19
700	24.63
112	17.9
34	25.37
780	18.78
630	20.57
400	22.36
580	14.87
105	19.52
0	23.16
250	16.32
710	26.48
86	19.7
122	25.15
94	18.67
310	19.27
105	27.48
420	18.69
320	18.64
290	16.41
260	25.47
320	23.4
550	19.28
31	24.74
410	24.52
520	25.93
10	20.02
720	21.07
250	21.03
126	21.01
102	15.72
52	26.2
230	18.86
60	20.59
170	27.15
280	19.75
940	14.32
81	21.11
34	21.42
180	20.44
690	25.34
33	14.21
27	15.59
49	13.84
64	15.03
8	15.59
10	14.66
7	18.75
64	13.08
24	14.9
10	14.99
14	13.28
9	15.75
27	14.5
9	16.86
1	17.64
34	14.07
5	20.49
14	21.27
27	15.44
37	14.95
29	13.59
0	19.74
17	13.96
14	15.22
5	14.17
0	16.43
8	14.66
30	15.03
18	13.97
7	13.26
4	17.54
8	14.11
7	15.72

## Sheet: Figure 3B
PFU per cell
1
1
2
3
3
4
4
5
6
9
11
11
11
12
14
14
14
16
16
17
18
19
19
20
21
22
22
23
23
23
24
24
24
25
26
27
28
28
29
31
31
34
34
37
37
38
40
40
41
42
43
43
44
45
45
49
50
50
50
50
50
51
52
52
53
54
54
55
55
56
57
60
60
60
60
61
62
64
64
69
70
70
70
80
80
80
81
90
90
90
90
90
94
100
100
100
100
100
100
110
120
120
120
120
121
130
130
130
130
140
140
140
140
140
150
150
150
150
160
160
170
170
170
170
170
180
180
180
180
190
190
190
190
200
210
210
210
210
220
220
230
230
240
240
250
250
250
260
260
270
270
270
280
290
290
290
290
300
320
330
330
330
330
350
360
360
360
360
360
360
370
380
380
380
390
390
400
400
400
410
420
430
430
430
450
450
450
460
460
470
470
490
510
510
550
560
570
580
640
650
650
670
680
690
720
810
890
900
960
1100
