# Supplementary material for: Single-Cell Analysis Uncovers a Vast Diversity in Intracellular Viral Defective Interfering RNA Content Affecting the Large Cell-to-Cell Heterogeneity in Influenza A Virus Replication
Source: Viruses. 2020 Jan 7;12(1):71. doi: 10.3390/v12010071 (PMC7019491; doi:10.3390/v12010071)
Supplement: Supplementary file 1 [file viruses-12-00071-s001.zip › Table S2_tpm_afterQC.csv]

gene	mpimg_L1185-1_Cell10_PFU4_low_S10	mpimg_L1185-1_Cell11_PFU24_low_S11	mpimg_L1185-1_Cell12_PFU31_low_S12	mpimg_L1185-1_Cell13_PFU22_low_S13	mpimg_L1185-1_Cell14_PFU1_low_S14	mpimg_L1185-1_Cell15_PFU16_low_S15	mpimg_L1185-1_Cell16_PFU3_low_S16	mpimg_L1185-1_Cell19_PFU28_low_S19	mpimg_L1185-1_Cell20_PFU14_low_S20	mpimg_L1185-1_Cell21_PFU450_high_S21	mpimg_L1185-1_Cell22_PFU14_low_S22	mpimg_L1185-1_Cell23_PFU31_low_S23	mpimg_L1185-1_Cell26_PFU430_high_S26	mpimg_L1185-1_Cell27_PFU37_low_S27	mpimg_L1185-1_Cell28_PFU2_low_S28	mpimg_L1185-1_Cell29_PFU20_low_S29	mpimg_L1185-1_Cell2_PFU960_high_S2	mpimg_L1185-1_Cell30_PFU34_low_S30	mpimg_L1185-1_Cell31_PFU400_high_S31	mpimg_L1185-1_Cell33_PFU9_low_S33	mpimg_L1185-1_Cell34_PFU810_high_S34	mpimg_L1185-1_Cell35_PFU14_low_S35	mpimg_L1185-1_Cell36_PFU560_high_S36	mpimg_L1185-1_Cell37_PFU12_low_S37	mpimg_L1185-1_Cell38_PFU370_high_S38	mpimg_L1185-1_Cell39_PFU4_low_S39	mpimg_L1185-1_Cell3_PFU24_low_S3	mpimg_L1185-1_Cell40_PFU16_low_S40	mpimg_L1185-1_Cell41_PFU6_low_S41	mpimg_L1185-1_Cell42_PFU19_low_S42	mpimg_L1185-1_Cell43_PFU11_low_S43	mpimg_L1185-1_Cell44_PFU510_high_S44	mpimg_L1185-1_Cell45_PFU11_low_S45	mpimg_L1185-1_Cell46_PFU29_low_S46	mpimg_L1185-1_Cell47_PFU28_low_S47	mpimg_L1185-1_Cell48_PFU350_high_S48	mpimg_L1185-1_Cell49_PFU420_high_S49	mpimg_L1185-1_Cell4_PFU400_high_S4	mpimg_L1185-1_Cell50_PFU40_low_S50	mpimg_L1185-1_Cell51_PFU430_high_S51	mpimg_L1185-1_Cell52_PFU3_low_S52	mpimg_L1185-1_Cell53_PFU460_high_S53	mpimg_L1185-1_Cell54_PFU17_low_S54	mpimg_L1185-1_Cell55_PFU890_high_S55	mpimg_L1185-1_Cell56_PFU650_high_S56	mpimg_L1185-1_Cell57_PFU25_low_S57	mpimg_L1185-1_Cell58_PFU330_high_S58	mpimg_L1185-1_Cell59_PFU460_high_S59	mpimg_L1185-1_Cell5_PFU21_low_S5
ENSCAFG00000000001	0	0	0	0	0	0	0	0	0	0	0	0	0	0	0	0	0	0	0	0	0	0	0.0179539656560217	0	0	0	0	0	0	0	0	0	0	0	0	0.0877127320007682	0	0	0	0	0.413226325420987	0	0	0.459045265666763	0.887684059488091	0	0	0	0
ENSCAFG00000000002	0	0	0	0	0	0	0	0	0	0	0	0	0	0	0	0	0	0	0	0	0	0	0	0	0	0	0	0	0	0	0	0	0	0	0	0	0	0	0	0	0	0	0	0	0	0	0	0	0
ENSCAFG00000000005	0	0	0	0	0	0	0	0	0	0	0	0	0	0	0	0	0	0	0	0	0	0	3.76100722272005	0	0	0	0	0	0	0	0	0	0	0	0	0	0	0	0	0	0	0	0	0	0	0	0	0	0
ENSCAFG00000000006	0	0	0	0	0	0	0	0	0	0	0	0	0	0	0	0	0	0	0	0	0	0	0	0	0	0	0	0	0	0	0	0	0	0	0	6.90974299508904	0	0	0	0	0	0	0	0	0	0	0	0	0
ENSCAFG00000000007	0	0	0	2.24025855718641	0	0	0	0	0	0	0	0	0	0	0	0	0	0	0	0	1.11343121252282	0	0.109923102884106	0	0	0.457989914924796	0	0	0	0	0	0	0	0	0	0	0	0	0	0	0	0	0	0.142465362516743	1.01569883284129	0.500026579925468	0	0	0
ENSCAFG00000000008	0	0	0	0.593583353436378	0	0	23.362853756429	0	0	0	0	0	0	0	0	0	2.98771816054422	0	0	9.39986471286384	0	0	46.0782151369308	0	0	15.3811838598825	0	0	0	0	0	0	0	0	0	3.38516549082274	0	0	0	0	0	0	0	8.34731595702869	0	2.4003433033856	0	0	0
ENSCAFG00000000009	0	0	0	0	0	0	0	0	0	0	0	0	0	0	0	0	0	0	0	0	0	0	0	0	0	0	0	0	0	0	0	0	0	0	0	0	0	0	0	0	0	0	0	0.25788285307882	0	0	0	0	0
ENSCAFG00000000010	0	0	0	0	0	0	0	0	0	0	0	0	0	0	0	0	0	0	0	0	0	0	0	0	0	0	0	0	0	0	0	0	0	0	0	0	0	0	0	0	0	0	0	0	0	0	0	0	0
ENSCAFG00000000011	0	0	0	0	0	0	0	0	0	0	0	0	0	0	0	0	0	0	0	0	9.49218749236889	0	0	0	0	0	0	0	0	0	0	0	0	0	0	0.412640301034356	0	0	0	0	0	0	0	0	0	0	0	0	0
ENSCAFG00000000012	0	0	0	0	0	0	0	0	0	0.646731831161807	0	0	0	0	0	0	0	0	0	0	0	0	0	0	0	0	0	0	0	0	0	0	0	0	0	1.21068045903344	0	0	0	0	0	0	0	0.566192675287241	0	0	0	0	0
ENSCAFG00000000013	0	0	0	0	0	0	0	0	0	0	0	0	0	0	0	0	0	2.92333851427173	0	0	2.44860763936415	0	0.486256177108553	0	0	0	0	0	0	0	0	0	0	0	0	0	0	0	0	0	0	0	0	0	0	0	0	0	0
ENSCAFG00000000014	0	0	0	0	0	0	0	0	0	0	0	0	0	0	0	0	0	0	0	0	0	0	0	0	0	0	0	0	0	0	0	0	0	0	0	0	0	0	0	0	0	0	0	0	0	0.827891126909968	0	0	0
ENSCAFG00000000015	0	0	0	0	0	0	0	0	0	0	0	0	0	0	0	0	0	0	0	0	0	0	0	0	0	0	0	0	0	0	0	0	0	0	0	0	0	0	0	0	0	0	0	1.27162254823487	0	0	0	0	0
ENSCAFG00000000016	0	0	0	0	0	0	0	0	0	0	0	0	0	0	0	0	0	0	0	0	7.24423342682267	0	0	0	0	3.25498742752606	0	0	0	0	0	0	0	0	0	1.36614143795399	0	0	194.58317478209	0	0	0	0	0	0	0.17108727721251	0	1.44649473776468	0
ENSCAFG00000000017	0	0	0	0	0	0	0	0	0	0	0	0	0	0	0	0	4.69296872214297	0	0	0	4.54750885823423	0	0	0	0	0	0	0	0	0	0	0	0	0	0	0	0	0	0	0	0	0	0	0.0804876090388343	0	0	0	0	0
ENSCAFG00000000019	0	0	0	0	0	0	0	0	0	0	0	0	0	0	0	0	0	0	0	0	0	0	2.7332624207425	0	0	0	0	0	0	0	0	0	5.77126087827958	0	0	0.345277443272219	0	0	0	0	0	0	0	3.07128541426501	0	0	0	0	0
ENSCAFG00000000020	0	0	0	0	0	0	0	0	0	0	0	0	0	0	0	0	0	0	0	0	0	0	0.806203729864648	0	0	0	0	0	0	0	0	0	0	0	0	0	0	0	0	0	0	0	0	0	0	0	0	0	0
ENSCAFG00000000021	0	0	0	0	0	0	0	0	188.157349462968	8.13277901580575	0	0	0	0	0	0	0	0	0	0	0	0	7.13561532004232	0	0	23.0601017274025	0	0	0	0	0	0	0	0	0	0.918540070524537	0	0	0	0	0	0	0	0	0	0	0	0	0
ENSCAFG00000000022	0	0	0	0	0	0	0	0	3.55107949164787	0.147720282981145	0	0	0	0	0	0	0	0	0	0	0	0	0	0	0	0	0	0	0	0	0	0	0	0	0	0.0776325907708696	0	0	0	0	0	0	0	0.0244304259161625	0	0	0	0	0
ENSCAFG00000000024	0	0	0	0	0	0	0	0	0	0	0	0	0	0	0	0	0	0	0	0	0	0	0	0	0	0	0	0	0	0	0	0	0	0	0	0	0	0	0	0	0	0	0	0	0	0	0	0	0
ENSCAFG00000000025	0	0	0	0	0	0	0	0	0	0	0	0	0	0	0	0	0	0	0	0	0	0	0	0	0	0	0	0	0	0	0	0	0	0	0	14.3317261709627	0	0	0	0	0	0	0	0	0	0	0	0	0
ENSCAFG00000000026	0	0	0	0	0	1.30243931504309	26.5447143950682	0	0	0	0	0	0	0	0	0	0	0	0	0	0	0	35.8461517508567	0	0	31.7639645302727	0	0	0	0	0	132.80388120049	0	0	0	9.02017125600448	0	0	0	0	0	0	0	32.1359684217561	0	4.17262702857654	0	63.7011365735388	0
ENSCAFG00000000027	4248.16600878692	3940.98027508941	274.520266503593	246.22580566011	99.2721708747137	1776.37148340566	1556.42139288772	72.4974761987983	12.2195113562372	2626.21029513261	0	0	78.4902973977828	0	842.984763990539	0	9359.66756090536	80.6857034808341	0	34136.6804927437	0	0	3760.93121974495	0	2762.00784121561	507.74892094022	22641.9180834032	0	295.939657728625	0	0	1429.41532908624	303.196969490572	89.7910747900475	171.808721615285	15.0174449692434	3.69241453996919	0	0	0	663.941415580647	1287.72116444373	175.071195785296	1175.93768943121	43.6378358587165	1.07988739883653	21.8160269838468	469.783455927795	87.4252663224567
ENSCAFG00000000028	0	0	0	0	0	0	0	0	4.94460329868434	0	0	0	0	0	0	0	0	0	0	0	0	0	11.0240143865943	0	0	0	0	0	0	0	0	0	0	0	0	17.9722734997658	0	0	0	0	0	0	0	0	0	0	0	0	0
ENSCAFG00000000029	0	0	0	0	0	0	0	0	0	0	0	0	0	0	0	0	0	0	0	0	0	0	0	0	0	0	0	0	0	0	0	0	0	0	0	4.20409070256256	0	0	0	0	0	0	0	0	0	0	0	0	0
ENSCAFG00000000030	0	0	0	0	0	0	0	0	0	0	0	0	0	0	0	0	0	0	0	0	0	0	0	0	0	0	0	0	0	0	0	0	0	0	0	0	0	0	0	0	0	0	0	0	0	0	0	10.6797184544292	0
ENSCAFG00000000031	0	0	0	0	0	0	0	0	0	0	0	0	0	0	0	0	0	0	0	0	0	0	0	0	0	0	0	0	0	0	0	0	0	0	0	0	0	0	0	0	0	0	0	0	1.07165847940614	0	0	0	0
ENSCAFG00000000032	0	0	0	0	0	0	0	0	0	3.50698265842817	0	0	0	0	0	0	0	0	0	0	0	0	0	0	0	0	0	0	0	0	0	0	0	0	0	0	0	0	0	0	0	0	0	1.34668240075176	0	0	0	0	0
ENSCAFG00000000033	0	0	0	0	0	0	0	0	0	0	0	0	0	0	0	0	0	0	0	0	0	0	10.2450381796801	0	0	0	0	0	0	0	0	0	0	0	0	662.612567717947	0	0	0	0	0	0	0	0.212030418875237	0	0.395102751312264	0	19.7734410986123	0
ENSCAFG00000000034	0	0	0	0	0	0	0	0	0	0	0	0	0	0	0	0	0	0	0	0	0	0	0.284227240216865	0	0	0	0	0	0	0	0	0	0	0	0	0	0	0	0	0	0	0	0	0	0	0	0	0	0
ENSCAFG00000000035	0	0	0	0	0	0	0	0	0	0	0	0	0	0	0	0	0	0	0	0	0	0	0	0	0	0	0	0	0	0	0	0	0	0	0	0	0	0	0	0	0	0	0	0	0	0	0	0	0
ENSCAFG00000000036	0	0	0	0	0	0	0	0	0	0	0	0	0	0	0	0	0	0	0	0	0	0	1.53564011185326	0	0	0	0	0	0	0	0	0	0	0	0	0	0	0	0	0	0	0	0	0	0	0	0	0	0
ENSCAFG00000000037	0	0	0	0	0	0	0	0	0	0	0	0	0	0	0	0	0	0	0	0	0	0	0.186204031719517	0	0	0.159982106325684	0	0	0	0	4.43814526911765	0	0	0	0	0	0	0	0	0	0	0	0	0	0	0	0	0	0
ENSCAFG00000000038	0	0	0	0	0	0	0	0	0	0	0	0	0	0	0	0	0	0	0	0	0	0	0	0	0	18.9797607827817	0	0	0	0	0	0	0	0	0	0	0	0	0	0	0	0	0	0	0	0	0	0	0
ENSCAFG00000000039	0	0	0	0	0	0	0	0	0	4.32937436453236	0	0	0	0	0	0	0	0	0	0	0	0	0	0	0	0	0	0	0	0	0	0	0	0	0	0	0	0	0	0	0	0	0	0	0	0	0	0	0
ENSCAFG00000000040	0	0	0	0	0	0	0	0	0	0	0	0	0	0	0	0	0	0	0	0	0.778682017726811	0	0	0	0	0	0	0	0	0	0	0	0	0	0	0.229583660941608	0	0	0	0	0	0	0	0.469943389594389	0	0	0	0.292143909300663	0
ENSCAFG00000000041	0	0	0	0	0	0	0	0	0	0	0	0	0	0	0	0	0	0	0	0	0	0	0.481491876326701	0	0	0	0	0	0	0	0	0	0	0	0	1.29335402986063	0	0	0	0	0	0	0	0	0	0	0	0	0
ENSCAFG00000000042	0	0	0	0	0	0	0	0	0	0	0	0	0	0	0	0	0	0	0	0	0	0	0	0	0	0	0	0	0	0	0	0	0	0	19.9933927123884	0	0	0	0	0	0	0	0	0	0	0	0	0	0
ENSCAFG00000000043	0	0	0	0	0	0.439034810827553	0	0	0	0	0	0	0	0	0	0	0	0	0	0	0	0	0	0	0	0	0	0	0	0	0	0	0	0	0	0	0	0	0	0	0	0	0	0	0	0	0	0	0
ENSCAFG00000000044	0	0	0	0	0	0	0	0	0	0	0	0	0	0	0	0	0	0	0	0	0	0	0	0	0	0	0	0	0	0	0	0	0	0	0	0	0	0	0	0	0	0	0	0.537854206670931	0	0	0	0	0
ENSCAFG00000000045	0	0	0	0	0	0	0	0	0	0	0	0	0	0	0	0	0	0	0	0	0	0	0	0	0	0	0	0	0	0	0	0	0	0	0	0	0	0	0	0	0	0	0	0.555103806304177	0	0	0	0	0
ENSCAFG00000000047	0	0	0	0	0	0	0	0	0	0	0	0	0	0	0	0	0	0	0	0	0	0	0	0	0	0	0	0	0	0	0	0	0	0	0	0	0	0	0	0	0	0	0	0	0	0	0	0	0
ENSCAFG00000000048	0	0	0	0	0	0	0	0	0	0	0	0	0	0	0	0	0	0	0	0	0	0	0	0	0	0	0	0	0	0	0	0	0	0	0	0	0	0	0	0	0	0	0	2.96969972889255	0	0	0	0	0
ENSCAFG00000000049	0	0	0	0	0	0	0	0	0	0	0	0	0	0	0	0	0	0	0	0	0	0	0	0	0	0	0	0	0	0	0	0	0	0	0	0	0	0	0	0	0	0	0	0	0	0	0	0	0
ENSCAFG00000000051	0	0	0	0	0	0	0	0	0	0	0	0	0	0	0	0	0	0	0	0	0	0	0	0	0	0	0	0	0	0	0	0	0	0	0	0	0	0	0	0	0	0	0	0	0	0	0	0	0
ENSCAFG00000000052	0	0	0	0	0	0	0	0	0	0	0	0	0	0	0	0	0	3.81387429177195	0	0	0	0	0	0	0	0	0	0	0	0	0	0	0	0	0	0	0	0	0	0	0	0	0	0	0	0	0	0	0
ENSCAFG00000000054	0	0	62.9203972856128	0	0	0	0	0	0	0	0	0	0	0	0	11.8595835132115	0	0	0	0	5.32884524172376	0	0	0	0	0	0	0	0	0	0	0	0	0	0	0	0	0	0	0	0	0	0	0	0	0.632373973061691	0	0	15.9350514330723
ENSCAFG00000000056	0	0	0	0	0	0	0	0	0	0	0	0	0	0	0	0	0	0	0	0	0	0	0	0	0	0	0	0	0	0	0	0	0	0	0	0	0	0	0	0	0	0	0	0	0	0	0	0	0
ENSCAFG00000000058	0	0	0	0	0	0.257973059326134	0	0	3.07620442030925	11.2394482657082	0	0	0	7.81716021977127	0	0	7.57523978701059	0	0	0	0	0	34.1222956999574	0	0	0	0	0	0	0	0	0	0	0	0	1.14284683161731	1.0118189559445	0	0	0	0	0	0	0.575089649335014	0	0.245314596265498	0	50.0981214135649	2580.14932988244
ENSCAFG00000000059	0	0	0	0	0	0	0	0	44.9585833941823	0	0	0	0	0	0	0	0	0	0	0	32.4436213647713	0	0	0	0	0	0	0	0	0	0	0	0	0	0	0	0	0	0	0	0	0	0	0.674407587937273	0	0	0	0	0
ENSCAFG00000000060	0	0	0	0	0	0	0	0	0	0	0	0	0	0	0	0	0	18.0383128852611	0	0	0	0	0	0	0	0	0	0	0	0	300.916995197244	0	0	0	0	0	0	0	0	0	0	0	0	0.561629295042828	0	0	0	0	0
ENSCAFG00000000061	0	0	0	0	0	5.09300308847958	0	0	0	0	0	0	419.337902103515	0	0	0	0	0	0	0	0	0	0	0	0	0	0	0	144.268406770057	0	0	0	151.448747608335	0	0	1.87985812356251	0	0	0	0	0	0	1319.13612802143	3.7719667392536	0	0	0	0	0
ENSCAFG00000000062	0	0	0	0	0	0	0	0	0	0	0	0	0	0	0	0	0	0	0	0	0	0	0	0	0	0	0	0	0	0	0	0	0	0	0	0	0	0	0	0	0	0	0	0	0	0	0	0	0
ENSCAFG00000000063	0	0	0	0	0	0	0	0	0	1.15703367277136	0	0	0	0	0	0	0	0	0	0	76.8193511717012	0	0	0	0	0	0	0	0	0	0	0	0	0	0	0	0	0	0	0	0	0	0	4.92323027297559	0	0	0	0	0
ENSCAFG00000000064	0	112.329798740896	0	3.90364966687469	0	96.311450482148	48.810066155589	218.017557132008	24.1042066852477	84.1120386660262	0	0	0	29.7583124742665	0	0	1139.16808776733	0	0	0	0	22.7929215110524	881.629082351814	23.6763258036782	0	12.7361055318801	1827.83469404356	0	20.4576910759126	0	28.5328618300316	0	436.746370112661	0	38.3054895265141	28.4560997079626	11421.7230508429	9.66475303053444	189.86245097304	144.005387309668	908.216782174879	103.569184502789	470.056176557118	200.641488957011	26.8954992677375	4.56908251177111	78.1141395427121	233.695538071947	288.123049281838
ENSCAFG00000000065	0	0	0	0	0	0	0	0	0	0	0	0	0	0	0	0	0	0	0	0	0	0	0	0	0	0	0	0	0	0	0	0	0	0	0	2.46919753449865	0	0	0	0	0	0	0	0.172807211949226	0	0	0	0	0
ENSCAFG00000000066	0	0	0	0	0	45.8485459811215	0	0	0	6.50502167683015	0	0	0	0	0	0	0	0	0	0	0	0	17.4613578017086	0	0	0	0	0	0	0	0	0	0	0	0	0	0	0	0	0	0	0	0	0	0	0	0	55.2491121078161	0
ENSCAFG00000000067	0	0	0	0	0	0	0	27.9679889473295	0	0	0	0	0	0	0	0	0	0	0	0	1.05813192579937	0	0	0	0	0	0	0	0	0	0	0	0	0	0	0	0	0	0	0	0	0	0	0.0363265592069461	0	0	0	0	0
ENSCAFG00000000068	0	0	0	0	0	0	0	0	0	0.0840386258635699	0	0	0	0	0	0	0	0	0	0	0	0	1.984557113053	0	0	4.22096891133979	0	0	0	0	0	0	0	0	0	0.292662514852416	0	0	0	0	0	0.671375291625416	0	0.0352124296082856	1.75103872666161	0	0	16.911704546754	0
ENSCAFG00000000069	0	0	0	0	0	0	0	0	0	0	0	0	0	0	0	0	0	0	0	0	0	0	4.74062042632487	0	0	0	0	0	0	0	0	0	0	0	0	0	0	0	0	0	0	0	0	0.396289026959674	0	0	0	0	0
ENSCAFG00000000070	0	0	0	0	0	0	0	5.3968914302669	0	0	0	0	0	0	0	0	0	0	0	0	0	0	0	0	0	0	0	0	0	0	0	0	0.30597286564481	0	0	0	0	0	91.3298378982953	0	0	0	0	0	0	0.0600870435958056	0	0.177627162543545	0
ENSCAFG00000000071	5.66308578951576	0	0	0	0	0.81752602009534	192.738474021463	13227.0931853705	0	0	0	0	0	0	0	0	0	0	0	0	0	0	36.572631617114	0	0	0	0	0	0	0	0	0	0	0	0	25.5660020048641	16.3286356321507	0	0	0	0	0	0	23.611783833206	0	0	0	0	0
ENSCAFG00000000072	0	0	0	0	0	0	0	0	0	0	0	0	0	0	0	0	0	3.24483883522443	0	0	0	0	0.200975752808189	0	0	1.27104387710833	0	0	0	0	0	0	0	0	0	0	0	0	0	0	0	0	0	0.893192166524053	4.88414521947772	0	0	0	0
ENSCAFG00000000073	0	0	0	0	0	0	0	0	0	0	0	0	0	0	0	0	0	0	0	0	0	0	0.215848449278063	0	0	0	0	0	0	0	23.5030144672397	0	0	0	0	0.672776912520048	0	0	0	0	0	0	0	0	0	0	0	0	0
ENSCAFG00000000074	0	0	0	0	0	0	0	0	0	0	0	0	0	0	0	0	0	40.2161806350209	78.22811274495	0	0	0	0	0	0	0	0	0	0	0	0	0	0	0	0	0.401065787132342	0	0	0	0	0	0	0	0	0	0	0	0	0
ENSCAFG00000000075	0	0	0	0	0	0	0	0	0	0	0	0	0	0	0	0	0	0	0	0	0	0	0	0	0	0	0	0	0	0	0	0	0	0	0	0	0	0	0	0	0	0	0	0	0	0	0	0	0
ENSCAFG00000000076	0	0	0	0	16.8591441944967	0	0	0	0	1.04709703002438	0	0	0	0	0	0	0	0	0	0	0	0	0.549686088611694	0	0	0	0	0	0	0	0	0	534.540846079214	0	0	0	0	0	0	0	0	0	2.30533321312867	71.3086446400983	0	0	0	0	0
ENSCAFG00000000078	0	0	0	0	0	0	0	0	0	1.27896236801128	0	0	0	0	0	0	0	0	0	0	0	0	2.9967104475676	0	0	0	0	0	0	0	0	0	0	0	0	1.25288923823795	0.0349727497121163	0	0	0	0	0	0	0.498125692668235	0	0	0	0	0
ENSCAFG00000000079	0	0	0	0	0	0	0	0	0	0.434180404537151	0	0	0	0	0	0	0	0	0	0	0	0	0	0	0	0	0	0	0	0	0	0	0	0	0	0.161128403596004	0	0	0	0	0	0	0	0	0	0	0	0	0
ENSCAFG00000000080	0	0	0	0	0	0	0	0	0	0.470881626731571	0	0	0	0	0	0	0	0	0	0	0	0	0	0	0	2.40584901928106	0	0	0	0	0	0	0	0	0	0.160077731322776	0	0	0	0	0	0	0	0	0	0	0	0	0
ENSCAFG00000000081	0	0	0	0	0	0	0	0	0	0	0	0	0	0	0	0	0	0	0	0	0	0	0	0	0	0	0	0	0	0	0	0	0	0	0	0	0	0	0	0	0	0	0	0	0	0.940253699879729	0	0	0
ENSCAFG00000000082	0	0	0	0	0	0	0	0	0	6.25556057190533	0	0	0	0	0	0	0	0	0	0	0	0	0	0	0	0	0	0	0	0	0	0	46.3132357291614	0	0	7.09431679738488	0	0	0	0	0	0	0	0	0	0	0	7.88236787896688	0
ENSCAFG00000000083	2.42503411210704	1.93432145766696	0	0.577881648029678	0.109812941931998	1.86600078695286	5.18209349724166	0.267655709884841	0	2.02492448453893	0	0.237460923959575	0	0	0	0	4.53009544518341	0	0	0	0	11.6015463444077	10.9222789756418	0	0	2.78662296474976	0	0	27.1784568994496	0	0	0.54056745377768	6.05652164241174	0	0	0.0478774877971985	24.9073631413193	0	0	0	0	1.47438349017485	0	2.14039377032213	0	3.09276012567762	0.446811020014232	1.71224591328935	6.05154288342553
ENSCAFG00000000086	0	0	0	0.0289609460252369	0.216073182107053	0.0629690478958441	3.43492000968699	0	0	0	0	0	0	0	0	0	0	0	0	0	0	0	0.0315114849296655	0	0	0	0.614267339196743	0	0	0	0	0	0	0	0	0.227557211567379	0	0	15.6532293131795	0	0	0.181833993572205	0.395434775382366	0	0.33922140829146	0	0	0	0
ENSCAFG00000000087	0	0	0	0	0	0	0	0	0	13.2575493733698	0	0	0	0	0	0	0	0	0	0	0	0	0	0	0	7.86608031862483	0	0	0	0	0	0	0	0	0	0	0	0	0	0	0	0	0	0	0	0	0	0	0
ENSCAFG00000000088	0	0	0	0	0	0	0	0	0	9.03011133930262	0	0	0	0	0	0	0	0	0	0	3.57682055272352	0	48.8323458031216	0	0	0	0	0	0	0	0	0	5.38857882919912	0	0	0	0	0	0	0	0	0	0	0.572618887359611	0	1.52099072012365	0	0	0
ENSCAFG00000000089	0	0	0	0	0	0	0	0	0	0	0	0	0	0	0	0	0	0	0	0	0	0	0	0	0	3.33085535282266	0	0	0	0	0	0	0	0	0	0	0	0	0	0	0	0	0	0	0	0	0	0	0
ENSCAFG00000000090	0	0	0	0	0	0	0	0	0	0	0	0	0	0	0	0	0	0	0	0	0	0	0	0	0	0	0	0	0	0	0	0	0	0	0	0	0	0	0	0	0	0	0	0	0	0	0	0	0
ENSCAFG00000000093	0	0	0	0	0	0	0	0	0	0	0	0	0	0	0	0	0	0	0	0	0	0	0	0	0	10.2906725438996	0	0	0	0	0	0	0	0	0	0	0	0	0	0	0	0	0	0	0	0	0	16.8989827154326	0
ENSCAFG00000000094	0	0	0	0	0	0	0	0	0	3.43183487968817	0	0	0	0	0	0	0	0	0	0	0	0	0	0	0	0	0	0	0	0	0	0	0	0	0	0	0	0	0	0	0	0	0	0	0	0	0	0	0
ENSCAFG00000000096	0	0	0	0	0	0	0	0	0	0	0	0	0	0	0	0	0	64.4706437339664	0	0	8.10324851687726	0	1.6768427820173	0	0	0	0	0	0	0	0	0	0	0	0	1.12625220131409	0	0	0	0	0	0	0	0	0	0	0	0	0
ENSCAFG00000000097	0	0	0	0	0	0	0	10.5889604279316	0	0	0	0	0	0	0	0	4.91227360043857	6.06215479253573	0	0	0	0	2.2317947910465	0	0	0	0	0	0	0	0	0	0	0	0	5.27544474263498	0	0	0	0	0	0	0	0.343400219599953	0	0	0	0	0
ENSCAFG00000000098	0	0	0	0	0	0	0	0	0	0	0	0	0	0	0	0	0	0	0	0	0	0	0	0	0	0	0	0	0	0	0	0	0	0	0	0	0	0	0	0	0	0	0	0	12.3395518006468	0	0	0	0
ENSCAFG00000000099	0	0	0	0	0	0	0	0	0	0	0	0	0	0	0	0	0	0	0	0	0	0	0.39684736296016	0	0	0	0	0	0	0	0	0	0	0	0	1.12079555305191	0	0	0	0	0	0	0	0	0	0	0	0	0
ENSCAFG00000000100	0	0	0	2.34474574904504	0	4.71523405111625	0	0	0	1.6848043949936	0	0	0	0	0	0	0	0	0	0	0	0	0	0	0	0	0	0	0	0	21.9092144799236	0	0	0	0	0	0.944470238348225	0	0	0	801.635094177905	194.518840632522	25.0698425224143	0.172194819929137	0	0	0	0	7.71524748401667
ENSCAFG00000000101	0	0	0	0	0	0	0	0	0	0	0	0	0	0	0	0	0	0	0	0	0	0	0	0	0	0	0	0	0	0	0	0	0	0	0	0	0	0	0	0	0	0	0	0	0	0	0	0	0
ENSCAFG00000000102	0	1.22284731210054	4.68388793913604	45.2151453505317	6.71972298347879	0.395464534376665	0.609615074129533	7.31104565823935	0.352764729995182	11.0047862495325	0	1.97421036333928	0.984768324922469	36.4820065945317	0	3.58722584815477	22.120106658571	9.42394064622088	0	124.226769313398	1.24285930504094	10.8265615793036	9.33999475221422	10.4988752381607	0	0.293269702987306	0	0	0	0	27.6864705742975	9.39918565267664	21.2827842962986	0	9.20297601433891	4.86550066780077	1.62720819317675	2.77476353161341	0	0	0	7.42803691465523	1.03791769128781	7.27748159901977	0.896945932939738	0.518585651431891	0.631590842030697	1.27151889493459	0
ENSCAFG00000000103	0	0	0	0	0	0	0	0	0	4.13532892001541	0	0	0	0	0	0	0	0	0	0	0	0	0.525577944910637	0	0	0	0	0	0	0	0	0	0	0	0	0	0	0	0	0	0	0	0	0	0	1.19299551153688	0	0	0
ENSCAFG00000000104	0	0	0	0	0	0	0	0	0	0	0	0	0	0	0	0	0	0	0	0	0	0	1.48792110105964	0	0	0	0	0	0	0	0	0	0	0	0	3.50325377880252	0	0	0	0	0	0	0	1.92901255391627	1.38002498498489	0	0	0	0
ENSCAFG00000000105	14.3160641757231	0.26979321654447	0	0.0247788001640149	0	0.183109885870959	0.0881436047848384	1.89657146742421	1.09959154478357	0.0745235757053617	124.72342939641	0	0	0.314411288572882	0	0	0	53.0823532899748	0	0	3.48355953702505	0	0.882484658700059	0	117.828863143959	0.208642995568779	0	0	0	0	0	0	0.668458830423028	0	0	1.59310590772976	0	0	0	0	0.57287700798262	0	0	1.62346351540498	0.257298436510815	0.995076489999855	0	13.123413377413	0
ENSCAFG00000000106	0	0	0	0	0	0	0	0	0	0	0	0	11.4088828678103	0	0	0	0	0	0	0	0	0	0	0	0	0	0	0	0	0	0	0	0	0	0	0	0	0	0	0	0	0	0	0	0	0	0	0	0
ENSCAFG00000000107	0	0	0	0	0	0	0	0	0	0	0	0	0	0	0	0	0	0	0	0	0	0	0	0	0	0	0	0	0	0	0	0	0	0	0	1.83835549883898	0	0	0	0	0	0	0	0	0	0.970673514282202	0	0	0
ENSCAFG00000000108	0	0.886948656142196	0	0	0	0	0	0	0	0.511830951304453	0	0	0	0	0	0	0	11.5993563049779	0	0	0	0	15.2933186492013	0	0	0	0	0	0	0	0	0	0	0	0	2.49842805028743	1.40639383049391	0	0	0	0	0	0	0.31126246642914	0	0	0	0	0
ENSCAFG00000000109	0	0	0	0	0	0	0	1.90214739571646	0	1.19917676460817	0	0	0	0	0	0	0	13.5037926705204	0	0	2.5779228944713	0	36.8015091478374	0	0	0	0	0	0	0	0	0	0	0	0	2.9931534600815	0	0	0	0	0	0	0	2.71204889319111	17.0391896372851	0.540822462743321	0	0	0
ENSCAFG00000000110	148.007604789765	284.101343782115	0	138.018787980955	169.244206335509	184.918058057056	227.877049825649	52.0735943213726	0	19.5153757725114	0	13.3114048494886	0	1124.75285568896	0	0	474.736792097879	0	114.378908131563	0	0	43.8757386467778	378.895460242033	10344.5067673182	0	0	0	0	0	0	0	47.7673581044022	1061.14332025179	0	0	5.00474149227923	28.3445388174604	120.364668355814	0	0	0	89.3773870209584	0	458.804324544105	2.50904341627516	0	22.0207178579154	49.782552447246	281.708871805328
ENSCAFG00000000111	0	0	0	0	0	0	0	0	0	0	0	0	0	0	0	0	0	0	0	0	0	0	0	0	0	0	0	0	0	0	0	0	0	0	0	0	0	0	0	0	0	0	0	0	0	0	0	0	0
ENSCAFG00000000112	0	0	0	0	0	0	0	0	0	0	0	0	0	0	0	0	0	0	0	0	0	0	0	0	0	0	0	0	0	0	0	0	0	0	0	1.83269556368076	0	0	0	0	0	0	0	2.45444267621608	0	7.62521895893074	0	0	0
ENSCAFG00000000113	0	0	0	0	0	0	0	0	0	0	0	0	0	0	0	0	0	0	0	0	0	0	0	0	0	0	0	0	0	0	0	0	0	0	0	1.03167350789605	0	0	0	0	0	0	0	18.1129719894366	0	0	0	0	0
ENSCAFG00000000115	0	0	0	0	65.6509431294562	0	0	0	0	0.509018736014596	0	0	0	0	0	0	0	0	0	0	0	0	26.6492488856161	0	0	0	0	0	0	0	0	0	0	0	0	2.79288376954915	14.3838329925473	0	0	0	0	0	0	4.55303985456603	0	1.88488328243933	0	0	0
ENSCAFG00000000116	0	0	0	0	0	0.266895081841963	0	0	0	0.142809264291261	0	0	0	0	0	0	0	0	0	0	9.11527471834189	0	0.108679911362862	0	0	0.363583686346769	0	0	0	0	0	0	1.54499929729736	0	0	0.49525930537893	0	0.735041776194505	0	0	0	0	0	0.135152353256813	0	0	0	1.93407862511048	0
ENSCAFG00000000118	3.73152843771843	0	0	523.129132640278	0	0	347.226053145867	0	0	0	0	0	0	700.630407707398	0	0	0	41.8853330562511	0	152.283310995821	0	232.342222703506	171.767809478062	0	1060.2320703755	0	0	0	0	0	0	263.040707600354	0	1018.08002199518	0	18.6819587531589	6.96347470964792	0	0	0	175.457672221222	405.559738666973	0	41.5903419093081	0	0.590842798482057	80.7962152263411	78.3833683268529	0
ENSCAFG00000000119	0	0	0	0	0	0	0	0	60.6521260185244	0	0	0	0	0	0	0	0	89.0193565453221	0	0	0	0	0	0	0	0	0	0	0	0	0	0	0	0	0	6.24107889745524	0	0	0	0	0	0	0	3.75734295167006	0	0	0	0	0
ENSCAFG00000000120	0	0	0	0	0	0	0	0	0	18.2362839286581	0	0	0	0	0	0	0	0	0	0	0	0	4.59133972566471	0	0	0	0	0	0	0	0	0	0	0	0	0	0	0	0	0	0	0	0	0	0	0	0	0	0
ENSCAFG00000000121	0	0	0	0	0	0	0	0	0	0	0	0	0	0	0	0	0	40.6805360587923	0	0	26.0847854893291	0	0.195201698214322	0	0	0	0	0	0	0	0	0	0	0	0	0	0	0	0	0	0	0	0	3.3652335839076	0	0	0	0	0
ENSCAFG00000000122	0	0	50.4471950947229	0.417290354992642	0	0.410070232608903	1.98065526931747	0	0	0.834580561877082	0	4.17006747690322	0	0	0	0	0	0	0	0	29.1045295351831	0	0	0	0	0	0	0	0	0	0	0	0	0	0	0	0	0	0	319.318815884416	0	0	0	4395.40189413081	0	0	0	0	0
ENSCAFG00000000123	0	0	0	0	0	0	0	0.23278881072578	0	1.62731712111255	0	0	0	0	0	0	0	17.9929829510358	0	0	0	0	0.022731621246355	0	0	0	0	0	0	0	0	0	0	0	0	0.229739870872251	0	0	0	0	0	0	0	0.645032849399902	0	0.139209689247481	0	1.24569245152626	0.525866258458833
ENSCAFG00000000124	0	0	0	0	0	0	0	1.03750182548337	0	0	0	0	0	0	0	0	0	0	0	0	0	0	0	0	0	0	0	0	0	0	0	0	0	0	0	0.0931234802216846	0	0	0	0	0	0	0	0.502381203700364	0	0	0	0	0
ENSCAFG00000000125	0.22747940855318	107.82651153264	13.4130507691472	0.342863167194951	14.4667886949164	6.04284197117134	21.5586708160325	2.24016016879298	1.8159606188753	0.529501814230771	0	0.931127881037172	0	0.719037351113755	30.0157250081397	0	0.300979351110518	7.78664026936502	17.1943665494284	0.476052698583345	5.7937711963043	0	11.1630998310235	0	0	3.01155761320375	4.1023521290374	0	3.3027021527008	167.552264970603	0	1.81023718767644	0.684920700894548	6.26594331871584	0	1.23236796104802	0.286287724411482	1.52858206593728	43.6806567726549	12.6026098833282	0	1.96668056474105	1.03278518066405	3.88748462195011	1.14603089977287	2.62697713351511	0.256353845635644	8.75233849271367	6.09221882151123
ENSCAFG00000000126	0	0	0	0	0	0	0	0	0	0.609236922055471	0	0	0	0	0	0	0	0	0	0	0	0	0	0	0	0	0	0	0	0	0	0	0	0	0	2.01151313702551	0	0	0	0	0	0	0	0	0	0	0	0	0
ENSCAFG00000000127	0	0	0	0	0	0	0	0	0	0	0	0	0	0	0	0	0	0	0	0	51.8416260588504	0	0.302458182429279	0	0	0	0	0	0	0	0	0	0	0	0	2.6815895436213	0	0	0	0	0	0	0	0	0	0	0	0	0
ENSCAFG00000000128	0	0	0	0	0	0	0	0	0	0	0	0	0	0	0	0	0	0	0	0	0	0	0	0	0	0	0	0	0	0	0	0	0	0	0	0	0	0	0	0	0	0	0	0	0	0	0	0	0
ENSCAFG00000000129	0	0	0	0	0	0	0	0	0	0	0	0	0	0	0	0	0	0	0	0	0	0	0	0	0	0	0	0	0	0	318.319700253107	0	0	0	0	0	0	0	0	0	0	0	0	0	0	0	0	0	0
ENSCAFG00000000130	0	0	0	0	0	0	0	0	0	0	0	0	0	0	0	0	0	0	0	0	0	0	0	0	0	0	0	0	0	0	0	0	0	0	0	0	0	0	0	0	0	0	0	0	0	0	0	0	0
ENSCAFG00000000131	0	0	0	0	0	0	0	0	0	2.79632860403421	0	0	0	0	0	0	0	0	0	0	0	0	0	0	0	0	0	0	0	0	0	0	0	0	0	0	0	0	0	0	0	0	0	4.1750188496701	0	0	0	0	0
ENSCAFG00000000132	29.574312846388	0	0	0	25.8624657435456	0	181.999724813318	0	0	0	0	58.7492645543628	0	0	0	0	0	0	0	0	0	0	1.54362042423854e-08	0	0	0	0	0	612.30311654546	0	297.636274893115	0	0	0	867.797340793748	0	6.55296224046718	173.29413639953	0	0	0	0	0	0	0	0	0	0	17.9741752735072
ENSCAFG00000000133	0	0	0	0	0	0	0	0	0	0	0	0	0	0	0	0	0	0	0	0	0	0	0	0	0	0	0	0	0	0	0	0	0.150626345179238	0	0	0	0	0	0	0	0	0	0	0	0	0	0	0	0
ENSCAFG00000000134	0	0	0	0	0	0	0	0	0	31.8027626612175	0	0	0	0	0	0	0	0	0	0	0	0	0.461588868662133	0	0	0	0	0	0	0	0	0	10.0689240371046	0	0	0	0	0	0	0	0	0	0	0.233402788829517	0	0	0	0	0
ENSCAFG00000000135	0	0	0	0	0.16011961467841	8.99611369665915	0	0	0	0.0316068657121588	0	0	0	0	0	0	0	26.1457901106877	0	0	2.46719894612332	0	1.47314395118704	0	0	0	0	0	0	0	0	0	0.280372422522782	0	0	2.31798418177434	0	0	0	0	0	0	0	1.02264336201279	1.54435132526155	0.0507287265824032	0	100.006428600511	0
ENSCAFG00000000136	13.0176870623431	375.623293022109	25.8706430725378	22.3739589439577	0	179.392300310893	39.3381666130306	21328.2974464295	26.8992248052044	13.2689432474723	515.295260664821	1.13974713658577	0	2.87451454034687	128.393475183204	0	0	11.8024196688653	0	2.10969618994375	3.00070497159102	100.101017033267	31.0848910880088	0	477.569127846805	133.474435582129	92.9102250110313	0	0	0	13.1049994141109	0	0	0	0	0.233996056516752	32.0672667268837	65.6099622853216	219.419546006482	393.588025297847	810.130622496794	979.204832363608	147.101260044582	3590.34621336863	16.1606039119413	117.623752054799	3.07024624498732	116.191975518739	251.547486150238
ENSCAFG00000000137	732.480047694703	0	0	0	0	0	572.170422722782	7.35995274483831	0	6.95869207987476	0	0	0	0	0	0	0	58.9710328986866	0	0	0	0	22.9269488923566	0	0	0	0	0	0	0	0	0	84.4644153055599	0	0	21.1517875469663	39.2258517028538	0	0	0	0	154.444460816909	0	3.80340063201516	0	0.516044155168173	0	12.9187382504891	0
ENSCAFG00000000140	0	0	0	0	0	0	0	0	0	0	0	0	0	0	0	0	0	22.8722949651278	0	0	0	0	0	0	0	0	0	0	0	0	0	0	0	0	0	0	0	0	0	0	0	0	0	0	0	0	0	0	0
ENSCAFG00000000141	1964.2598437864	0	0	405.277395067605	16.6120739866089	128.076501649286	0	0	0	15.2048660381693	0	0	0	42.1075655780009	0	0	12.7159208343894	0	0	0	0	0	141.455651495442	0	0	53.973531275681	165.537201619179	0	0	0	2754.93626978517	0	632.867464794006	0	0	1757.14773352535	2398.00875720824	0	0	0	11.2189693684997	562.643830549748	152.395566099562	40.844093709965	8.14783492887602	1.12293783479155	22.8774628181195	666.310981677051	10.5770414892944
ENSCAFG00000000142	0	0	0	0	0	0	0	0	0	5.63913903537315	0	0	0	0	0	0	0	0	0	0	0	0	0	0	0	0	0	0	0	0	0	0	0	0	0	3.40901425352157	0	0	0	0	0	0	0	18.9376376004596	0	0	0	0	0
ENSCAFG00000000143	0	0	0	0	0	0	0	0	0	0	0	0	0	0	0	0	0	0	0	0	0	0	0	0	0	0	0	0	0	0	0	0	0	0	0	0	0	0	0	0	0	0	0	0	0	0	0	0	0
ENSCAFG00000000144	0	0	0	0	0	0	0	0	0	0	0	0	0	0	0	0	0	0	0	0	0	0	0	0	0	0	0	0	0	0	0	0	0	0	0	0	0	0	0	0	0	0	0	0	0	0	0	0	0
ENSCAFG00000000145	0	0	0	0	0	0	0	0	0	0	0	0	0	0	0	0	0	0	0	0	0	0	0	0	0	0	0	0	0	0	0	0	0	0	0	0	0	0	0	0	0	0	0	0.239963972549302	0	0	0	0	0
ENSCAFG00000000147	0	0	0	0	0	0	0	0	0	0	0	0	0	0	0	0	0	0	0	0	0	0	0	0	0	0	0	0	0	0	0	0	0	0	0	224.653418747073	0	0	0	0	0	0	0	0	0	0	0	0	0
ENSCAFG00000000148	0	0	0	0	0	0	0	0.264396889571812	21.3116536702035	0	0	0	0	0	0	0	0	0	0	0	5.55670516907462	0	0.452982074610689	0	0	0	0	0	0	0	0	0	0.153223247863613	0	0	1.0577402376238	0	0	0	0	0	0	0	0.281529662612264	0	0	0	0	0
ENSCAFG00000000149	0	0	0	0	0	0	0	0	0	0	0	0	0	0	0	0	0	0	0	0	0	0	0	0	0	0	0	0	0	0	0	0	0	0	0	0.976113059345702	0	0	0	0	0	0	0	0	0	0	0	0	0
ENSCAFG00000000150	0	0	0	0	0	0	0	0	0	0	0	0	0	0	0	0	0	0	0	0	0	0	0	0	0	0	0	0	0	0	0	0	0	0	0	0	0	0	0	0	0	0	0	0	7.38089398425315	0	0	0	0
ENSCAFG00000000153	0	0	0	0	0	0	0	0	0	0	0	0	0	0	0	0	0	0	0	0	0	0	4.26322402459916	0	0	0	0	0	0	0	0	0	0	0	0	0	0	0	0	0	0	0	0	0	0	0	0	0	0
ENSCAFG00000000155	0	0	0	0	0	0	0	0	0	0	0	0	0	0	0	0	0	0	0	0	0	0	0	0	0	0	0	0	0	0	0	0	0	0	0	2.79151425782844	0	0	0	0	0	0	0	0	0	0	0	0	0
ENSCAFG00000000156	0	0	0	0	0	0	0	0	0	0	0	0	0	0	0	0	0	5.66597853812754	0	0	0	0	5.70539133464986	0	0	1.09837290071811	0	0	0	0	0	0	0	0	0	0.811034470380292	0	0	179.443350899669	0	0	0	0	0	0	0	0	0	0
ENSCAFG00000000157	0	0	0	0	0	0	0	0	0	0	0	0	0	0	0	0	0	0	0	0	0	0	0	0	0	0	0	0	0	0	0	0	0	0	0	0	0	0	0	0	0	0	0	0	0	0	0	0	0
ENSCAFG00000000158	0	0	0	0	0	0	0	0	0	0.122351174912606	0	0	0	0	0	0	0	0	0	0	2.66513009351794	0	3.65326757673482	0	0	0	0	0	0	0	11.5657726633745	0	0	0	0	0.380706069528217	0	0	0	0	0	0	0	0.21558430043444	0	0	0	0	0
ENSCAFG00000000159	0	0	0	0	0	0	0	0	0	0	0	0	0	0	0	0	0	0	0	0	0	0	0	0	0	0	0	0	0	0	0	0	0	0	0	0	0	0	0	0	0	0	0	0	0	0	0	0	0
ENSCAFG00000000160	0	0	0	0	0	0	0	0	0	1.95100672629864	0	0	14.8992895135689	0	0	0	0	0	0	0	33.8558800718626	0	0.219032973934665	0	0	0	0	0	0	0	0	0	9.64546741380839	0	0	9.94123208403994	0	0	0	0	0	0	0	0	0	0	0	0	0
ENSCAFG00000000162	0	48.135159448922	0	0	0	0	3.39077148019504	1.33210165997156	0	0	0	0	0	0	0	0	0.407295623175503	0	0	0	0	0	2.07954997435751	0	0	0	0	0	0	0	0	0	0	0	0	0	0	0	0	0	0	0	0	0.053026679224353	0	0.623807952136549	0	0	0
ENSCAFG00000000163	0	0	0	0	0	0	0	0	0	0	0	0	0	0	0	0	0	0	0	0	5.16890268935439	0	1.16900175998094	0	0	0	0	0	0	0	0	0	0	0	0	0.57433362821515	0	0	0	0	0	0	0	0	0	0	0	0	0
ENSCAFG00000000164	0	0	0	0	0	0	0	0	0	0	0	0	0	0	0	0	0	0	0	0	0	0	3.53256399471147	0	0	0	0	0	0	0	0	0	0	0	0	0	0	0	0	0	0	0	0	0	0	0	0	0	0
ENSCAFG00000000165	0	0	0	0	0	0	0	0	0	0	0	0	0	0	0	0	0	0	0	0	0	0	0	0	0	0	0	0	0	0	0	0	0	0	0	0	0	0	0	0	0	0	0	0	0	0	0	5.78860212512766	0
ENSCAFG00000000166	0	0	0	0	0	0	0	0	0	0	0	0	0	0	0	0	0	73.5592692221373	0	0	0	0	4.12980623059872	0	0	0	0	0	0	0	0	0	0	0	0	1.14186249506805	0	0	0	0	0	0	0	0	0	0	1249.76838399218	0	0
ENSCAFG00000000167	0	0	0	0	0.0797048342121527	0	0	0	0	0	0	0	0	0	0	0	0	0	0	0	2.92762931496537	0	0.0495684889047842	0	0	0	0	0	0	0	0	0	0	0	0	0.367009882390144	0	0	12.5711075547762	0	0	0	0	1.11380722836214e-06	0	0	0	0	0
ENSCAFG00000000168	0	0	0	0	0	0	0	0	0	0	0	0	0	0	0	0	0	0	0	0	0	0	1.1445722322709	0	0	0.484770160197402	0	0	0	0	0	0	0	0	4.09456285954577	0	0	0	0	0	0	0	0	0.923129101014292	0	0	0	3.04376006407528	0
ENSCAFG00000000169	0	0	0	0	0	0	0	0	0.353520695501682	0	0	0	0	0	0	0	12.4312979991451	6.13933677113539	0	0	7.35427676856482	0	0.402441181927366	0	0	0	2.7735589466856	0	0	0	0	0	0.598621429749279	0	0	1.10893001790924	23.2318498833333	0	0	0	0	1.57151720877302	0	2.1649452245337	0	0.093583938731684	0	2.68384482025626	0.759948906384328
ENSCAFG00000000170	0	0	0	0	0	0	0	0	0	0	0	0	0	0	0	0	0	0	0	0	0	0	0	0	0	0	0	0	0	0	0	0	0	0	0	0	0	0	0	0	0	0	0	0	0	0	0	0	0
ENSCAFG00000000171	0	0	0	0	0	0	0	0	0	0	0	0	0	0	0	0	0	0	0	0	0	0	0	0	0	0	0	0	0	0	0	0	0	0	0	0	0	0	0	0	0	0	0	0	0	0	0	0	0
ENSCAFG00000000172	0	0	0	0	0	0	0	0	0	33.1168129824309	0	0	0	0	0	0	0	0	0	0	0	0	51.1034232747259	0	0	0	0	0	0	0	0	0	2.84187264042631	0	0	4.02573319956148	0	0	0	0	0	0	0	0	0	0	0	0	0
ENSCAFG00000000173	0	0	0	0	0	0	0	0	0	0	0	0	0	0	0	0	0	0	0	0	0	0	0	0	0	0	0	0	0	0	0	0	0	0	0	0	0	0	0	0	0	0	0	0	0	0	0	0	0
ENSCAFG00000000175	0	0	0	0	0	0	0	0	0	0	0	0	0	0	0	0	0	0	0	0	0	0	0	0	0	0	0	0	0	0	0	0	0	0	0	0	0	0	0	0	0	0	0	0	0	0	0	0	0
ENSCAFG00000000176	0	0	0	0	0	0	0	18.1267233305341	0	0	0	0	0	0	0	0	0	0	0	0	0	0	0	0	0	0	0	0	0	0	0	0	0	0	0	9.96079042330124	0	0	0	0	0	0	0	0	0	0	0	0	0
ENSCAFG00000000177	0	0	0	0	0	0	0	147.251592532231	0	0	0	7.11417091016751	0	0	0	0	0	0	0	0	32.7724618195867	0	0	88.0275498106653	0	218.163153031993	0	0	0	0	0	0	0	0	0	0	0	0	0	0	0	0	0	0	0	0	14.8105796941571	0	0
ENSCAFG00000000178	0	0	0	0	0	0	0	0	0	0.569389436898643	0	0	0	0	0	0	0	8.69197540169768	0	0	3.01406635390541	0	0.00830471479813411	0	0	0.177871191539898	0	0	0	0	0	0	0	0	0	0.604447907036196	0	2.20967827893043	0	0	0	0	0	1.12061046867274	0	0	0	0.697009999064073	0
ENSCAFG00000000183	0	0	0	0	0	0	0	0	0	0	0	0	0	0	0	0	0	0	0	0	0	0	0	0	0	0	0	0	0	0	0	0	0	0	0	0	0	0	0	0	0	0	0	0	0	0	0	0	0
ENSCAFG00000000184	0	0	0	0	0	0	0	0	0	0	0	0	0	0	0	0	0	0	0	0	1.16149099424429	0	0.643952578625631	0	0	0.977038142009936	0	0	0	0	0	0	0	0	0	0.666836655431494	0	0	0	0	0	0	0	0	0	1.72112074093041	0	0.215806166417268	0
ENSCAFG00000000185	0	0	0	0	0	0	0	0	0	0	0	0	0	0	0	0	0	0	0	0	0	0	1.44354622117034	0	0	0	0	0	0	0	0	0	0	0	0	0	0	0	0	0	0	0	0	2.35697306835569	0	0	0.0577215993939173	0	0
ENSCAFG00000000187	0	0	0	0	0	0	0	0	0	0	0	0	0	0	0	0	0	0	0	0	0	0	0	0	0	0	0	0	0	0	0	0	0	0	0	0	0	0	0	0	0	0	0	0	0	0	0	0	0
ENSCAFG00000000188	0	0	0	0	0	0	0	0	0	0	0	0	0	0	0	0	0	0	0	0	0	0	0	0	0	80.1231614904727	0	0	0	0	0	0	0	0	0	0	0	0	0	0	0	0	0	0	0	0	0	0	0
ENSCAFG00000000189	0	0	0	0	0	0	0	0	0	0	0	0	0	0	0	0	0	0	0	0	0	0	0.286358580789967	0	0	0	0	0	0	0	0	0	0	0	0	4.20547091359358	0	0	0	0	0	0	0	0.255968709715483	0	0	0	0	0
ENSCAFG00000000190	152.818390831852	5246.39898967074	0	1557.61980909214	52.8836439769236	257.287453087725	4372.95751707023	631.23101644341	26.6495644576772	79.9839603931669	0	262.176835849773	71.9319940190643	104.736601630543	0	957.726909300219	617.229828666878	1158.18245185702	189.761256059602	15.7264558013481	388.397114965324	0	678.73696881437	1031.2215596889	0	400.991911772864	0	0	1569.92402652524	0	73.1504892699306	1002.7841097481	2518.48649757828	97.7660497182257	184.20377102927	291.764842716736	119.879193594724	0	0	0	189.325436829834	2527.41314109765	1627.65754377372	114.585351314379	139.634679192837	60.7868517655985	221.277671531749	2397.23209301598	433.665188996126
ENSCAFG00000000191	0	0	0	0	7.14103449848015	0	0	0	0	0	0	0	0	0	0	0	0	0	0	0	0	0	0	0	0	0	11.6847735250398	0	0	0	0	0	0	0	0	0	0	0	0	0	0	0	0	1.6021023001323	0	0	0	0	0
ENSCAFG00000000192	0	0	0	0	0	0	0	0	0	0	0	0	0	0	0	0	0	0	0	0	0	0	0.290631033747257	0	0	0	0	0	0	0	0	0	0	0	0	0	0	0	0	0	0	0	0	0	0	0	0	0	0
ENSCAFG00000000193	0	0	0	0	0	0	0	0	0	0	0	0	0	0	0	0	0	0	0	0	0	0	0	0	0	0	0	0	0	0	0	0	0	0	0	1.02144068750791	0	0	0	0	0	0	0	0	0	0	0	0	0
ENSCAFG00000000194	0	0	0	0	0	0	0	110.753548483409	0	0	0	0	0	0	0	0	0	0	0	0	0	0	0	0	0	0	0	0	0	0	0	0	0	0	0	9.29216912290871	0	0	0	0	0	0	0	0	0	0.386737846774927	0	22.8227402255284	0
ENSCAFG00000000195	0	0	0	0	0	0	0	0	0	0	0	0	0	0	0	0	0	0	0	0	0	0	4.90753381720775	0	0	0	0	0	0	0	0	0	0	0	0	8.2195739628394	5.82221810567086	0	0	0	0	0	77.5705723405223	1.2064457436196	0	0	0	0	162.722874677721
ENSCAFG00000000196	0	0	0	0	0	0	0	0	0	0	0	0	0	0	0	0	0	8.1216921873788	0	0	67.7115810367236	0	0.988758533022678	0	0	0	0	0	0	0	0	0	0.296933349869516	0	0	0	0	0	12.694417245626	0	0	0	0	0.0324604581096319	1.74924271462542	0.269862324542526	0	4.04875096369655	0
ENSCAFG00000000197	0	0	0	0	0	0	0	0	0	3.45987934708149	0	0	0	0	0	0	0	0	0	0	0	0	4.01095929268133	0	0	17.7597808184351	0	0	0	0	0	0	0	0	0	0	21.8253329826106	0	0	0	0	0	0	0.147290877778863	0	0	0	0	0
ENSCAFG00000000198	0	0	0	0	0	0	0	0	0	0	0	0	0	0	0	0	0	141.248285638093	0	0	0	0	0	0	0	0	0	0	0	0	0	0	0	0	0	0	0	0	0	0	0	0	0	0	0	0	0	0	0
ENSCAFG00000000199	0	0	0	0	0	1.98249442827505	0	1.65679415990547	1.48166500268566	2.71839709468961	0	0	0	0	0	0	0	31.2995035384642	0	0	1.59160212986676	0	1.05872578614103	0	0	0.15539201596259	0	0	0	0	0	0	0.354017753771598	0	51.6101302592043	0.435735832286793	0	0	0	0	0	0	0	1.31691055554927	3.2696618144617	2.59087866339839	0.000692308594598429	1.54661442443873	0
ENSCAFG00000000200	0	0	0	0	0	0	0	0	0	0	0	0	0	0	0	0	0	0	0	0	0	0	1.33915070608942	0	0	0	0	0	0	0	0	0	0	0	0	0	0	0	0	0	0	0	0	0	0	0	0	0	0
ENSCAFG00000000201	0	0	0	0	0	0	0	0	0	0	0	0	0	0	0	0	0	0	0	0	0	0	0	0	0	0	0	0	0	0	0	0	3.65982902838079	0	0	3.24680200979035	0	0	0	0	0	0	0	3.16048940305644	0	0	0	0	0
ENSCAFG00000000202	0	0	0	0	0	0	0	0	0	0	0	0	0	0	0	0	0	0	0	0	0	0	0	0	0	0	0	0	0	0	0	0	0	0	0	0	0	0	0	0	0	0	0	0	0	0.620295460828528	0	0	0
ENSCAFG00000000203	0	14.6167419665389	0	0	0	0	0	0	0	0	0	0	0	0	0	0	0	0	0	0	0	0	0.747431714978222	0	0	0	0	0	0	0	0	0	0	0	0	0	5.63059482916511	0	1882.11197355006	0	0	0	0	0	0	0	0	0	0
ENSCAFG00000000204	0	0	0	0	0	0	0	0	0	0	0	0	0	0	0	0	0	0	0	0	0	0	1.81921806951143	0	0	0	0	0	0	0	0	0	0	0	0	0	0	0	0	0	0	0	0	0	0	0	0	0	0
ENSCAFG00000000205	0	0	0	0	0	0	0	0	0	0	0	0	0	1.51182866604996	0	0	0	296.927390058019	0	0	0	0	0	0	0	6.9719226276292	0	0	0	0	0	0	0	0	0	0	0	0	0	0	0	0	0	0	0	1.11689153319642	0	0	0
ENSCAFG00000000206	0	0	0	0	0	0	0	0	0	1.00400746978201	0	0	0	0	0	0	0	0	0	0	0	0	0.236168387548882	0	0	0	0	0	0	0	0	0	0	0	0	0	0	0	0	0	0	0	0	1.14694667194104	0	0	0	0	0
ENSCAFG00000000207	0	0	0	0	0	0	0	0	0	0	0	0	0	0	0	0	0	0	0	0	0	0	0.295446365098103	0	0	0	0	0	0	0	0	0	3.20508886170319	0	0	0	0	0	0	0	0	0	0	0	0	0	0	0	0
ENSCAFG00000000209	0	0.290035649320217	0	0.0234856944862969	0	0	0	0.38814780299495	0	0.311054057758046	0	0	0	2.14635504010135	0	0	0	0	0	0	2.67018091096118	0	1.572143255036	0	0	0.576666330550442	0	0	0	0	0	0	0	0	0	1.19068344804909	0.0454731309368972	23.439943720525	0	0	0	0	0	2.51913982952236	0	0	0	2.7194209149251	0
ENSCAFG00000000210	0	0	0	0	0	0	0	0	0	2.08863954642376	0	0	0	0	0	0	0	0	0	0	0	0	0	0	0	0	0	0	0	0	0	0	0	0	0	0	0	0	0	0	0	0	0	0.860040452795388	0	2.74596886130581	0	0	0
ENSCAFG00000000211	0	0	0	0	0	0	0	0	0	5.66152540846782	0	0	0	0	0	0	0	0	0	0	0	0	0	0	0	0	0	0	0	0	0	0	0	0	0	12.023991928473	0	0	0	0	0	0	0	0	0	0	0	0	0
ENSCAFG00000000212	0	0	0	0	0	0	0	0	0	0	0	0	0	0	0	0	0	0	0	0	0	0	0	0	0	0	0	0	0	0	0	0	0	0	0	0.949629056515554	0	0	0	0	0	0	0	0.498074381132855	0	0.119067562759857	0	0	0
ENSCAFG00000000213	0	0	0	0	0	0	0	0	0	0	0	0	0	0	0	0	0	0	0	0	0	0	0	0	0	0	0	0	0	0	0	0	0	0	0	0.889902296527375	0	0	0	0	0	0	0	0	0	0	0	0	0
ENSCAFG00000000214	0	0	0	0	0	0	0	0	0	0	0	0	0	0	0	0	0	0	0	0	0	0	0	0	0	0	0	0	0	0	0	0	0	0	0	2.43088330424989	0	0	0	0	0	0	0	7.48600721693487	0	0.407246594346561	0	0	1.16507605936992
ENSCAFG00000000215	0	0	0	0	0	0	0	0	0	0	0	0	0	0	0	0	0	0	0	0	0	0	0.0403786434586599	0	0	0	0	0	0	0	0	0	0	0	0	0	0	0	0	0	0	0	0	0.978835580947317	0	0	0	0	0
ENSCAFG00000000216	0	0	0	0	0	0	0	0	0	0	0	0	0	0	0	0	0	0	0	0	0	0	0	0	0	0	0	0	0	0	0	0	0	0	0	0	0	0	0	0	0	0	0	0	0	0	0	0	0
ENSCAFG00000000217	4.24032012398383	0	0	4.70589046636221	0	8.74931830437321	0.127513132077439	0.423179501812427	4.79817606688182	0.3280218668619	0	0	0	1.22846437228565	0	0	0	102.361941017703	0	0	0.351798390271978	0	7.43071315721176	0	0	16.4587834001028	0	0	0	202.855330899063	0	0	2.097211429185	0	0	0.745928097164223	0	2.43963473455383	0	0	1.5657698040591	0.96271133876061	0	9.35569917407825	92.1675412488388	7.15682273472287	1.51162136127458	11.3429199053001	0
ENSCAFG00000000219	0	0	0	0	0	0	0	0	0	0	0	0	0	0	0	0	0	0	0	0	0	0	0	0	0	0	0	0	0	0	0	0	0	0	0	0	0	0	0	0	0	0	0	0	0	0	0	0	0
ENSCAFG00000000220	0	0	0	0	0	0	0	0	0	0	0	0	0	0	0	0	0	0	0	0	0	0	0	0	0	0	0	0	0	0	0	0	0	0	0	0	0	0	0	0	0	0	0	0	0	0	0	0	0
ENSCAFG00000000221	0	0	0	0	0	0	0	0	0	6.97289557975033	0	0	0	0	0	0	0	21.8578205138067	0	0	0	0	0	0	0	0	0	0	0	0	0	0	0	0	0	0	0	0	0	0	0	0	0	1.36886906246317	0	0	0	0	0
ENSCAFG00000000223	0	0	0	0	0	0	0	6.82861634239342	0	0	0	0	0	0	0	0	0	39.5085914178453	0	0	0	0	0	0	0	0	0	0	0	0	0	5.01981797600119	0	0	0	3.70099843209982	0	0	0	0	0	0	0	0	0	0	0	7.38009196518348	0
ENSCAFG00000000224	0	0	0	0	0	0	0	0	0	0	0	0	0	0	0	0	0	0	0	0	0	0	0	0	0	0	0	0	0	0	0	0	0	0	0	0	0	0	0	0	0	0	0	0.111776602486358	1.45518005775113	0.109492245007003	0	0	0
ENSCAFG00000000225	0	0	0	0	0	0	0	9.0733983361931	0	0	0	0	0	0	0	0	0	0	0	0	6.68047622879597	0	0	0	0	0	0	0	0	0	0	0	0	0	0	4.53182127691326	0	0	0	0	0	0	0	0	0	0	0	21.3785309140984	0
ENSCAFG00000000226	0	0	0	0.658833662230909	0	0	0	2.35421887974901	1.97630199840615	0.66640956964028	0	0	0	3.73545417013092	0	0	0	3.84773222522177	0	0	3.18760312769118	0	0.0958857876862373	0	0	25.2002296741398	0	0	0	0	0	0	0	0	0	1.26318197476387	0	14.6182980817722	0	9.55392720296969	0	7.95174156636892	592.553295262152	1.77217773055658	0	0.330632779558036	0	2.32512295176474	0
ENSCAFG00000000228	0	0	0	0	0	0.132715999064599	0.204077034285465	8.22546072531395	21.6862126666306	4.28761840546336	0	0	0	1.93415921323374	0	0	0	101.345307998086	0	0	21.4385707625498	0	3.23919251083354	0	0	5.17662437689175	2.26417569133722	0	0	0	35.6784553748163	0	18.0705310885044	0	0	2.81794155431391	0.181802565270814	0	0	0	0	0	0	1.05224900245937	10.9137372697735	1.32903345443911	1.67330260991984	5.1991535211478	0
ENSCAFG00000000229	0	0	0	0	0	0	0	0	0	0	0	0	0	0	0	0	0	0	0	0	0	0	0.0968155212230422	0	0	0	0	0	0	0	0	0	0	0	0	0	0	0	0	0	0	0	0	0.0592689505970643	0	0	0	8.18413422121484	0
ENSCAFG00000000230	0	0	0	0	0	0	0	1.5309020900181	0	0	0	0	0	0	0	0	0	24.4131968407449	0	0	0	0	0	0	0	0	0	0	0	0	0	0	0	0	0	0.608572491163786	0	0	0	0	0	0	0	0	0	0	0	0	0
ENSCAFG00000000231	0	0	0	0	0	0	0	0	17.8229824179237	0	0	0	0	0	0	0	0	0	0	0	0	0	0	0	0	0	0	0	0	0	0	0	0	0	0	0.721892096534833	0	0	0	0	0	0	0	0	2.05455015905311	0	0	0	0
ENSCAFG00000000233	0	0	0	0	0	18.0803277949539	0	0	0	1.25953581266643	0	0	0	0	0	0	0	0	0	0	0	0	15.3711674108373	0	0	0	0	0	0	0	0	0	19.3344507432629	0	0	4.99536889644066	1.17567231439161	0	0.000532224206335207	0	94.5722386458268	0	0	6.18267190889831	19.7854818630233	0	0	0	0
ENSCAFG00000000234	0	0	0	0	0	0	0	0	0	0	0	0	0	0	0	0	0	0	0	0	2.03664362513705	0	1.07882748729764	0	0	0	0	0	0	0	10.0838604632657	1.122030604018	0	0	0	0	0	0	0	0	0	0	0	1.91228053150948	0	0.77831017283376	0	0	0
ENSCAFG00000000235	0	0	0	0	0	0	0	0	0	0	0	0	0	0	0	0	0	0	0	0	0	0	0.729492841341541	0	0	0	0	0	0	0	4.6539499457628	0	0	0	0	0	0	0	0	0	0	0	0	0	0	0	0	0	0
ENSCAFG00000000236	0	0	0	0	0	0	0	0	0	0	0	0	0	0	0	0	0	0	0	0	0	0	0	0	0	0	0	0	0	0	0	0	0	0	0	0	0	0	0	0	0	0	0	0	0	0	0	38.1049245373559	0
ENSCAFG00000000237	0	0	0	0	0	0	0	0	0	0	0	0	0	0	0	0	0	0	0	0	0	0	0	0	0	0	0	0	0	0	0	0	0	0	0	0	0	0	0	0	0	0	0	0.367192039994256	0	0	0	20.5761548802224	0
ENSCAFG00000000238	0	0	0	0	0	0	0	0	0.205289828604846	1.0355141211924	0	0	0	0	0	0	0	69.0120608376542	0	0	0.279879764876235	0	0.112083758890461	0	0	1.19190020450415	0	0	0	0	0	0	0.270964323025765	0	0	0.184471088916787	0	0	0	0	0	0	0	0	0	0.156354541058771	137.536724190452	2.09495912916672	0
ENSCAFG00000000239	0	0	0	0	0	0	0	0	0	0	0	0	0	0	0	0	0	0	0	0	0	0	0	0	0	0	0	0	0	0	0	0	0	0	0	0	0	0	0	0	0	0	0	0	0	0	0	0	0
ENSCAFG00000000240	7.0493126946967	0	0	14.5497903473348	8.4366270024931	136.152943137743	75.7844523080298	0	35.2075870122411	433.101870772671	0	0	0	0	0	0	338.583121625328	0	0	0	0	0	85.0995540360208	0	0	55.5949587907263	362.5766975	0	0	0	0	22.0415442514021	0	0	0	9.08647488204513	161.085743420585	0	0	0	0	167.204077821485	474.6224031716	50.9795720562895	0	0	0	1058.48788906665	0
ENSCAFG00000000241	0	0	0	0	587.930553964207	0	16.8240607242689	35.7186531830821	0	0	0	0	0	0	0	0	0	0	0	0	0	0	6.93388170899673	0	0	0	62.2320468412985	0	0	0	0	0	68.3725107447204	0	0	8.53433697308468	0	0	0	0	0	23.6264622741432	10.7708566859609	5.78658031980304	0	7.03761323759506	0	0	0
ENSCAFG00000000242	0	0	0	0	0	0	0	0	0	0	0	0	0	0	0	0	0	0	0	0	0	0	0	0	0	0	0	0	0	0	0	0	0	0	0	1.0220591076443	0	0	0	0	0	0	0	0	0	0	0	17.1334922255439	0
ENSCAFG00000000244	10.2790135168107	0	0	0	0	0	0	24.3135255445854	0	0	0	0	0	0	0	0	0	0	0	0	7.6103460486572	0	4.60986273645285	0	0	0	0	0	0	0	0	0	0	0	0	0	0	0	0	0	0	0	0	0	0	0	0	0	0
ENSCAFG00000000245	0	0	0	0	0	0	0	0	0	65.4229777176338	0	13.9317398412999	0	0	0	0	0	0	0	0	0	0	10.8764600392257	0	0	0	0	0	0	0	64.7595378403199	0	0.718540143612344	0	0	0.9948165237126	0	0	0	0	0	0.220728856514337	0	3.29359821864331	0	0	1.22983688038247	0	0
ENSCAFG00000000246	0	0	0	0	0	0	0	0	0	0	0	0	0	0	0	0	0	0	0	0	0	0	0	0	0	0	0	0	0	0	46.531908126419	0	0	0	0	2.80407524814178	0	0	0	0	0	0	0	0	0	0	0	0	0
ENSCAFG00000000247	0	0	0	0	0	0	0	0.282433158954493	0.370905163145727	0	0	0	0	1.62758714012284	0	0	0	2.89819909081925	0	0	0	0	0.137820537772188	0	0	0.584948713866403	0	0	0	0	0	0	0	0	0	0.159621940703229	0	0	0	0	0	0	0	0.542099678489616	0.169371235874238	0.60247808606439	0	0	0
ENSCAFG00000000248	0	0	0	0.0507413113919625	0	0	0	0.278734459853964	0	0.349478603410476	0	81.3540141410721	0	0	0	0	0	3.66497519772314	0	0	158.954777255917	0	0.159513958378705	0	0	154.904293585683	0	0	0	0	8.2601696625056	0.857354583618287	2.81427493426219	0	0	0.396467223557665	9.47127969241882	0	17.2701134143616	0	0	0.322871741322004	0	0.127350768942604	0	0.167640116705623	0	0	0
ENSCAFG00000000249	0	0	0	0	0	2.96307589469707	0	0	0	0.0882036047514204	0	0	0	0.576108725507633	0	0	0	0	0	0	0	0	1.30829349819967	0	0	0	0	0	0	0	0	0	0	0	0	0.0739117986146815	0	0	0	0	0	0	0	0.178104570243218	0.387909396368348	0	0	0	0
ENSCAFG00000000250	0	0	0	0	0	0	0	0	0	3.02957933353131	0	0	0	0.246411597734865	0	0	0	13.8064660640876	0	0	0	0	0	0	0	0	0	0	0	0	0	0	0	0	0	0	0	0	0	0	0	3.92712329986272	0	0	0	0	0	0	0
ENSCAFG00000000251	0	0	0	0	0	0	0	0	1.85236200141655	0	0	0	0	0	0	0	0	0	0	0	0	0	0.397080800669389	0	0	0	0	0	0	0	0	0	0	0	0	1.25267525203159	0.317276515002301	0	104.157561986112	0	0	0	0	0.262865649351564	0.21412259919539	0	0	0.295407678238795	0
ENSCAFG00000000252	0	0	0	0	0	0	0	0	0	3.88318766515965	0	0	0	7.6428074308788	0	0	0	0	0	0	0	0	0	0	0	0	0	0	0	0	0	0	0	0	0	0	0	0	0	0	0	0	0	0	0	0	0	0	0
ENSCAFG00000000253	0	0	0	0	0	0	0	0	0	0.11529292885776	0	0	0	0	0	0	0	0	0	0	0	0	0.0458315311948988	0	0	0	0	0	0	0	0	1.13657072380566	0	0	0	0	0	0	0	0	0	0	0	0	0	0	0	0	0
ENSCAFG00000000255	0	0	0	0	0	0	0	0	0	0.414459939030794	0	0	0	4.00060781635092	0	0	0	0	0	0	0	0	0.97758066689935	0	0	6.36843021830473	0	0	0	0	89.6557302806485	0	0	0	0	0	0	0	0	0	0	0	0	0	0	0	0	0	0
ENSCAFG00000000256	0	0	0	0	0	0	0	0	0	0	0	0	0	0	0	0	0	0	0	0	0	0	0	0	0	0	0	0	0	0	0	0	112.143670618113	0	0	0	0	0	0	0	0	0	0	0	0	0	0	0	0
ENSCAFG00000000257	0	0	0	0	0	0	0	0	0	0	0	0	0	0	0	0	0	0	0	0	0	0	0	0	0	0	0	0	0	0	0	0	0	0	0	0	0	0	0	0	0	0	0	0.202293497302642	0	0	0	0	0
ENSCAFG00000000258	0	0	0	0	0	0	0	0	0	0	0	0	0	0	0	0	0	0	0	0	0	0	0	0	0	0	0	0	0	0	0	0	0	0	0	0	0	0	0	0	0	0	0	0	0	0	0	0	0
ENSCAFG00000000259	0	0	0	0	0	0	0	0	0	3.33751172873694	0	0	0	0	0	0	0	0	0	0	0	0	0.145197169383833	0	0	0	0	0	0	0	0	0	0	0	0	0	0	0	0	0	0	0	0	0.365254471799549	0	0	0	0	0
ENSCAFG00000000260	0	0	0	0	0	0.110197033628644	0	0	0	1.38664742586459	0	0	0	0	0	0	0	0	0	0	0	0	0.503335131369841	0	0	0	0	0	0	0	0	0	0	0	0	0.065204699877892	0	0	0	0	0	0	0	0.500432480824052	0	0	0	0.19453706576905	0
ENSCAFG00000000261	0	0	0	0	0	0	0	0	0	21.6601430964744	0	0	0	0	0	0	0	0	0	0	0	0	16.9479034170828	0	0	0	0	0	0	0	0	0	69.5803135278464	0	0	676.891867268351	41.563893025951	0	0	0	0	0	0	15.3823059326476	0	174.407619105432	0	0	0
ENSCAFG00000000262	0	0	0	0	0	0	0	0	0	0	0	0	0	0	0	0	0	0	0	0	0	0	1.10401921627223	0	0	0	0	0	0	0	0	0	0	0	0	0	0	0	0	0	0	0	0	0	0	0	0	0	0
ENSCAFG00000000263	0	0	0	0	0	0	0	0	0	0	0	0	0	0	0	0	0	0	0	0	0	18.5118252292208	0	0	0	0	0	0	0	0	0	0	0	0	0	0	0	0	0	0	0	0	0	0	0	0	8.29932968321025	0	0
ENSCAFG00000000265	0	0	0	0	0	0	0	0	0	0	0	0	0	0	0	0	0	0	0	0	0	0	0.348081682623767	0	0	0	0	0	0	0	0	0	9.64081404432161	0	0	0	0	0	0	0	0	0	0	0	0	0	0	0	0
ENSCAFG00000000267	0	0	0	0	0	0.054794793250707	0	0	9.18952765303733	0.110564082677675	0	0	0	0	0	0	0	0	0	0	1.75013152799403	0	0.574714954068223	0	0	0	0	0	0	0	0	0	0	0	0	0	0	0	0	0	0	0	0	0.0407472710736376	0	0	0	0	0
ENSCAFG00000000268	0	0	0	0	0	0	0	0	0	0	0	0	0	0	0	0	0	0	0	0	0	0	0	0	0	0	0	0	0	0	0	0	0	0	0	0	0	0	0	0	0	0	0	0	0	0	0	0	0
ENSCAFG00000000271	0	0	0	0	0	0	0	0	0	0	0	0	0	0	0	0	0	0	0	0	0	0	0	0	0	0	0	0	0	0	0	0	0	0	0	0	0	0	0	0	0	0	0	0	0	0	0	0	0
ENSCAFG00000000272	0	0	0	0	0	0	0	0	0	0.532782732068938	0	0	0	0	0	0	0	7.81822907370321	0	0	0	0	0	0	0	0	0	0	0	0	7.16056533689121	0	0.532656461801897	0	0	0.920775156449968	0	0	0	0	0	0	0	0	0	0	0	0	0
ENSCAFG00000000273	0	0	0	0	0	0	0	0	0	3.7253307185025	0	0	0	0	0	0	0	0	0	0	0	0	0	0	0	0	0	0	0	0	0	0	0	0	0	0	0	0	0	0	0	0	0	0	0	0	0	0	0
ENSCAFG00000000274	0	394.656762036434	0	19.7440306381901	1313.02183307554	0	0	0	0	0	0	0	0	0	0	0	2627.98291800431	0	0	0	0	0	5.94420353997537	0	0	0	0	0	0	0	0	0	3.36539974417074	0	0	0	0	0	0	0	144.283911778578	0	0	22.5142747101362	0	0	1.92776380999137	0	0
ENSCAFG00000000275	0	0	0	0	0	0	0	0	0	0	0	0	0	0	0	0	0	0	0	0	0	0	0.0827206609154562	0	0	0	0	0	0	0	4.50663594624716	0	0	0	0	0.853199382412503	0	0	0	0	0	0	0	0	0.106409916695791	0	0	0	0
ENSCAFG00000000277	0	0	0	0	300.273847514134	0	0	0	0	0	0	0	0	0	0	0	0	0	0	0	0	0	12.1673162834243	0	0	0	0	0	0	0	1727.10376334504	0	0	0	0	1.71928287430994	0	0	0	0	0	0	0	216.251350394391	0	0	0	0	0
ENSCAFG00000000278	0	0	0	0	0	0	82.1777683236986	0	0	1.52541963339997	0	0	0	0	0	0	0	0	0	0	0	0	1.07681015118718	0	0	0	0	0	0	0	900.694578315355	0	0	0	0	1.47314524044432	0	0	0	0	0	44.904602225924	0	10.717696952673	0	0	0	0	0
ENSCAFG00000000279	0	0	0	0	0	0	0	0	0	0	0	0	0	0	0	0	0	0	0	0	0	0	0	0	0	0	0	0	0	0	0	0	0	0	0	0	0	0	0	0	0	0	0	0	0	0	0	0	0
ENSCAFG00000000280	0	88.6244455311776	0	6.74508785768838	11.3060426209405	0	0	57.4646496133603	0	6.28361798688286	0	0	0	0	0	0	0	0	0	0	0	0	16.495794290929	0	0	0	477.949726966636	0	0	0	0	0	0	0	0	0	0	0	0	0	63.7774492360246	12.874019219851	102.4502153449	7.1347351385266	12.599593901073	0	0	37.5408858212455	0
ENSCAFG00000000281	0	0	0	0	0	0	0	0	0	3.26916143170585	0	0	0	0	0	0	0	0	0	0	0	0	7.57574854883432	0	0	0	0	0	0	0	0	0	11.488086548157	0	0	0	0	0	0	0	0	0	0	0	0	0	0	0	0
ENSCAFG00000000282	0	0	0	0	0	0	0	0	0	0	0	0	0	0	0	0	0	0	0	0	0	0	5.03451307346062	0	0	0	0	0	0	0	0	0	11.9158970666661	0	0	0	0	0	0	0	0	0	0	0	0	0	0	0	0
ENSCAFG00000000283	0	0	0	0	0	0	0	0	0	0	0	0	0	0	0	0	0	0	122.549644954892	0	0	0	0.0462168662786451	0	0	0	0	0	0	0	0	0	0	0	0	0.214364961945283	0	0	0	0	0	0	0	0.194493028456594	0	0	0	0	0
ENSCAFG00000000285	0	0	0	0	0	5.43251529773969	0	73.5995274483831	0	0	0	0	0	0	0	0	0	0	0	0	0	0	2.08848575271545	0	0	0	0	0	0	0	0	0	0	0	0	0	0	0	0	0	0	0	0	0	0	0	0	0	0
ENSCAFG00000000287	0	0	0	0	0	0	0	0	0	3.29941993599864	0	0	0	0	0	0	0	0	0	0	0	0	0	0	0	0	0	0	0	0	0	0	0	0	0	0	0	0	0	0	0	0	0	0	0	0	0	0	0
ENSCAFG00000000288	0.118315339880775	0	0	0	0	0	0	0	13.4988323306884	0	0	0	0	0	0	0	0	0	0	0	0	0	0	0	0	0	0	0	0	0	0	0	0	0	0	0	0	0	0	0	0	0	0	0	0	0	0	0	0.000671546352160584
ENSCAFG00000000289	0	0	0	0	0	0	0	27.4558709110653	0	0	0	0	0	0	0	0	0	0	0	0	0	0	0	0	0	0	0	0	0	0	0	0	0	0	0	0	0	0	0	0	0	0	0	0	0	0	0	0	0
ENSCAFG00000000290	0	0	0	0	0	0	0	0	0	1.08479133192751	0	0	0	0	0	0	0	0	0	0	0	0	0	0	0	0	0	0	0	0	0	0	0	0	0	0	0	0	0	0	0	0	0	0	0	0	0	0	0
ENSCAFG00000000291	0	0	0	0	0	0	0	0	0	0	0	0	0	0	0	0	0	0	0	0	0	0	0	0	0	0	0	0	0	0	0	0	0	0	0	0	0	0	0	0	0	0	0	0	0	0.707171335379474	0	0	0
ENSCAFG00000000293	0	0	0	71.1627298367851	0	0	66.5169147861266	0	0	1.02528941394378	0	0	0	5.38215211453688	0	0	0	0	0	0	13.9095751139891	0	3.526874629147	0	0	190.578934222662	0	0	0	0	0	0	0	0	0	13.1589747670066	0	0	0	0	0	29.1684693504493	0	7.68254155212509	0	0	0	35.4840021199807	273.467828405727
ENSCAFG00000000294	0	0	0	0	0	0	0	0	1.60886441617068	0	0	0	0	0	0	0	0	0	0	0	0	0	0	0	0	0	0	0	0	0	0	0	0.275714445739489	0	0	0	0	0	0	0	0	0	0	0	0	0	0	0	0
ENSCAFG00000000295	0	0	0	0	0	0	0	0	0	0	0	0	0	0	0	0	0	0	0	0	0	0	0.709000267741571	0	0	0	0	0	0	0	0	0	0	0	0	0	0	0	0	0	0	0	0	0	0	0	0	0	0
ENSCAFG00000000296	0	0	0	0	0	0	0	0	0	0	0	0	0	0	0	0	0	0	0	0	0	0	0	0	0	0	0	0	0	0	0	0	0	0	0	0	0	0	0	0	0	0	0	0.0255117607509057	0	0.390165792340304	0	0	0
ENSCAFG00000000297	0.357992423712844	1.10368830735018	0	0.0407197423896475	0	0	0	0	0	4.0243422281892	0	0	0	0.233471494086384	0	0	0	42.9859922954082	0	0	2.65221647870738	0	0.0884877666658856	0	0	0.321567845983507	0.811012968387685	0	0	0	0	0	0	0	0	1.63349580418021	0	0	0	0	0	0	0	0.578955861979145	0	0.939879649018335	0	0.370127609475382	0
ENSCAFG00000000300	0	0	0	0	0	0	0	0	0.171428873626195	0	0	0	0	0	0	0	0	1.84377533161175	0	0	0	0	0	0	0	6.61754877898013	0	0	0	0	0	0	0	0	0	0	0	0	0	0	0	0	0	0.129229217324807	0.373230283360402	0	0	0	0
ENSCAFG00000000303	0	0	0	0.38066871886372	0	0	0	0	0	0	0	0	0	0	0	0	0	8.32328140706372	0	0	0	0	0	0	0	0	0	0	0	0	0	0	0	0	0	0	0	0	0	0	0	0	0	0.343086773046866	0	0	0	0	0
ENSCAFG00000000304	0	0	0	0	0	0	0	0	14.1596995676752	0	0	0	0	0	0	0	0	0	0	0	0	0	0	0	0	0	0	0	0	0	0	0	0	0	0	0	0	0	0	0	0	0	0	0	0	0	0	0	0
ENSCAFG00000000305	0	0	0	0	0	0	0	0	0	0	0	0	0	0	0	0	0	0	0	0	0	0	0	0	0	0	0	0	0	0	0	0	0	0	0	0	0	0	0	0	0	0	0	0	0	0	0	0	0
ENSCAFG00000000307	0	0	0	0	0	0	0	0	18.8858534860302	0	0	0	0	0	0	0	0	0	0	0	0	0	0	0	0	0	0	0	0	0	0	0	0	0	0	0	0	0	0	0	0	0	0	0	0	0	0	0	0
ENSCAFG00000000308	0	0	0	0	0	0	0	0	0	8.94057879450815	0	0	0	0	0	0	0	0	0	0	0	0	0	0	0	0	0	0	0	0	0	0	0	0	0	0	0	0	0	0	0	0	0	0	0	0	0	0	0
ENSCAFG00000000309	0	0	0	0	0	0	0	0	0	0	0	0	0	2052.21715311912	0	0	0	36.5036011091601	0	0	0	0	0.134556752870126	0	0	0	0	0	0	0	0	6.77622118138198	0	0	0	0	0	0	0	0	0	0	0	0.263012891148743	0	0	0	0	0
ENSCAFG00000000310	0	0	0	0	0	0	0	0	0	0	0	6.77310162667864	0	0	0	0	0	0	0	0	0	0	3.70162718403284	0	0	0	0	0	0	0	0	0	0	0	0	0	0	0	0	0	0	0	0	2.08033696456334	0	1.14028764597895	0	0	0
ENSCAFG00000000311	0	0	0	0	0	0	0	0	0.873233286193225	0.0436448821290295	0	0	0	0	0	0	0	9.02255223909689	0	0	0	0	0.436195188925135	0	0	0	0	0	0	0	0	0	0.433905971807122	0	0	0.822023732007911	0	0	0	0	0	0	0	0.820120078269094	4.82287638611321	0.556232845834311	0	0	0
ENSCAFG00000000312	0	0	0	0	0	0	0	0	0	0	0	0	0	0	0	0	0	0	0	0	0	0	0	0	0	0	0	0	0	0	0	0	0	0	0	0	0	0	0	0	0	0	0	0	0	0	0	0	0
ENSCAFG00000000314	0	0	0	0	0	0	0	0	0	0	0	0	0	0	0	0	0	0	0	0	0	0	9.95792065489596	0	0	0	0	0	0	0	0	0	0	0	0	0	0	0	0	0	0	0	0	1.12896532519453	0	0	0	0	0
ENSCAFG00000000316	0	0	0	0	0	0	0	0	0	0	0	0	0	0	0	0	0	0	0	0	0	0	0	0	0	0	0	0	0	0	0	0	0	0	0	0	0	0	0	0	0	0	0	0	0	0	0	0	0
ENSCAFG00000000317	0	0	0	0	0	0	0	0	0	0	0	0	0	0	0	0	0	31.4333874208509	0	0	0	0	0	0	0	0	0	0	0	0	0	0	0	0	0	0	0	0	0	0	0	0	0	0	0	0	0	0	0
ENSCAFG00000000318	0	0	0	0	0	0	0	0	0	0	0	0	0	0	0	0	0	0	0	0	0	0	0	0	0	0	0	0	0	0	0	0	0	0	0	0	0	0	0	0	0	0	0	0.171099430195573	0	0	0	0	0
ENSCAFG00000000320	332.779322433515	698.294795718263	0	307.92027831683	521.653060986855	311.550901503666	532.615776078932	469.486966732019	0	93.7604489415711	0	144.351354792065	0	0	0	0	507.233610798293	94.1272662068082	0	0	0	0	423.923965717183	0	0	464.018368406075	989.3261183652	0	1980.65373247161	0	0	0	1653.8420703226	0	2660.39320132932	261.517892447746	60.8003558381688	34.3607348267112	0	0	2246.56916661723	1037.81522743368	520.280174998883	192.379216292535	1.39494940695388	24.8814277612512	426.566899739869	1034.054092149	0
ENSCAFG00000000322	0	0	0	0	0	0	0	0	0	0	0	0	0	0	0	0	0	0	0	0	0	0	0.348081682623767	0	0	0	0	0	0	0	0	0	0	0	0	0	0	0	0	0	0	0	0	6.03066706267338	0	0	0	61.1515915106575	0
ENSCAFG00000000323	0	0	0	0	0	0	0	0	0	0	0	0	0	0	0	0	0	0	0	0	0	0	2.0025698181512	0	0	0.474800025593748	0	0	0	0	0	0	0	0	0	0.71700465158157	0	0	0	0	0	0	0	0	0	0	0	0	0
ENSCAFG00000000324	0	0	0	0	0	0	0	0	0	0	0	0	0	0	0	0	0	0	0	0	0	0	0	0	0	0	0	0	0	0	0	0	0	0	0	0	0	0	0	0	0	0	0	0	0	0	0	0	0
ENSCAFG00000000326	0	0	0	0	0	0	0	0	0	0	0	0	0	0.115000631834069	0	0	0	0	0	0	0	0	0	0	0	0.900000114382893	0	0	0	0	0	0	0	0	0	0.194224580202677	0	0	0	0	0	2.9352033764164	0	0	0	0.576631427741288	0	0.0917652713035054	0
ENSCAFG00000000327	0	0	0	0	0	0	0	0	0	0	0	0	0	0	0	0	0	0	0	0	0	0	0	0	0	0	0	0	0	0	0	0	0	0	0	0.724611861217669	0	0	0	0	0	0	0	0	0	0	0	0	0
ENSCAFG00000000329	0	0	0	0	0	0	0	34.5304848187613	0	0	0	0	0	0	0	0	0	0	0	0	0	0	0	0	0	0	0	0	0	0	0	0	0	0	0	0	0	0	0	0	0	0	0	0	0	0	0	0	0
ENSCAFG00000000330	0	0	0	0	0	0	0	0	7.61909148344707	0	0	0	0	0	0	0	0	0	0	0	0	0	0.619767346192689	0	0	0	0	0	0	0	0	0	0	0	0	0	0	0	0	0	0	0	0	0	0	0	0	0	0
ENSCAFG00000000331	0	98.7808719605724	0	154.583790694949	0	245.922387009033	0	0	0	0	0	0	0	0	0	0	205.693835508989	0	0	9648.56881847168	0	0	69.500269124211	0	0	111.390506552386	0	0	0	0	0	0	144.361804098878	0	0	3.93129038738448	4.66494772073038e-06	0	0	0.160939299522381	0	276.501774205362	0	60.1152562904	0	0	0	120.493755826639	0
ENSCAFG00000000332	0	0	0	0	0	0	0	0	0	0	0	0	0	0	0	0	0	0	0	0	0	0	0.164134939264658	0	0	0	0	0	0	0	0	0	0	0	0	0.252542241021975	0	0	0	0	0	0	0	0	0	0	0	0	0
ENSCAFG00000000333	0	0	0	0	0	0	0	0	0	0	0	0	32.055948165315	0	0	0	0	0	0	0	0	0	0	0	0	0	0	0	0	0	0	0	0	0	0	0.695713024048747	0	0	0	0	0	0	0	0	0	0.0610850676578331	0	0	0
ENSCAFG00000000334	0	0	0	0	0	0	0	0	0	0	0	0	0	0	0	0	0	0	0	0	0	0	0	0	0	1.48493265171938	0	0	0	0	0	0	4.45163900857545	0	0	0.119869723147727	0	0	0	0	0	0	0	0	0	0	0	0	0
ENSCAFG00000000335	0	0	0	0	0	0	0	0	0	0	0	0	0	0	0	0	0	0	0	0	0.506253104114367	0	0.467554016450532	0	0	0	0	0	0	0	0	0	0	0	0	0.208945761269215	0	0	0	0	0	0	0	0.0194304514337477	0	0	0	0.52056382776444	0
ENSCAFG00000000336	34.299178536165	0	0	0.52099440410211	0.257786237643736	14.0280292692965	0	0	3.16782415289051	1.88909137861864	0	0	0	0	0	0	0	48.4462224212797	0	0	0	0	15.3059134279318	0	0	0.587291614615612	0	0	0	0	0	1.21232304820417	1.00577283065572	0	0	0.427336873687162	0	0	0	0	0	0	0	7.5097332247077	0	0.121143288841374	0	15.356488813351	0
ENSCAFG00000000337	0	0	0	0	0	0	27.9669059899433	126.288580343703	0	2.26260328783497	0	0	0	0	0	0	0	18.76427625696	0	0	0	0	0.101021091562246	25.6662123307209	0	0	0	0	0	0	0	0	1.60274945554681	0	0	0	0	0	0	0	0	0	0	0.946938768899162	0	0	0	0	0
ENSCAFG00000000338	0	0	0	0	0	0	0	0	0	0.940105962684588	0	0	0	0	0	0	0	0	0	0	2.53470437500128	0	0	0	0	0	0	0	0	0	0	0	1.39198867616822	0	0	0	0	0	0	0	0	0	0	0.502148070854829	0	0	0	0	0
ENSCAFG00000000339	0	0	0	0	0	0	0	0	0	3.72768717882825	0	0	0	0	0	0	0	0	0	0	0	0	0.690931103290436	0	0	0	0	0	0	0	0	0	0	0	0	0	0	0	0	0	0	0	0	0	0	0	0	0	0
ENSCAFG00000000340	0	0	0	0	0	0	0	0	0	0	0	0	0	0	0	0	0	0	0	0	0	0	52.1608418096952	0	0	0	103.139149645938	0	0	0	0	0	129.34754619443	0	0	29.8270023390081	0	0	0	0	0	0	0	8.43898513045472	0	0	0	0	0
ENSCAFG00000000341	0	0	0	0	0	0	0	0	0	0	0	0	0	0	0	0	0	0	0	0	0	0	0.165965525207731	0	0	0	0	0	0	0	42.3570977021269	0	0	0	0	1.39445181305543	0	0	0	0	0	0	0	0	0	0.250383497835826	0	0	0
ENSCAFG00000000344	0	0	0	0	0	0	0	0	0	0	0	0	0	0	0	0	0	0	0	0	4.30152330232818	0	9.4444771278381	0	0	0	0	0	0	0	0	0	0	0	0	1.81520219131083	0	0	0	0	0	0	0	0.28740371794521	0	0	0	0	0
ENSCAFG00000000345	0	0	0	0	0	0	0	0	0	0.21798552771652	0	0	0	0	0	0	0	0	0	0	0	0	0	0	0	0	0	0	0	0	0	0	0	0	0	0.266789442641426	0	0	0	0	0	0	0	0.67292289981571	0	0	0	0	0
ENSCAFG00000000347	0	0	0	0	0	0	0	0	0	0	0	0	0	0	0	0	0	0	0	0	0	0	0	0	0	0	0	0	0	0	0	0	62.6652221786427	0	0	12.8750150711668	0	0	0	0	0	0	0	0	0	4.41679769532414	0	0	0
ENSCAFG00000000348	0	0	0	0	0	0	0	5.54673520990744	0	0.638574853111118	0	0	0	0	0	0	0	104.943272812206	0	18.1244268464379	1.25090658261984	15.9480868174428	6.12890162703116	0	0	0	0	0	0	0	0	0	0	0	0	4.71904850816796	0	0	0	0	0	0	0	24.6143666158212	0.597270373409266	0	0.0937093286321183	29.9263631537553	26.9741021922623
ENSCAFG00000000350	0	0	0	0	0	0	0	0	2.85383826217442	0	0	0	0	0	0	0	0	0	0	0	0	0	0.0519072090242256	0	0	1.92870070076146	0	0	0	0	0	0	0	0	0	0	0	0	0	0	0	0	0	0	0	0	0	0	0
ENSCAFG00000000351	0	0	0	0	0	0	0	0	0	0	0	0	0	0	0	0	0	0	0	0	0	0	0	0	0	0	0	0	0	0	0	0	0	0	0	0	0	0	0	0	0	0	0	0	0	0	0	0	0
ENSCAFG00000000352	0	0	0	0	0	0	0	0	0	0	0	0	0	0	0	0	0	0	0	0	0	0	0.332400097347494	0	0	1.37649597952929	0	0	0	0	0	0	2.12103115220145	0	0	0.616309162454733	0	0	21.8530488995853	0	0	0	0	0.701948496818859	0.199882998075974	0	0	0	0
ENSCAFG00000000353	0	0	0	0	0	0	0	0	0	0	0	0	0	0	0	0	0	0	0	0	3.30035098515648	0	0.986619592152065	0	0	0	0	0	0	0	0	0	0	0	0	0	0	0	0	0	0	0	0	0	0	0.0887120543616379	0	0	0
ENSCAFG00000000354	0	0	0	0	0	0	0	0	0	0	0	0	0	0	0	0	0	0	0	0	0	0	0	0	0	0	0	0	0	0	0	0	0	0	0	0	0	0	0	0	0	0	0	0	0	0	0	0	0
ENSCAFG00000000355	0	3.2463658282367	0	0	0	0	0	0	0	0	0	0	0	0	0	0	0	0	0	0	0	0	0.630452278734668	0	0	0	0	0	0	0	0	0	0	0	0	0	2.07168218502285	0	0	0	0	0.346210045271643	0	1.85708716693026	2.2383274556989	0	0	2.36284937367464	0
ENSCAFG00000000356	33.3262435993436	0	0	1.07241277939139	0	0	0	0	2.09055961110055	0.670559270378766	0	2.7137195704789	4.57852898867882	1.6529653908583	0	0	0	0	0	13.717027346137	19.418781106257	0	1.42556608877574	0	0	0.766241780700773	0	0	0	0	0	0	0.820928094210888	0	0	10.3658984098717	0.189721548446237	0	0	0	0	0.509177019566491	1.05051526333544	679.71833184919	0	150.879563724532	0	0	0
ENSCAFG00000000357	0	0	0	0	0	0	0	0	0	0	0	0	0	0	0	0	0	0	0	0	0	0	0	0	0	0	0	0	0	0	0	0	0	0	0	0	0	0	0	0	0	0	0	0	0	0	0	0	0
ENSCAFG00000000359	0	0	0	0	0	0	0	1.7689322733386	18.6307151275864	0	0	0	0	0	0	0	0	0	0	0	0	0	0	0	0	0	0	0	0	0	0	0	0	0	0	0.199114165018004	0	0	0	0	0	0	0	0.0878704466056089	0	0	0	0	0
ENSCAFG00000000360	0	0	0	0	62.1139849505331	0	0	0	0	0	0	0	0	0	0	0	0	0	0	0	0	0	10.1818254195344	0	0	0	0	0	0	0	0	0	0	0	0	0	0	0	0	0	0	0	0	0	0	0	0	0	0
ENSCAFG00000000361	0	0	0	0	0	0	0	0	0	0	0	0	0	0	0	0	0	0	0	0	8.81211820754636	0	0	0	0	0	0	0	0	0	0	0	0	0	0	7.43735808480064	0	0	0	0	0	0	0	0	0	0	0	0	0
ENSCAFG00000000364	0	0	0	0	0	0	0	0	0	0	0	0	0	0	0	0	0	0	0	0	3.50241950428653	0	0	0	0	0	0	0	0	0	10.7046204858453	0	0	0	0	1.0859051021049	0	0	0	0	0	0	0	0	0	0	0	0	0
ENSCAFG00000000365	0	0	0	0	188.619946624054	0.78591728715056	0	0	0	0.543503331792701	0	0	0	0	0	0	13.4210347741485	0	0	0	0	0	4.22869695876897	0	0	4.41322696936752	0	0	0	0	0	0	14.6133309611416	0	0	0.905373499247205	0	0	0	0	0	0	0	11.8963563844157	1.67340136083723	0.143288380831996	0	30.5838454096604	0
ENSCAFG00000000366	0	0	0	0	0	0	0	0	0	0	0	0	0	0	0	0	0	0	0	0	1.61076299689081	0	0	0	0	0	0	0	0	0	35.2265602975733	0	0	0	0	0	0	0	0	0	0	0	0	0	0	0	0	0.168691483322451	0
ENSCAFG00000000367	0	0	0	0	0	0	0	0	0	0	0	0	0	0	0	0	0	0	0	0	0	0	0	0	0	0	0	0	0	0	0	0	0	0	0	0.106104846437412	0	0	0	0	0	0	0	0	0	0	0	0	0
ENSCAFG00000000370	33.9649935869152	0	0	9.09140807126827	0	956.08475552366	81.3246360503438	17.2206969378014	0	2.78937575131482	0	7.34598030184438	0	0	0	0	0	0	0	4.22301577495643	0	42.5812688186393	1361.7995926686	0	0	83.9874648780922	3.8334345599592	1061.14521556881	305.438174031617	0	0	51.8788177645155	36.6022064858513	0	0	5.3936721216489	0	32.674520043148	137.483583075078	0	0	0	0	3.62775901547023	8.03234989477689	0.326916609870009	3.02151310511485	26.1957142643841	0
ENSCAFG00000000372	0	0	0	0	0	0	0	0	0	0	0	0	0	0	0	0	0	0	0	0	0	0	0	0	0	0	0	0	0	0	0	0	0	0	0	0	0	0	0	0	0	0	0	0	0	2.41212846751171	0	0	0
ENSCAFG00000000373	0	0	0	0	0	0	0	0	0	0	0	0	0	0	0	0	0	0	0	0	0	0	0	0	0	0	0.502128992252521	0	0	0	0	0	0	0	0	0.496811775306072	0	0	0	0	0	0	0	0	0	0	0	0	0
ENSCAFG00000000374	0	0	0	0	0	0	0	0	0	0	0	0	0	0	0	0	0	46.6945705727195	0	0	0	0	0	0	0	0	0	0	0	0	0	0	0	0	0	0	0	0	0	0	0	0	0	0	0	0	0	0	0
ENSCAFG00000000375	0	0	0	0	0	0	0	0	0	0	0	0	0	0	0	0	0	0	0	0	24.2940736879976	0	0	0	0	0	0	0	0	0	0	0	0	0	0	0	0	0	0	0	0	0	0	0	0	0	0	0	0
ENSCAFG00000000376	0	0	0	0	0	0	0	0	0	0	0	0	0	0	0	0	0	0	0	0	0	0	0	0	0	0	0	0	0	0	0	0	0	0	0	15.404118044136	0	0	0	0	0	0	0	0	0	0	0	0	0
ENSCAFG00000000377	0	389.141378890151	0	24913.3453151754	216.954673951847	1591.9959684186	5566.4475502724	3598.36956412406	90.222291996423	162.505129387624	0	94.0747901814558	0	69.2010215137145	0	0	295.161058421042	0	0	0	0	220.124501281423	2139.14716440214	0	0.0379018261004824	0	3072.77648159409	0	411.994649737318	0	0	0	1857.96143176537	5.84053121918286e-06	0	106.525115346703	17857.1971764466	0	0	0	32.56036290395	4225.15293723257	8750.03175000066	495.335906798942	0	70.0420485928974	371.856061775123	823.159903612745	8582.24048938611
ENSCAFG00000000378	0	0	0	0	0	0	0	15.3566021549416	0	6.64501095728103	0	0	0	0	0	0	0	12.6160419726027	0	0	0	0	1.10735248960867	0	0	0	0	0	0	0	0	0	0	0	0	0	0	0	0	0	0	0	0	0.65719033688068	0	0	0	19.5747328483259	0
ENSCAFG00000000379	0	0.275406262579643	3.71456491249742	0.0306151561664037	0	373.575412538395	0	0	0.518529340333543	0	0	0	0	0	0	0	0	0	0	0	0	0	0.423509206624506	0	0	0.627614311514544	0	0	0	0	25.7551093925574	2.45557539833002	0	2.26724665369876	0	0.09221018709294	0	1.21352764086183	0	0	0	0.278854087058457	0	2.96851733264247	0	0.179540570480793	0	1.90086676458103	0
ENSCAFG00000000380	0	0	0	0	0	0	0	1.80071506460446	0	0	0	0	0	0	0	0	0	60.5162519108967	0	0	0	0	0	0	0	0.160356592993192	0	0	0	0	0	0	0	0	0	0.208917943062388	0	0	0	0	0	0	0	0	0	0	0	0	0
ENSCAFG00000000381	0	0	0	0	0	0	0	0	0.594564131856888	0	0	0	0	0	0	0	0	28.2931443815909	0	0	0	0	0.532897031412566	0	0	0.416817950205381	0	0	0	0	0	0	0	0	0	0	0	0	0	0	0	0	0	0.0928017082493397	0	0	0	0	0
ENSCAFG00000000382	0	0	0	0	0	1.32860661980903	0	174.278736512381	0	0	0	0	0	0	0	0	0	0	0	0	0	0	3.8988983346834	0	0	0	0	0	0	0	0	0	0	0	0	0	0	0	0	0	0	3.95068843398034	10.6398473298466	0	0	0.214765401256858	0	0	0
ENSCAFG00000000384	45.9253327347284	0	0	0	0	0	0	4.31390985544155	0	0.375139420551208	0	0	0	0	0	0	0.522829056792044	73.1359792440055	0	0	0	0	0	0	0	27.0118392592072	0	0	0	0	42.8539081556895	0	16.2715891251801	0.957716340665205	0	0	0	0	0	0	0	0	0	0	0	1.61509269367844	0	0	0
ENSCAFG00000000385	0	0	0	0	0	0	0	0	0	0.211039148789227	0	0	0	0	0	0	0	0	0	0	0	0	0	0	0	1.40124876638601	0	0	0	0	0	0	0.883299370871455	0	0	1.65884247032355	11.1923289350657	0	0	0	0	0	0	0.308967948423088	0	0	0	0	0
ENSCAFG00000000386	0	0	0	0	0	0	0	0	0	4.38749607003958	0	0	0	4.02316781935277	0	0	0	0	0	0	0	0	0	0	0	0	0	0	0	0	74.272741066985	0	0	0	0	0	0	0	0	0	0	0	0	0	0	0	0	0	0
ENSCAFG00000000387	0	0	0	0	0	0	0	0	0	0.293208402444926	0	0	0	0	0	0	0	0	0	0	0	0	0.0548660048447872	0	0	0	0	0	0	0	30.415090229225	0	0.216089348170595	0	0	0.64681610596445	0	0	0	0	0	0	0	0.670688617090322	1.37684034900853	0	0	0	0
ENSCAFG00000000388	0	0	0	0	0	0	0	54.1883580583486	0	0	0	0	0	0	0	0	0	0	0	0	0	0	0	0	0	0	0	0	0	0	0	0	0	0	0	9.00236760363533	0	0	0	0	0	0	0	0	0	0	0	0	0
ENSCAFG00000000389	0	0	0	0	0	0	0	0	0	0	0	0	0	0	0	0	0	0	0	0	0	0	0	0	0	0	0	0	0	0	0	0	0	0	0	0	0	0	0	0	0	0	0	0	3.47205630904356	0	0	0	0
ENSCAFG00000000390	0	0	0	0	0.338399298078452	0.136206648959752	0	0	0	0	0	0	0	0	0	0	0	0	0	0	3.56245617120054	0	2.57905238426884	0	0	0.397953420237353	0	0	0	0	0	0	1.1977750022468	0	0	0.406551323532381	0.25361550890511	0	0	0	0	0	0	0.333726879712504	0	0.639564204174719	0	0	0
ENSCAFG00000000391	0	0	0	0	0	0	0	10.6884225977137	0	0	0	0	0	0	0	0	0	82.1066731959805	0	0	30.8544049401649	0	0.175069595867673	0	0	31.6075914077709	0	0	0	0	0	0	0.894746199079262	0	0	2.31959977763236	0	0	252.928618383793	0	1.573321384787	9.97496165075758	0	0	0	0	0	1.7953093393864	0
ENSCAFG00000000393	0	0	0	0	0	0	3.06933364877958	9.06922258544979	0	0.808106636448122	0	0	0	0.325189333512298	0	0	1.40538038334208	22.834177807893	0	0	1.08175434823161	0	0	0	0	0	0	0	0	0	6.93447018905173	0	0	0	0	1.47072719631246	0	0	0	0	0	700.107112902509	0.574674900112144	0.703213437712812	0	0.177671597169924	0	0	0
ENSCAFG00000000394	0	0	0	0	0	1.84109956837385	0	0	0	0	0	0	0	0	0	0	0	0	0	0	0	0	31.6389527764726	0	0	0	0	0	94.8978963115939	0	0	0	0	0	0	1.96307735921592	15.9961995021778	0	0	0	0	0	0	0.118878788263963	0	0	0	4.40672978717283	0
ENSCAFG00000000395	0	0	0	0	0	0	0	0	0	0	0	0	0	0	0	0	0	0	0	0	0	0	1.81446245478388	0	0	0	0	0	0	0	0	0	0	0	0	0	0	0	0	0	0	0	0	1.20843127694521	0	0	0	0	0
ENSCAFG00000000396	0	0	0	0	0	0	0	0	0	0	0	0	0	0	0	0	0	0	0	0	0	0	0	0	0	0	0	0	0	0	0	0	0	0	0	0	0	0	0	0	0	0	0	0	0	0	0	0	0
ENSCAFG00000000397	0	0	0	0	0	0	0	0	0	0	0	0	0	0	0	0	0	0	0	0	0	0	1.11713515826056	0	0	6.06288252911271	0	0	0	0	0	0	1.25238298426854	0	0	2.52841821710879	0.24020378420801	0	0	0	0	0	0	0	0	0	0	0	0
ENSCAFG00000000398	0	0	4.29603322184743	0	0	0.00686719205869297	0	0.685322477258991	137.584352680293	3.07484408792053	0	0	0	0	0	0	0	0	0	0	0.595104505435083	0	0	0	0	0	0	0	0	148.85266427842	8.73964657647445	0	0.416690808354327	0	0	0.504448943011061	0	47.1506297290592	0	0	0.658751878824664	0.243374068284046	0	0.612089728217242	0.307713808521693	1.58933186209408	0.0490171243566234	0.252705106378382	0
ENSCAFG00000000399	0	0	0	0	0	0	0	100.779327954223	0	6.71578245255891	0	0	0	75.2148256700372	0	0	0	36.9287337675449	0	0	0	0	0	0	0	0	0	0	0	0	0	0	0	0	0	18.134047071774	0	0	0	0	0	0	0	5.14913488483054	0	0	0	17.4353261173387	0
ENSCAFG00000000400	0	0	0	0	0	0	0	0	0	0	0	0	0	0	0	0	0	0	0	0	0	0	0	0	0	0	0	0	0	0	0	0	0	0	0	0	0	0	0	0	0	0	0	0	0	0	0	0	0
ENSCAFG00000000402	0	0	0	0	0	0	0	0	0	0	0	0	0	0	0	0	0	0	0	0	0	0	0	0	0	0	0	0	0	0	0	0	0	0	0	0	0	0	0	0	0	0	0	1.71689512852452	0	0	0	0	0
ENSCAFG00000000404	0	0	0	0	0	0	0	0	0	1.16912283214585	0	0	0	0	0	0	0	6.74141938182138	0	0	11.9057438915329	0	0.435196292680991	0	0	5.7228788312039	0	0	0	0	0	0	0.181124574868505	0	0	3.84748268966358	0	0	0	0	0	0	0	0.153016575846468	1.15222057052197	0.303970126718811	0	0	0
ENSCAFG00000000405	0	0	0	0	0	0	0	0	0	0	0	0	0	0	0	0	0	49.3059117313436	0	0	0	0	1.29281060641544	0	0	0	0	0	0	0	0	0	0	0	0	0.0852676186137953	0	0	0	0	0	0	0	0.0226264908070778	0	0	0	0	0
ENSCAFG00000000406	0	0	0	0	0	1.04787828943011	0	0	0	0	0	0	0	0.124176902539221	0	0	0	0	0	0	0	0	4.90387481683518	0	0	0	0	0	0	0	0	0	5.46416152863525	11.4382069581767	0	0	0.167439976543954	0	0	0	0	67.7453500015467	0	1.72508266482225	0.343232501838941	0	0	0	0
ENSCAFG00000000407	0	0	0	0	0	0	0	0	0	0	0	0	0	0	0	0	0	0	0	0	0	0	2.55548060442062	0	0	0	0	0	0	0	210.843741700104	0	0	0	0	0	0	0	0	0	0	0	0	1.87724367658965	0	0	0	0	0
ENSCAFG00000000408	0	0	0	0	0	0	0	0	0	0	0	0	0	0	0	0	0	0	0	0	0	0	0	0	0	0	0	0	0	0	0	0	0	0	0	0	0	0	0	0	0	0	0	0	0	0	0	0	0
ENSCAFG00000000409	0	0	0	0	0	0	0	0	0	0	0	0	0	0	0	0	0	0	0	0	0	0	0	0	0	0	0	0	0	0	0	0	0	0	0	0	0	0	0	0	0	0	0	0	0	0	0	0	0
ENSCAFG00000000410	0	0	0	0	0	0	0	0	0	0	0	0	0	0	0	0	0	0	0	0	0	0	0	0	0	0	0	0	0	0	0	0	0	0	0	0	0	0	0	0	0	0	0	0	0	0	0	0	0
ENSCAFG00000000411	0	2.33206642305315	45.2918140335437	5.35638969035406	0	166.890956159744	0	0	4.54902243536449	6.67884299481508	0	0	0	0	0	0	1.79887945294956	0	0	0	0	0	45.6315347947125	0	0	0	0	0	0	0	0	10.2545958880059	0	27.3068150109025	0	5.59038964115567	0.490559397171341	0	0	256.282347804424	0	0	22.9397157840287	14.4358311985032	0	11294.1198908431	2.83532504728192	7.33716422816693	0
ENSCAFG00000000412	0	0	0	0	0	0	0	0	0	0	0	0	0	0	0	0	0	0	0	0	0	0	0.0485346312920953	0	0	0	0	0	0	0	0	0	0	0	0	0.674374319550526	0	0	0	0	0	0	0	0.437481035188884	0	0	0	0	0
ENSCAFG00000000413	12.6657904615205	0.21759548652379	0	0	0	0.0366545663240575	0.0688485660885359	1.06899714666838	0	0	0	0.806127391174992	0	0.0971865019310799	38.2172360251892	0.769785913390356	0	5.72004804155308	11.1700451775293	0	1.11983966103769	1.68627246044152	0.0354362785637215	1.60651604919681	97.7587346409913	0.164351926273115	0.455084534666937	0	1.86775347469306	0	0	0	0.580756637486944	1.38353791594435	0	0.418228550813448	0	0	45.2040157993959	17.0754102418002	0.462624799353041	0	0	0.503619373358467	0.880843151854327	0.14308342145589	0.10632881610521	1.50717674734223	0.497007923338793
ENSCAFG00000000414	0	0	0	0	0	0	0	0	0	0	0	0	0	0	0	0	0	0	0	0	0	0	0	0	0	0	0	0	0	0	0	0	0	0	0	0	0	0	0	0	0	0	0	0	0	0	0	0	0
ENSCAFG00000000415	0	0	0	0	0	3.24698543802221	0	0	0	0	0	0	0	0.637840969893302	0	0	0	0	0	0	0	0	5.60938871953333	0	0	0	0	0	0	0	12.8877608193485	12.4373650572629	0.267266967567216	0	0	0.551202789238663	0.573722639170115	0	0	0	0	0	0	0.464313621788582	0	0	0	10.2030325606402	0
ENSCAFG00000000416	0	0	0	0	0	0	0	0	0	0	0	0	0	0	0	0	0	0	0	0	0	0	4.86535216602841	0	0	0	0	0	0	0	0	0	0	0	0	0	0	0	0	0	0	0	0	4.37460956761996	0	0	27.4275545473279	13.7953062033106	0
ENSCAFG00000000417	0	0	0	0	0	0	0	0	2.55554687273458	0	0	0	0	0	0	0	0	0	0	0	1.25522485242681	0	0.555999764328756	0	0	4.72888498975578	0	0	0	0	0	0	0	0	0	0.370334158105947	0.336339214372408	0	0	0	0	0	0	0	0	0.727963183089355	0	0	0
ENSCAFG00000000418	2.77490329409003	0	0	0	0	0	0	67.9786200012369	19.5643051380594	11.8196554092121	0	0	1.56920532111884	12.8163811708628	0	0	0	0	0	0	1.28813039074853	9.36935308742651	60.4804531909485	0	0	0	0	0	0	0	0	144.295623412406	0	0	0	35.2484498702425	0	0	0	0	0	0	0	1.25047327191268	4.63099513271878	0.177307794277336	0	109.830834692857	0
ENSCAFG00000000419	0	0	0	0	0	0.484058572503869	0	0	0	0	0	0	0	0.0841506339441879	0	0	20.114190254758	0	0	0	0	0	4.01166503459295	0	0	1.03700453840109	0	0	0	0	0	0	0	0	0	0.171029545364282	0.140540194305455	0	0	0	0	0	0	0.689763122634069	0	0.122573008589325	0	0	0
ENSCAFG00000000420	0	0	38.0759670432759	0	0	0	0	0	4.11150739847754	26.0225726434884	0	0	0	7495.30511168709	0	0	0	0	0	3.75610959002735	0	0	5.65910552281524	0	0	0	0	0	0	0	0	0	0	0	0	1.68711004818371	0	0	0	0	0	0	0	2.60006704456323	1.24824442704526	0	0	2.10108362141351	0
ENSCAFG00000000421	0	0	0	0	0	0	0	0	0	0	0	0	0	0	0	0	0	0	0	0	0	0	0	0	0	0	0	0	0	0	0	0	0	0	0	0	0	0	0	0	0	0	0	0	0	0	0	0	0
ENSCAFG00000000422	0	0	0	0	0	0	0	0	0.976240433967513	0.126222761542316	0	0	0	0.323174496699765	0	0	0	0	0	0	0	0	0	0	0	0	0	0	0	0	56.3129166485104	0	0	0	0	4.34578166910385	0	0	0	0	0	0	0	0.248575386748	0.283550875859255	0	6.03230375079732	0	0
ENSCAFG00000000423	0	0	0	0	0	0	0	0	2.46965166156123	0	0	0	0	0	0	0	0	0	0	0	0	0	0	0	0	0	0	0	0	0	0	0	0	0	0	0	0	0	0	0	0	0	0	0	0	0	0	0	0
ENSCAFG00000000424	0	2.57767830830836	0	0	0	0	0	0	0	0	0	0	0	0	0	0	0	0	0	0	0	0	2.45913054713221	0	0	7.41588749111857	0	0	0	0	0	0	0	0	0	0	0	0	0	0	0	0	0	0.228599582930606	0	0	0	75.6257706597057	0
ENSCAFG00000000425	0	0	0	0	0	0	0	2.72628198826356	0	0	0	0	0	0	0	0	0	9.89424529480937	0	0	0	0	0.24586093838744	0	0	0	0	0	0	0	0	0	0.606006926073333	0	0	0.219378658760298	0	0	0	0	0	0	0	0	0	0.258314144695038	0	1.97360636826944	0
ENSCAFG00000000426	3.02862458708836	0	0	0	0	0	0	1.89172660528583	0	0	0	0	0	0	0	0	0	0	0	24.8523959412316	0	0	0	0	0	0	0	0	0	0	0	0	0	0	0	0	0	0	0	0	0	0	0	0	0	0	0	0	0
ENSCAFG00000000427	0	0	0	0	0	0	0	0	0	0	0	0	0	2.25168179121999	0	0	0	0	0	0	0	0	1.51986406573651	0	0	0	0	0	0	0	0	0	0	0	0	0	0	0	0	0	0	0	0	0	0.444863420328852	0	0	0	0
ENSCAFG00000000428	0	0	0	0	0	0	0	0	0	0	0	0	0	0	0	0	0	0	0	0	0	0	0	0	0	2.11985605866673	0	0	0	0	0	0	0	0	0	0.841787498027323	0	0	0	0	0	0	0	0	0	0	0	0	0
ENSCAFG00000000429	0	0	0	0	0	0	0	0	0	0.135893959566066	0	0	0	0	0	0	0	0	0	0	0.985201345844959	0	0	0	0	0	0	0	0	0	0	0	0	0	0	0.0631418728485814	0	0	0	0	0	0	0	10.3876745427214	0	0	0	0	0
ENSCAFG00000000430	0	0	0	0	0	0	0	0	0	0	0	0	0	0	0	0	0	0	0	0	0	0	0	0	0	0	0	0	0	0	0	0	0	0	0	0.321983974778899	0	0	0	0	0	0	0	0	0	0	0	0	0
ENSCAFG00000000431	0	0	0	0	0	0	0	0	0	0	0	0	0	0	0	0	0	0	0	0	2.96051336044691	0	3.31047244390751	0	0	0	0	0	0	0	0	0	0	0	0	0	0	0	0	0	0	0	0	0	0	0.17160864262548	0	0	0
ENSCAFG00000000432	0	784.387202351156	22.6543394936873	34.1213046572057	0	47.9291323792799	0	0	0	15.6681306011116	0	4.60799914932844	3.25649674607117	0.990214476071844	0	0	2.59289154292063	0	0	0	0	0	106.596778391107	0	0	14.0620417671633	0	0	0	0	0	0	0	0	0	15.7377225398513	33.448437020958	0	0	0	0	15.6898427189728	279.423855742313	9.23380081350394	0	5.83246491605118	0	4.28023200245794	0
ENSCAFG00000000433	0	0	0	0	0	0	0	0	0	0	0	0	0	0	0	0	0	0	0	0	0	0	0	0	0	0	0	0	0	0	27.2988487679568	0	0	0	0	0	0	0	0	0	0	0	0	0.283994847246865	0	0	0	0	0
ENSCAFG00000000434	0	0	0	0	0	0	0	0	0	0	0	0	0	0	0	0	0	0	0	0	10.887377302214	0	3.82889959461822	0	0	0	0	0	0	0	0	0	0	0	0	0	0	0	0	0	0	0	0	0	0	1.66206682068979	0	0	0
ENSCAFG00000000435	0	0	0	0	0	0	0	0	0	0	0	0	0	0	0	0	0	0	0	0	0	0	2.38334472339173	0	0	0	0	0	0	0	0	0	12.3229977873108	0	0	0	0	0	0	0	0	0	0	0	0	3.72637922694916	0	0	0
ENSCAFG00000000436	0	0	0	0	0	0	0	0	0	0.0636698748159459	0	0	0	0	0	0	2.17711388250216	4.10056375034396	0	0	0	0	2.08538048830431	0	0	0.702738116435099	0	0	0	0	0	0	0	0	0	3.86622788134072	0	0	0	0	0	0	8.82877219319526	3.14943511358635	4.50525968846192	0.0731161830352713	0	1.1535661278949	0
ENSCAFG00000000437	2.10661630119349	0	0	0	0	0.196301864039598	0	0	0	9.71560823758152	0	0	0	13.2341548498206	0	0	0	0	0	0	6.38247799964461	0	8.66065844565336	0	0	2.46362079978055	0	0	0	0	0	0	1.45356749782708	0	0	1.33503854285956	1.09767509175945	0	0	0	0	0	0	0.102522343986792	1.96788892787618	0.322356263751644	0	0	0
ENSCAFG00000000439	0	0	0	0	0	0	0	0	0	0	0	0	0	0	0	0	0	0	0	0	0	0	0	0	0	0	0	0	0	0	0	0	0	0	0	6.95542905014691	0	0	0	0	0	0	0	0	0	0	0	0	0
ENSCAFG00000000441	0	0	0	0	0	0	0	0	0	0	0	0	0	0.14464200805909	0	0	0.248007158285492	0	0	0	2693.57228536145	0	2.85570321362523	2.00135898864938	0	0.793396782249719	0	0	0	0	0	0	0	0	2.22687544881383	1.06296685071414	0	0	23.2588207427959	0	0.476637853590864	0	0.235290556422541	0.183952969808473	0	0	0	0	0
ENSCAFG00000000442	0	26.5162453565452	0	0	0	0	0	2.53841037766984	0	4.5409508380662	0	0	0	0	0	0	0	3.61314323460489	0	0	0	0	0.0443220035337756	0	0	10.4613618953753	0	0	0	0	0	0	0	0	0	0.113691941370113	0	0	0	0	0	0	0	3.11717577438605	106.367133644847	0.0576021673597372	0	2.19344636845881	0
ENSCAFG00000000443	0	0	0	0	0	0	0	0	0	4.46445651056862	0	0	0	0	0	0	0	0	0	0	7.59492493582517	0	0.168721175933423	0	0	0	0	0	0	0	0	0	0	0	0	0	0	0	0	0	0	0	0	0	0	0	0	0	0
ENSCAFG00000000444	58.4661618417481	0	0	0	0	0	2.75739536302032	1.65228385346462	0	1.22025284218105	0	0	0	0	0	0	0	17.7900248831629	0	0	2.17899786995584	0	0	0	0	0	0	0	0	0	0	0	0.21340375502818	0	0	0	0.139419815686723	0	0	0	0	0.773530778109081	0	317.480085955506	0.347832044858441	0	0	0	0
ENSCAFG00000000445	0	0	0	0	0	0	0	0.773054133009336	0.0527935085077461	0.0081671289567081	0	0	0	0	0	0	0	0	0	0	0	0	0.0922333018543892	0	0	0.636988610599699	0	0	0	0	0	0	0.274076551826076	0	0	0	0	0	0	0	0	0	0	0.026546580563358	0	0.328775335212073	0	0	0
ENSCAFG00000000446	0	0	0	0	0	0	0	0	0	0	0	0	0	0	0	0	0	5.05294514193764	0	0	0	0	0	0	0	0	0	0	0	0	0	0	0	0	0	0	0	0	0	0	0	0	0	0	0	2.28747473695607	0	0	0
ENSCAFG00000000447	0	0	0	0	0	0	0	0	0	0	0	0	0	0	0	0	0	0	0	0	0	0	0	0	0	0	0	0	0	0	0	0	0	0	0	0	0	0	0	0	0	0	0	0	0	0	0	0	0
ENSCAFG00000000448	0	0	0	0	0	10.2905382747752	0	0	6.00677592039889	0	0	0	0	0	0	0	0	0	0	0	0	0	0.359458242239137	0	0	9.2238843178385	0	0	0	0	0	0	16.1607375708715	0	0	0.0793504720355279	0	0	0	0	0	0	0	0.0681816527459002	0	0	0	0	0
ENSCAFG00000000450	0	7.72405507929921	0	0	0	195.166043037968	0	21.989602541891	6.20502513547309	61.4742234860476	0	0	0	10.2464336816074	0	0	0	0	0	0	0	0	5.81187150276203	0	0	0	5.58373572441717	0	0	0	0	0	0	0	0	0.641429003219336	13.3181034158955	0	0	0	0	7.12005195324639	0	24.6447073497855	1.53605754610258	0	0	1.01430260465311	6.69785731469097
ENSCAFG00000000451	0	0	0	0	0	0	0	17.5070518329881	0	0	0	0	0	0	0	0	0	0	0	0	0	0	2.06697691076274	0	0	0	0	0	0	0	0	0	0	0	0	9.90329232965231	0	0	0	0	0	0	0	1.57440522570825	0	0	0	0	0
ENSCAFG00000000453	0	0	0	0	0	0	0	0	2.94392415169902	1.28841280972429	0	0.262230178221196	0	0	0	0	0	0	0	0	31.1159011624038	0	0.101395351926764	0	0	0	0	0	0	0	259.26926522253	0	0.0812959774876856	0	0	0.120692500111182	1.0523632707296	0	0	0	0	2.57718976129262	0.000505354546468673	0.752389967034546	1.57469370746638	269.46521575132	0	0.245489688950135	0
ENSCAFG00000000454	0	0	0	0	0	0	0	0	0	0	0	0	0	0	0	0	0	0	0	0	0	0	0.523278312035532	0	0	0	0	0	7.3089689225783	0	0	0	0.186098842558003	0	0	0.218031615591262	0	0	0	0	0	0	0	0.36121759252687	0	0	0	0	0
ENSCAFG00000000456	0	0	0	0	0	0	0	0	0	0	0	0	0	0	0	0	0	0	0	0	0	0	0	0	0	0	0	0	0	0	0	0	0	0	0	0	0	0	0	0	0	0	0	0.349403669239511	0	0	0	0	0
ENSCAFG00000000457	0	0	0	0	0	0	0	0	0	0	0	0	0	0	0	0	0	0	0	0	0	0	0.647934048763975	0	0	0	0	0	0	0	0	0	0	0	0	0	0	0	0	0	0	0	0	0.824202691736353	0	0	0	0	0
ENSCAFG00000000458	0	0	0	0	0	0	0	0	0	0	0	0	0	0	0	0	0	0	0	0	0	0	0.241999987252466	0	0	0	0	0	0	0	0	0	0	0	0	0	0	0	0	0	0	0	0	0	0	0	0	0	0
ENSCAFG00000000459	0	0	0	0	0	6.18451107356791	0	0	0	5.3226482870064	0	0	0	0	0	0	0	0	0	0	2.10921778215841	0	9.35135176820742	0	0	1.48592750830909	0	0	0	0	0	0	1.08403467301914	0	0	0.327326140420677	0	0	0	0	0	0	0	0.574556455554318	0	2.35490637169504	0	0.25481940719446	0
ENSCAFG00000000460	0	0	0	0	0	0	0	0	0	0	0	0	0	0	0	0	0	0	0	0	0	0	0	0	0	0	0	0	0	0	0	0	12.4990886603647	0	0	0	0	0	0	0	0	0	0	0	0	0	0	0	0
ENSCAFG00000000462	0	0	0	0	0	0	0	0	0	1.9831167351331	0	0	0	0	0	0	0	0	0	0	0	0	0	0	0	0	0	0	0	0	0	0	0	0	0	8.39216453757908	0	0	0	0	0	0	0	0	0	0	0	0	0
ENSCAFG00000000463	0	0	0	0	0	0	0	0	0	0	0	0	0	0	0	0	0	0	0	0	0	0	0	0	0	0	0	0	0	0	0	0	0	0	0	0	0	0	0	0	0	0	0	0	0	0	0	0	0
ENSCAFG00000000464	0	0	0	0	0	0.157059819771786	0	0	1.13254314995006	0.106639669904399	0	0	0	0	0	0	0	10.4672662055042	0	0	2.67290333738449	0	0.185730641760335	0	0	0	0	0	0	0	0	0	0.315777192642681	0	0	0.345207897755152	0	0	0	0	0	3.34118737150867	0	0.0421817631279803	0	0.519395240967511	0	0	0
ENSCAFG00000000465	0	0	0	91.5849661852623	0	0	0	0	0	2.34278767683167	0	2.28103016559011	0	0	0	0	0	0	0	0	0	0	9.43895062579169	0	0	0	0	0	0	0	0	0	13.0744478499766	0	0	0	16.538587582019	0	0	0	0	0	73.1018724165271	8.07702686706931	28.2509772947222	0	0	33.5443168824825	0
ENSCAFG00000000469	0	119.998905594814	0	0	0	0	0	0	0	0.493155355843636	0	0	0	0	0	0	0	0	0	0	0	0	1.85447259238899	0	0	0	0	0	0	0	0	0	0.319350151095148	0	0	0.0903010021597958	0	0	0	0	0	0	0	0.161394857199631	0	0	0	0	0
ENSCAFG00000000470	0	0	0	0	0	0	0	0	0	0	0	0	0	0	0	0	0	0	0	0	0	0	0	0	0	0	0	0	0	0	0	0	0	0	0	0	0	0	0	0	0	0	0	0	0	0	0	0	0
ENSCAFG00000000471	0	0	0	0	0	0	0	0	0	0	0	0	0	0	0	0	0	0	0	0	0	0	0	0	0	0	0	0	0	0	0	0	0	0	0	0	0	0	0	0	0	0	0	0	0	0.218011445375941	0	0	0
ENSCAFG00000000472	0	0	0	0	0	0	0	0	0	0	0	0	0	0	0	0	0	0	0	0	0	0	0	0	0	0	0	0	0	0	0	0	0	0	0	0	0	0	0	0	0	0	0	0	0	0	0	0	0
ENSCAFG00000000473	0	0	0	0	0	0	0	6.38743650495842	0	0	0	0	0	0	0	0	0	0	0	0	1.71323011246809	0	0.0233500683122946	0	0	0	0	0	0	0	0	0	0	0	0	0	0	0	0	0	0	0	0	0.488440082631022	0	0	0	0	0
ENSCAFG00000000474	0	0	0	0	0	0	0	0	0	0	0	0	0	0	0	0	0	0	0	0	0	0	1.00412742034426	0	0	0	0	0	0	0	0	0	0	0	0	0	0	0	0	0	0	0	0	0	0	0	0	0	0
ENSCAFG00000000475	0	0	0	0	0	0	0	0	0	0	0	0	0	0	0	0	0	0	0	0	0	0	0	0	0	0	0	0	0	0	0	0	0	0	0	11.3267178750489	0	0	0	0	0	0	0	0	0	0	0	0	0
ENSCAFG00000000478	0.615914769726779	0	0	0	0	0.133673562444244	0.296485691491843	0	5.72076897043968	13.2184476690633	0	1.20933134041149	0	4.033543457775	0	0	2.42145622989629	25.755668377111	0	0	10.5513188352368	0	1.09452970195286	0	0	0.766336143791938	0	0	0	0	0	0	0	6.81511511481282	0	2.1045222416199	0.334459463139463	0	0	0	0	0.218513061817895	0	6.06255829738073	1.52418634459511	0.359620440319966	0	19.5179912289806	0
ENSCAFG00000000479	0	0	0	0	0	0	0	0	0	0	0	0	0	8.96912248616588	0	0	0	0	0	0	12.5254003847382	0	0	0	0	0	0	0	0	0	0	0	0	0	0	1.86613090842451	0	0	0	0	0	0	0	1.38209851484614	2.1953983875169	1.47990917517534	0	0	0
ENSCAFG00000000480	0	0	0	0	0	0	0	0	0.323106778892344	0.412889397066431	0	0	0	2.98793148520825	0	0	0	0	0	0	1.14099578005882	0	0.969083534283404	0	0	0	11.4249137117045	0	0	0	0	0	0.26967888729625	0	0	0.172932952669855	0.279014859937328	0	0	0	0	0	0	0.0567767716329801	0.167281729188237	0	0	0.650673261583691	0
ENSCAFG00000000481	0	0	0	0	0	0	0	0	0	0.738778796809365	0	0	0	0	0	0	0	0	0	0	0	0	0	0	0	0	0	0	0	0	6.64971092059209	0	0	0	0	0	0	0	0	0	0	0	0	0	0	0	0	0	0
ENSCAFG00000000482	0	0	0	0	0	0	0	0	0	0	0	0	0	0	0	0	0	0	0	0	0	0	0.641942842812685	0	0	0	0	0	0	0	0	0	0	0	0	0.323301059879045	0	0	0	0	0	0	0	0	0	0	0	1.52535883369988	0
ENSCAFG00000000483	0	0	0	0	0	0	0	0	0	0	0	0	0	0	0	0	0	0	0	0	0	0	0	0	0	0	0	0	0	0	0	0	0	0	0	0	0	0	0	0	0	0	0	0	0	0	0	0	0
ENSCAFG00000000484	0	0	0	0	0	0.283089101193182	0	0	0	0	0	0	0	0	0	0	0	0	0	0	0	0	0.0381806374188284	0	0	0	0	0	0	0	0	0	0	0	0	0	0	0	0	0	0	0	0	0	0	0	17.7992534412284	2.56573443760727	0
ENSCAFG00000000485	0	0	0	0	0	0	0	0	0	0	0	0	0	0	0	0	0	0	0	0	0	0	0	0	0	0	0	0	0	0	0	0	2.55483806713336	0	0	0	0	0	0	0	0	0	0	0	0	0	0	16.1025735581941	0
ENSCAFG00000000487	184.100935945887	0	0	0	0	0	0	0	0	5.66179730773618	0	0	0	7.32417718338531	0	0	0	0.00656999747027944	0	0	0	0	12.5744750785917	20.7249052463692	0	0	0	0	0	0	0	0	0	0	0	6.60743398205392	0	0	0	0	0	0	0	14.2446399558015	0	0	0	79.3290619826069	672.170559806829
ENSCAFG00000000488	0	0	0	0	0	0	0	0	0	0	0	0	0	0	0	0	0	0	0	0	22.0967889931852	0	0	0	0	0	0	0	0	0	0	0	0	0	0	0	0	0	0	0	0	0	0	0	0	0	0	0	0
ENSCAFG00000000489	0	0	0	0	0	0	0	0	0	0	0	0	0	0	0	0	0	0	0	0	0	0	0	0	0	0	0	0	0	0	0	0	0	0	0	0	0	0	0	0	0	0	0	0.360876259269771	0	0.287924369561891	0	0	0
ENSCAFG00000000491	0	0	0	0	0	0	0	0	0	0	0	0	0	0	0	0	0	0	0	0	0	0	0	0	0	0	0	0	0	0	0	0	0	0	0	2.96947588634776	0	0	0	0	0	0	0	0.729594259707527	0	0	0	0	0
ENSCAFG00000000492	0	0	0	0	0	0	0	0	0	0	0	0	0	0	0	0	0	436.667310288963	0	0	0	0	0	0	0	0	0	0	0	0	0	0	0	0	0	0	0	0	0	0	0	0	0	0	0	0	0	0	0
ENSCAFG00000000493	0	0	0	0	0	0	0	0	0	0	0	0	0	0	0	0	0	0	0	0	0	0	0	0	0	3.28035761860783	0	0	0	0	0	0	0	0	0	3.6666322473584	0	0	0	0	0	0	0	1.55515224525883	0	0	0	0	0
ENSCAFG00000000494	0	0	0	0	0	0	0	0	0	0	0	0	0	0	0	0	0	0	0	0	0	0	0	0	0	0	0	0	0	0	0	0	0	0	0	0	0	0	0	0	0	0	0	0	0	0	0	0	0
ENSCAFG00000000496	0	0	0	0	0	0	0	0	0	0	0	0	0	0	0	0	0	32.6657193260911	0	0	0	0	0	0	0	0	0	0	0	0	54.8680332750763	0	2.34626575360251	0	0	0	0	0	0	0	0	0	0	0	0	0	0	0	0
ENSCAFG00000000497	0	0	0	0	0	0	0	0	0	0	0	0	0	0	0	0	0	0	0	0	0	0	0	0	0	0	0	0	0	0	0	0	0	0	0	0	0	0	0	0	0	0	0	0	0	0	0	0	0
ENSCAFG00000000498	0	0	0	0	0	0	0	0	0	0	0	0	0	0	0	0	0	75.0328869445141	0	0	0	0	0	0	0	0	0	0	0	0	0	0	0	0	0	0.60150238690565	0	0	0	0	0	0	0	0	0	0	0	0	0
ENSCAFG00000000500	0	0	0	0	0	0	0	15.5802588342199	0	16.3561652258952	0	0	0	0	0	0	0	0	0	0	0	0	117.335564469727	65.5294727233024	0	0	0	0	0	0	0	0	0	0	0	0.515443554293839	0	0	0	0	0	0	0	0.993898862986075	3.48248193988776	0	0	27.2287720007172	0
ENSCAFG00000000502	0	0	0	0	0	0	0	0	0	0	0	0	0	0	0	0	0	0	0	0	0	0	0	0	0	0	0	0	0	0	0	0	5.99727180914452	0	0	0	0	0	0	0	0	0	0	0	0	0	0	0	0
ENSCAFG00000000506	0	0	0	0	0	0	0	0	0	0	0	0	0	0	0	0	0	0	0	0	0	0	0	0	0	0	0	0	0	0	0	0	0	0	0	0	0	0	0	0	0	0	0	0.939602334807862	0	0	0	0	0
ENSCAFG00000000507	0	0	0	0	0	0	0	2.49105216004095	0	0	0	0	0	0	0	0	0	0	0	0	0	0	0.0282087213589465	0	0	0.077496632250105	0	0	0	0	0	0	0	0	0	0.154262656164943	0	0	0	0	0	0	0	0	0	0	0	0	0
ENSCAFG00000000509	0	0.234272195824629	0	0.170991346955457	0	0	0	3.73177055077833	2.75345371212649	2.53829619836407	0	0	0	30.6231359578923	0	0	0	49.3032793309821	1.31784311489301e-05	0	9.41775062253158	0	21.5760502978307	0	0	1.10649351873494	0	0	0	0	0	0	2.71855834902686	0	0	5.52014866891799	0	0	0	0	0	0	0	91.5060919809735	1.37182319668631	0.544824294561796	0	10.4836108616962	0
ENSCAFG00000000510	0	0	0	0	0	0	0	0	0	0	0	0	0	0	0	0	0	5.74321316473443	0	0	1.13788290037217	0	0.048371116319956	0	0	0	11.3597472958319	0	0	0	0	0	0	0	0	0	0	0	0	0	0	0	0	0	0	0.0888912657161208	0	0.872411404039254	0
ENSCAFG00000000512	0	0	0	0	0	0	0	0	0	29.1364666453786	0	0	0	0	0	0	0	0	0	0	0	0	6.46331471746196	0	0	0	0	0	0	0	0	0	0	0	0	0.342851909623129	0	0	0	0	0	0	0	0	0	0	0	0	0
ENSCAFG00000000513	0	0	0	0	0	0	0	0	0	0	0	0	0	0	0	0	0	0	0	0	0	0	3.22590284775928	0	0	35.0685599828683	0	0	0	0	0	0	0	0	0	0	0	0	0	0	0	0	0	0	0	0	0	0	0
ENSCAFG00000000515	0	0	0	0	0	0	0	0	0	0	0	0	0	0	0	0	0	147.586579228552	0	0	0	0	8.34437749356734	0	0	0	0	0	0	0	0	0	0	0	0	0	0	0	0	0	0	0	0	0.931885526073848	0	1.2385592618414	0	0	0
ENSCAFG00000000517	0	0	0	0	0	0	0	0	0	0	0	0	0	0	0	0	0	0	0	0	0	0	4.023792937905	0	0	0	0	0	0	0	0	0	0	0	0	0	0	0	0	0	0	0	0	0	0	1.43216645050359	0	0	0
ENSCAFG00000000519	0	0	0	0	0	0	0	0	0	0	0	0	0	0	0	0	0	0	0	0	0	0	8.39554921094398	0	0	0	0	0	0	0	0	0	0	0	0	1.63266125797541	0	0	0	0	0	0	0	0	0	0	0	0	0
ENSCAFG00000000522	0	0	0	0	0	0	0	0	0	0	0	0	0	0	0	0	0	0	0	0	0	0	0	0	0	0	0	0	0	0	0	0	0	0	0	0.0467000286967025	0	0	0	0	0	0	0	0	0	0	0	0	0
ENSCAFG00000000523	0	0	0	0	0	0	0	0	0	0	0	0	0	0	0	0	0	0	0	0	0	0	0	0	0	0	0	0	0	0	0	0	0	0	0	0	0	0	0	0	0	0	0	0	0	0	0	0	0
ENSCAFG00000000525	0	0	59.1903009272618	0	0	0.899065170029316	0	39.4795548614495	49.0366886210955	10.9883298700048	0	0	0	0	0	0	0	0	0	0	0	0	175.208572736423	0	0	14.5091880148691	0	0	0	0	0	0	0	0	0	18.4968606846574	1.50196958414157	0	0	0	0	0	0	6.05722635957376	15.5119953375725	1.85390879672527	0	45.6616923422983	0
ENSCAFG00000000528	0	0	36.0525647917925	6.61140150536516	0	0	0	5.29169224981968	0	0	0	0	0	0	0	0	0	0	0	0	0	0	16.1162137181543	0	0	0	0	0	0	0	0	0	0	0	77.0681727426265	0.712405018075861	0	0	0	0	0	0.926475219426276	127.525361162005	8.04360744098214	0	0	0	53.0043280837592	0
ENSCAFG00000000529	0	0	0	0	0	0.329216688913336	4.70926579110904	0	8.04525334270922	0.511890510191807	0	0	0	0	0	0	0	33.3109733027059	0	0	0	0	4.45248229016083	0	0	1.10945651979751	0	0	0	0	0	0	1.41442390657994	0	0	1.2062616438721	0	0	0	0	0	1.54199778274601	0	0	0	8.94736065434828	0	0	0
ENSCAFG00000000530	0	0	3.61551272435783	0	0	0	0	0	0	0	0	0	8.55286242935687	0	0	0	0	0	0	1.81646526730508	0	0	623.209195207838	0	0	0.722850935294822	0	0	44.6483642971277	0	0	0	0.452731385394201	0	0	2.10221119059121	0	0	0	0	0	0	0	0.622132288065801	1.35291980496236	0	0	1.18569719567492	0
ENSCAFG00000000532	0	0	0	6.04950169474384	0	0	0	0	0	0	0	0	0	0	0	0	0	0	0	0	0	0	0	0	0	0	0	0	0	0	0	0	0	0	0	0	0	0	0	0	0	0	0	0	0	0	0	0	0
ENSCAFG00000000533	0.00378537185849968	0	0	0	0	0	0	0.281791307653296	1.43999103463711	0	0	0.436049974288463	0	0	0	0	0	0	0	0	5.34260065944153	0	1.01957448215452	0	0	0	0	0	0	0	0	0	0.145540120184266	0	0	2.31411103143923	0.0426203923354418	0	0	0	0	0	0	0.662747599256057	0	0.0774745160685612	0	0	0
ENSCAFG00000000534	0	0	0	0	0	0	0	0	0	0	0	0	0	0	0	0	0	0	0	0	0	0	0	0	0	0	0	0	0	0	0	0	0	0	0	0	0	0	0	0	0	0	0	0	0	0	0	0	0
ENSCAFG00000000535	0	0	0	0	0	0	0	0	0	0	0	0	0	0	0	0	0	0	0	0	4.06800359372886	0	0	0	0	0	0	0	0	0	0	0	0	0	0	0	0	0	0	0	0	0	0	0	0	0	0	0	0
ENSCAFG00000000536	0	0	0	0	0	0	0	0	0	0	0	0	0	0	0	0	0	0	0	0	8.42433363852628	0	0	0	0	0	0	0	0	0	0	0	0	0	0	0	0	0	0	0	0	0	0	2.6536764443546	0	0	0	0	0
ENSCAFG00000000538	0	0	0	0	0	0	0	0	0	0	0	0	0	0	0	0	0	0	0	0	0	0	0	0	0	0	0	0	0	0	0	0	0	0	0	0	0	0	0	0	0	0	0	0	0	0	0	0	0
ENSCAFG00000000540	0	0	0	0	0	0	0	0	0	0	0	0	0	0	0	0	0	0	0	0	0	0	0	0	0	0	0	0	0	0	0	0	0	0	0	0	0	0	0	0	0	0	0	0	0	0.783177958016284	0	0	0
ENSCAFG00000000543	0	0	0	0	0	0	0	0	3.37151029379951	0	0	0	0	1.06362352002242	0	0	0	5.72204866582784	0	0	0	0	0.095918251814172	0	0	0	0	0	0	0	0	0	0	0	0	0	0	0	0	0	0	0	0	0	0	0	0	0	0
ENSCAFG00000000544	0	0	0	0	0	0	0	0	0	0	0	0	0	0	0	0	0	0	0	0	0	0	0	0	0	0	0	0	0	0	0	0	0	0	0	5.26247717852957	0	0	0	0	0	0	0	0	0	1.24910570273817	0	0	0
ENSCAFG00000000545	0	0	0	0	0	0	0	0	0	0	0	0	0	0	0	0	0	0	0	0	0	0	0	0	0	0	0	0	0	0	0	0	0	0	0	1.82375094025491	0	0	0	0	0	0	0	0	0	0	0	0	0
ENSCAFG00000000547	0	0	0	0	0	0	0	0	0	0.219451194248803	0	0	0	0	0	0	0	0	0	0	0	0	0	0	0	0	0	0	0	0	0	0	0	0	0	0	0	0	0	0	0	0	0	2.21382503932475	0	0	0	0	0
ENSCAFG00000000548	6.53132602335948	0	0	0	0	0	0	0	0	0	0	0	0	0	0	0	0	0	0	0	0	0	0.98105943164526	0	0	0	0	0	0	0	0	0	0	0	0	0	0	0	0	0	0	0	0	0	0	0	0	0	0
ENSCAFG00000000549	0	0	0	0	0	0	0	0	0	0.785374562855113	0	0	0	0	0	0	0	0	0	0	0	0	0	0	0	0	0	0	0	0	0	0	0	0	0	0	0	0	0	0	0	0	0	0	0	0	0	0	0
ENSCAFG00000000550	0	0	0	0	0	0	0	0	6.24001593020331	4.72681340936405	0	0	0	0	0	0	28.8551426034671	0	0	0	0	0	4.30679544446601	0	0	0	0	0	0	0	0	0	0	0	0	0	0	0	0	0	0	0	0	1.81481092364909	0	0.823809873333252	0	19.6904677385777	0
ENSCAFG00000000554	0	0	0	0	0	0	0	0	0	0	0	0	0	0	0	0	0	0	0	0	0	0	0	0	0	275.839492004985	0	0	0	0	0	0	0	0	0	14.9485414107955	0	0	0	0	0	0	0	0	0	0	0	0	0
ENSCAFG00000000555	0.143267665353968	0.525272137668838	0	0	0	0.124287613040425	0.211152977908864	0	0	0	0	0	0	0	0	0	0.475949747207056	0	0	0.897029792118759	0.509831662005006	0	0.0801996422314585	0	0	0	0.801025798799296	0	0	122.922581761002	0	0	1.10218511766581	0	0	0.200997243633972	3.64000713419955	0	0	0	0	0	0	12.2554255852656	9.24070095203302	0.14105944761684	0.0377208526538095	0	0
ENSCAFG00000000557	0	0	0	0	0	0	0	0	0	0	0	0	0	0	0	0	0	0	0	0	0	0	0.0305167145613126	0	0	0.297950112309086	0	0	0	0	0	0	0	0	0	0	0	0	0	0	0	0	0	0.456474111556918	0	0	0	0	0
ENSCAFG00000000558	0	0	0	0	0	0	0	0	0	0	0	0	0	0	0	0	0	0	0	0	0	0	0	0	0	0	0	0	0	0	0	0	0	0	0	0	0	0	0	0	0	0	0	0	0	0	0	30.4303953557566	0
ENSCAFG00000000561	0	0	0	0	0	0	0	0	0	0	0	0	0	0	0	0	0	0	0	0	0	0	0	0	0	0	0	0	0	0	0	0	0	0	0	0	0	0	0	0	0	0	0	0	0	0	0	0	0
ENSCAFG00000000562	0	0	0	0	0	0	0	0	0	0	0	0	0	0	0	0	0	0	0	0	0	0	0	0	0	0	0	0	0	0	0	0	0	0	0	0	0	0	0	0	0	0	0	0	0	0	0	0	0
ENSCAFG00000000563	0	0	0	0	0	0	0	0	0	0	0	0	0	0	0	0	0	0	0	0	0	0	0	0	0	0	0	0	0	0	0	0	0	0	0	0.490708888700684	0	0	0	0	0	0	0	0	0	0	0	0	0
ENSCAFG00000000564	0	0	0	0	0	0	0	0	0	0	0	0	0	0	0	37191.8974332657	0	0	0	0	54.4368865110701	0	11.5283484142083	0	0	13.0773224695325	0	0	0	0	0	0	0	0	0	0	0	0	0	0	0	0	0	1.38305781746413	0	0	0	0	0
ENSCAFG00000000565	0.118315339880775	0	0	0	0	0	0.187918063546177	0	0	0	0	0	0	0	0	0	0	0	0	0	0	0	1.60385821078757	0	0	0	0	0	0	0	0	0	0	0	0	0	0	0	0	0	0	0	0	2.23445004561153	0	0	0	0	2.5271804622208
ENSCAFG00000000566	0	0	0	0	0	0	0	0	0	0	0	0	0	0	0	0	174.294946584761	0	0	0	17.1913527030865	0	5.7659657058029	0	0	0	0	0	0	0	0	0	0	0	0	0	7.76048630217308	0	0	0	0	0	0	7.4957006352492	0	0	0	0	0
ENSCAFG00000000567	0	0	0	13.9310462327278	8.1690604383153	197.546467897723	0.0624692558132577	13.7631257585327	27.4360698750378	6.67020695614871	0	1.22600083148129	0	1.04009045039016	0	0	2.46629881272041	0	0	2.99822635701942	0	72.1866865259783	203.716202938862	0	0	16.5290973834622	2.17529579156837	0	0	0	14.6061008125534	0	0.135050457828813	0	3.60482974414745	1302.64103121666	5.64215463994292	0	0	0	2.99875184700074	0	2.21114580056991	19.8625837991073	2.80220222644182	294.05521689967	0	50.8509611130919	0
ENSCAFG00000000568	0	0	0	0	0	0	0	0	0	0	0	0	0	0	0	0	0	0	0	0	13.3207608464478	0	0.609065041542116	0	0	0	0	0	0	0	0	0	0	0	0	0	0	0	0	0	0	0	0	0.387684305569939	0	0	0	0	0
ENSCAFG00000000569	0	0	0	0	0	0	0	0	0	0	0	0	0	0	0	0	0	0	0	0	0	0	0.111533280199395	0	0	0	0	0	0	0	0	0	0	0	0	2.30176402733225	0	0	0	0	0	0	0	0.78406256998245	0	0	0	0	0
ENSCAFG00000000570	0.209185910384051	0.300658801555467	4.1870581655236	0	0.182641842706121	0.0515383921536774	0	0	0	0.0811414744213124	0	0.540509972368412	0	0	59.6181280669746	0	0	0	8.8471953494228	0	0	0	0	2.72424156121839	0	0.21403867712159	0	149.973052136356	3.43647017040644	0	0	0.872474144949026	0.171987845136607	0	5.5835182856907	0	0	31.9339149024921	0	11.9796570040519	0	0	0.34587278991335	0.228913029483694	0	0.0761254990749517	0	0	0
ENSCAFG00000000571	0	0	0	0	0	0	0	0	0	0	0	0	0	0	0	0	0	0	0	0	0	0	0	0	0	0	0	0	0	0	0	0	0	0	0	0	0	0	0	0	0	0	0	0	0	0	0	0	0
ENSCAFG00000000572	0	0	0	0	0	0	0	0	0	0	0	0	0	0	0	0	0	0	17.9664190459886	0	0	0	0.057092131985405	0	0	0	0	0	0	0	0	0	0	0	0	2.13362436568486	0	0	0	0	0	0	0	0	0	0	0	0	0
ENSCAFG00000000575	0	0	0	0	0	0	0	0	0	0.45294792784584	0	0	0	0	0	0	29.6315636011596	115.285973832603	0	0	1.81985251048096	0	0.418553812648123	0	0	0	0	0	0	0	0	0	1.24838615453609	0	0	7.44661298822571	0	0	0	0	0	0.931692313289748	0	1.23535867833855	0	0	0	8.0975019273931	0
ENSCAFG00000000576	0	747.244463660531	0	0	0	0.000669217963956845	0	0	0	0	0	0	0	0	0	0	0.486708507676335	0	0	0	0	0	5.97304124024109	0	0	0	0	0	0	0	0	0	0.127975262925485	0	0	0	2.90540972914396	47.6160694837753	0	0	0	0	0	0	0	0.944592433672679	0	0	0
ENSCAFG00000000577	0	0	0	0	0	0	0	0	0	0	0	0	0	0	0	0	0	0	0	0	0	0	0	0	0	0.178403399374068	0	0	0	0	0	0	0	0	0	0.25521385880838	0	0	0	0	0	0	0	0	0	0	0	0	0
ENSCAFG00000000578	0	0	0	0	0	0	0	0	0	0	0	0	0	0	0	0	0	121.689024471956	0	0	0	0	0	0	0	0	0	0	0	0	0	0	0	0	0	0	0	0	0	0	0	0	0	0	0	0	0	0	0
ENSCAFG00000000579	0	0	0	0	0	0	0	0	0	0	0	0	0	0	0	0	0	0	0	0	39.3483753808874	0	1.83358263180494	0	0	0	0	0	19.3115316918534	0	0	0	0	0	0	1.64996204275961	0	0	0	0	0	0	0	0	0	0	0	0	0
ENSCAFG00000000580	0	0	0	0	80.2469479835925	0.612031547611155	0	85.9436414112956	0	4.81218977962794	0	0	0	0	0	0	0	0	0	0	0	0	11.3703708016834	0	0	55.8583666194924	0	0	0	0	0	0	0	0	0	0.957818308632952	0.576926860484574	0	0	0	0	0	36.3197485143177	14.9995888067961	0	13.203226809546	0	0	0
ENSCAFG00000000581	0	0	0	0	0	0	36.7569695535757	0	0	0	0	0	0	0	0	0	0	0	0	0	0	0	0	0	0	0	0	0	0	0	0	0	0	0	0	0	0	0	0	0	0	0	0	0	0	0	0	0	0
ENSCAFG00000000582	0	3.80933584101722	0	1.28865014756034	0	1.71008935763041	0	4.59098392775959	1.26153113399937	19.8801092196351	0	0	0	0.638480333558239	0	0	1.77891866584097	61.2907040972547	24.2524260601911	0	11.635131122916	0	3.33568371650427	0	0	22.4917393488746	0	0	0	680.974432224698	6.63060607038293	47.1848262064269	0.279497036183687	0	0	1.12060296546618	0.155858188939566	0	0	0	9.33298818163979	8.69975605085992	0	1037.82599914472	0	5.66939411243663	1.83643299749655	2.78985257576315	7.40334854305391
ENSCAFG00000000583	0	0	0	0	0	0	0	0	0	0	0	0	0	0	0	0	0	0	0	0	0	0	0	0	0	0	0	0	0	0	0	0	0	0	0	0	0	0	0	0	0	0	0	0	0	0	0	0	0
ENSCAFG00000000584	0	0	0	0	0	0	0	0	0	0	0	0	0	0	0	0	0	0	0	0	0	0	0	0	0	0	0	0	0	0	0	0	0	0	0	0	0	0	0	0	0	0	0	0	0	0	0	0	0
ENSCAFG00000000586	0	0	0	0	0	0	0	0	0	3.90807292200636	0	0	0	0	0	0	0	0	0	0	18.0090298971872	0	0.177247623982622	0	0	5.40393158306645	0	0	0	0	0	0	3.61136026897402	0	0	0.514793036226505	0	0	0	0	0	0	0	1.53566501649572	0	0	0	0	0
ENSCAFG00000000587	0	0	0	0	0	0	0	0	0	0.0548730271537246	0	0	0	7.85148395336265	0	0	0	3.59658543633095	0	0	13.7242710102025	0	10.7822272076721	0	0	122.27596314034	0	0	0	0	0	0	0	0	0	0.0615420049767307	0	0	0	0	0	0	0	0	0	0	0	8.47639859387404	0
ENSCAFG00000000588	0	0	0	0	0	0	0	0	0	0	0	0	0	20.6614013819111	0	0	0	0	0	0	0	0	0.376862923536558	0	0	0	0	0	0	0	0	0	0	0	0	0.240707733879234	0	0	0	0	0	0	0	3.61031309344074	0	0	0	0	0
ENSCAFG00000000589	0	0	0	0	0	0	0	0	0	0	0	0	0	0	0	0	0	0	0	0	0	0	0.142369858710191	0	0	0	0	0	0	0	0	0	0	0	0	0.277604305510861	0	0	0	0	0	0	0	0	1.44577654757793	0	0	0	0
ENSCAFG00000000590	0	0	0	0	0	0	0	0	0	35.2573076036055	0	0	0	0	0	0	0	20.4769159321625	0	0	32.5467869976545	0	162.496532272905	0	0	31.7933518929498	21.7942711669665	0	0	0	0	0	0	0	0	26.2112774101427	0	0	0	0	0	1.95480768567091	0	16.0134378178319	0	0	10.463688796971	70.926348686077	0
ENSCAFG00000000592	0	0	0	0	0	0	0	0	0	0	0	0	0	0	0	0	0	0	0	0	0	0	0	0	0	0	0	0	0	0	0	0	0	0	0	0	0	0	0	0	0	0	0	0	0	0	0	0	0
ENSCAFG00000000593	0	0	0	0	0	0	0	0	0	0	0	0	0	0	0	0	0	0	0	0	0	0	0	0	0	0	0	0	0	0	0	0	0	0	0	0	0	0	0	0	0	0	0	0	0	0	0	0	0
ENSCAFG00000000594	0	0	0	0	0	0	0	0	0	0	0	0	0	0	0	0	0	41.9893655185382	0	0	0	0	0.954642969014801	0	0	0	0	0	0	0	0	0	0	0	0	0	0	0	0	0	0	0	0	0.340379531821446	0	0	0	37.9960571843661	0
ENSCAFG00000000595	0	0	0	0	0	0	0	0	0	0	0	0	0	0	0	0	0	0	0	0	0	0	0	0	0	0	0	0	0	0	0	0	0	0	0	0	0	0	0	0	0	0	0	0	0	0	0	0	0
ENSCAFG00000000596	0	0	0	0	0	0	0	0	0	0	0	0	0	0	0	0	0	0	0	0	0	0	0	0	0	0	0	0	0	0	0	0	0	0	0	0	0	0	0	0	0	0	0	0	0	0	0	0	0
ENSCAFG00000000598	0	0	0	0	0	0	0	0	0	0	0	0	0	0	0	0	0	0	0	0	0	0	75.6305605199296	0	0	0	0	0	0	0	0	0	0	0	0	3.74593553543543	0	0	0	0	0	0	0	3.72442548625509	0	0	0	0	0
ENSCAFG00000000600	0	0	0	0	0	0	0	0	0	0	0	0	0	0	0	0	0	0	0	0	0	0	0	0	0	0	0	0	0	0	0	0	0	0	0	7.69889202621387	0	0	0	0	0	0	0	0	0	0	0	0	0
ENSCAFG00000000601	0	0	0	0	0	0	0	0	0	0	0	0	0	0	0	0	0	0	0	0	0	0	0	0	0	0	0	0	0	0	0	0	0	0	0	0	0	0	0	0	0	0	0	0	0	0	0	0	0
ENSCAFG00000000602	0	0	0	0	0	0	0	0	0	0.0824139629972199	0	0	0	0	0	0	0	8.72609131038293	0	0	0	0	0	0	0	0	0	0	0	0	0	0	0	0	0	0	0	0	0	0	0	0	0	0	0	0.771208330451678	0	0	0
ENSCAFG00000000603	0	0	0	0	0	0	0	0	0	0.248032986386735	0	0	0	0	0	0	0	0	0	0	0	0	0.780904510968128	0	0	0	0	0	0	0	0	0	0	0	204.801006203995	0	0	0	0	0	0	0	0	1.06548960952395	0	0	0	0	0
ENSCAFG00000000604	0	89.6833168528312	0	17.5297609696245	0	0	139.306574431516	33.9412950625463	0	8.11066454197944	0	0	0	0	0	0	325.16710299352	0	0	0	0	0	15.2151441605292	0	0	208.344268983034	0	0	0	0	0	0	0	0	0	27.6507626203266	7.8385626413809	0	0	0	0	0	0	3.04203783909793	1.75965374374575	0	0	49.9465852634881	0
ENSCAFG00000000606	0	0	0	0	0	0	0	0	0	0	0	0	0	0	0	0	0	0	0	0	12.4773459762268	0	0	0	0	0	0	0	0	0	0	0	0	0	0	0	0	0	0	0	0	0	0	1.68442385037373	0	0	0	0	0
ENSCAFG00000000607	0	0	0	0	0	0	0	0	0	0	0	0	0	0	0	0	0	0	0	0	0	0	1.76799206429544	0	0	0	0	0	37.5398122893181	0	0	0	0	0	0	0.119020197908478	0	0	0	0	0	0	0	1.59221925223069	0.46270526672735	0	0	0	0
ENSCAFG00000000608	0	0	0	0	0	0	0	0	0	0	0	0	0	0	0	0	0	0	0	0	0.808171985529294	0	0	0	0	0.454196518659966	0	0	0	0	0	0	0	0	0	0	0	0	105.44616032102	0	0	0	0	0	0	0.439349637625306	0	0	0
ENSCAFG00000000609	0	0	0	0	0	0	0	0	0	0	0	0	0	0	0	0	0	0	0	0	0	0	0	0	0	0	0	0	0	0	0	0	0	0	0	0	0	0	0	0	0	0	0	0	0	0	0	0	0
ENSCAFG00000000610	0	0	0	0	0	0	0	0	0	0	0	0	0	0	0	0	0	0	0	0	0	0	0	0	0	14.1169071644549	0	0	0	0	0	0	0	0	0	0	0	0	0	0	0	0	0	0	0	0	0	0	0
ENSCAFG00000000611	0	0	0	0	0	0	0	0	0	0	0	0	0	0	0	0	0	0	0	0	0	0	0	0	0	0	0	0	0	0	0	0	0	0	0	0.0971768069425562	0	0	0	0	0	0	0	0	0	0	0	0	0
ENSCAFG00000000612	0	0	0	0	0	0	0	2.06414669903412	0	0	0	0	0	0	0	0	0	43.7911382699816	0	0	1.277672332929	0	0	0	0	3.27038209182754	0	0	0	0	0	0	0	0	0	3.58358420067008	0	0	0	0	0	0	0	0	0	0	0	0	0
ENSCAFG00000000613	0	0	0	0	0	0	0	0	0	0	0	0	0	0	0	0	0	0	0	0	0	0	0	0	0	287.996154235346	0	0	0	0	0	0	0	0	0	0	0	0	0	0	0	0	0	0	0	0	0	0	0
ENSCAFG00000000614	0	0	0	0	0	0	0	0	0	0	0	0	0	0	0	0	0	0	0	0	0	0	0	0	0	0	0	0	0	0	0	0	0	0	0	0	0	0	0	0	0	0	0	0	0	0	0	0	0
ENSCAFG00000000615	0	0	0	0	0	0	0	0	0	0	0	0	0	0	0	0	0	0	0	0	0	0	0	0	0	0	0	0	0	0	0	0	0	0	0	0	0	0	0	0	0	0	0	0	0	0.504795728408241	0	0	0
ENSCAFG00000000616	0	0	0	0	0	0	40.7937284067493	0	0	0	0	0	0	5.80128584339597	0	0	10.3424206549772	0	0	0	0	0	24.3817544114093	0	0	0	0	0	0	0	0	0	0	0	0	0	1.76350847158741	0	0	0	0	0	0	1.19976408933849	0	0	0	0	0
ENSCAFG00000000617	0	0	0	0	0	0	0	0	0	0	0	0	0	0	0	0	0	0	0	0	0	0	0	0	0	0	0	0	0	0	0	0	0	0	0	0	0	0	0	0	0	0	0	0	0	0	0	0	0
ENSCAFG00000000618	0	0	0	0	0	0	0	2.65147781248502	0	0	0	0	0	0	0	0	0	0	0	0	0	0	0	0	0	0	0	0	0	0	0	0	0	0	0	0.870068984990896	0	0	0	0	0	0	0	0	0	0	0	0	0
ENSCAFG00000000619	0	0	0	0	0	0	0	0	0	0.596947075125766	0	0	0	0	0	0	0	0	0	0	0	0	0.262250437088911	0	0	0	0	0	0	0	0	0	0	0	0	0	0	0	0	0	0	0	0	0.0318053436589978	0	0	0	0	0
ENSCAFG00000000620	0	0	0	0	0	0	0	0	0	0	0	0	0	0	0	0	0	0	0	0	17.8674279017748	0	0	0	0	0	0	0	0	0	0	0	0	0	0	3.40228438733155	0	0	0	0	0	0	0	0	0	0	0	0	0
ENSCAFG00000000621	0	0	0	0	0	32.2047533013707	0	0	0	23.1136388996021	0	0	0	0	0	0	0	0	0	0	0	0	90.3040206193682	0	604.480251691988	0	0	1071.32671250926	0	0	0	0	94.6412422271993	0	0	0.604558109932472	0.430668149392441	0	0	0	0	64.0965347161159	0	6.41748911135528	0	2.52520199331734	0	23.4778582472941	0
ENSCAFG00000000622	0	0	0	0	0	0	0	0	0	0.388793942856378	0	0	0	0	0	0	0	0	0	0	0	0	0.51508410556319	0	0	0	0	0	0	0	0	0	0	0	0	0.180172106031014	0	0	0	0	0	0.173599008334972	0	0.0389049638598334	0.325181850789082	0.0919338876544185	0	0	0
ENSCAFG00000000623	0	0	0	0	0	0	0	0	0	0	0	0	0	0	0	0	0	0	0	0	0	0	0	0	0	0	0	0	0	0	0	0	0	0	0	0	0	0	0	0	0	0	0	0	0	0	0	0	0
ENSCAFG00000000624	0	0	0	0	0	0	0	0	0	0	0	0	0	0	0	0	0	0	0	0	0	0	0	0	0	0	0	0	0	0	0	0	0	0	0	0	0	0	0	0	0	0	0	0	0	0	0	0	0
ENSCAFG00000000625	0	0	0	0	0	0	0	0	0	0	0	0	0	0	0	0	0	0	0	0	0	0	0	0	0	0	0	0	0	0	0	0	0	0	0	0	0	0	0	0	0	0	0	0	0	0	0	0	0
ENSCAFG00000000626	0	0	0	0	0	0	0	0	0	3.26909669378481	0	0	0	0.972031870793535	0	0	2.40900235925661	10.6082049208598	0	0	0	0	0.196606667496846	0	0	0	4.89955819810171	0	0	0	0	0	0	0	0	0.538274812581422	0	0	40.7742435673021	0	0	0	0	3.62183587953822	0	1.75744979034525	0	0	0
ENSCAFG00000000627	0	0	0	0	0	0	0	0	0	0	0	0	0	0	0	0	0	0	0	0	0	0	0.540907744987886	0	0	0	0	0	0	0	0	0	0	0	0	0	0	0	0	0	0	0	0	0	0	0	0	0	0
ENSCAFG00000000628	0	0	0	0	0	0	0	0	0	0	0	0	0	0	0	0	0	0	0	0	0	0	0	0	0	0	0	0	0	0	0	0	0	0	0	0	0	0	0	0	0	0	0	0	0	0	0	0	0
ENSCAFG00000000629	0	0	0	0	0	0	0	3.95075584124284	2.02594647233845	0	0	0	0	0	0	0	0	13.4208720591327	0	0	0	0	0	0	0	0	0	0	0	0	0	0	0	0	0	2.56269880736767	0	0	0	0	0	0	0	0	0	0	0	3.32225558743701	0
ENSCAFG00000000630	0	0	0	0	0	0	0	0	0	0	0	0	0	0	0	0	0	0	0	0	0	0	0.307230083508641	0	0	0	0	0	0	0	0	0	0	0	0	0	0	0	0	0	0	0	0	0	0	0	0	0	0
ENSCAFG00000000632	0	0	0	0	0	0	0	0	0	0	0	0	0	0	0	0	0	14.5995556450052	0	0	0	0	0	0	0	0	0	0	0	0	0	0	0	0	0	0	0	0	0	0	0	0	0	0	0	0	0	0	0
ENSCAFG00000000634	0	0	0	0	0	0	0	0	0	0	0	0	0	0	0	0	0	0	0	0	0	0	0	0	0	0	0	0	0	0	0	0	0	0	0	0	0	0	0	0	0	0	0	0	0	0	0	0	0
ENSCAFG00000000636	0	0	0	0	0	0	0	0	0	0	0	0	0	0	0	0	0	0	0	0	0	0	4.30853265532539	0	0	0.897109907704927	0	0	0	0	0	0	0	0	0	0.174167653080552	0.0614848607298539	0	0	0	0	0	0	0.449590557538763	0	0	0	0	0
ENSCAFG00000000637	0	0	0	0	0	0	0	0	0	4.84336756239946	0	0	0	0	0	0	0	0	0	0	0	0	1.81890320004317	0	0	0	0	0	0	0	0	0	0	0	0	1.48665846937596	0	0	0	0	0	0	0	0	0	0	0	0	0
ENSCAFG00000000638	0	0	0	0	0	0	0	0	0	0	0	0	0	0	0	0	0	0	0	0	0	0	5.84796205836567	0	0	0	0	0	18.1420729412495	0	0	0	0	0	0	0.766261066492552	0.715714915663389	0	0	0	0	0	0	1.53430414533996	13.7562986609959	0	0	0	0
ENSCAFG00000000639	0	0	0	0	0	0	0	0	0	0	0	0	0	0	0	0	0	0	0	0	0	0	0	0	0	0	0	0	0	0	0	0	0	0	0	0	0	0	0	0	0	0	0	0	0	0	0	0	0
ENSCAFG00000000640	0	0	0	0	0	0	0	0	0	0	0	0	0	0	0	0	0	0	0	0	0	0	0.133593686599957	0	0	0	0	0	0	0	48.7616507987326	0	0	0	0	0.600216329805427	0	0	0	0	0	0.678509940520027	0	0.295361467801882	0	0	0.180056388729186	6.19034179669818	0
ENSCAFG00000000641	0	0	0	3.3267617717852	0	4.7893023784057	0	0	0	0	0	10.412982719476	0	0	0	0	34.9350530615884	0	0	12.5065063257314	0	115.524922614808	27.1853955870925	0	0	0	0	0	0	0	4682.83917841902	0	5.26010436569553	0	0	0.970100046946986	23.6373955897084	0	0	0	0	0	0	4.21227548622923	0	0	0	31.5031947421469	0
ENSCAFG00000000642	0.770064926019444	0	0	0.035060258052538	0	0.913620590470738	0	0.347547610456275	0.525164581056356	1.79641257086176	0	1.80996644263856	26.353179564775	0.479228304910009	0	0	0	19.1384456443459	0	0	5.35637398785946	268.035228853698	4.0489933529339	0	0	0.430764815079556	0	0	0	0	42.5650158291272	0	0.218724491416099	0	2.56667633467591	6.34888514821942	0.0909591549453844	2.15433680225373	0	0	1.30673666512761	0.698559207033999	0	1.76125729726574	0.660224245708539	2.5193478411373	0	5.75151742391274	0
ENSCAFG00000000643	0	0	0	0	0	0	0	0	0	0	0	0	0	0	0	0	0	0	0	0	0	0	0	0	0	0	0	0	0	0	0	0	0	0	0	0	0	0	0	0	0	0	0	0	0	0	0	0	0
ENSCAFG00000000644	0	0	0	0	0	0	0	0	0	0	0	0	0	0	0	0	0	56.2533427654573	0	0	0	0	0	0	0	0	0	0	0	0	0	0	0	0	0	0.547437701937758	0	0	0	0	0	0	0	0	0	0	0	0	0
ENSCAFG00000000646	0	0	0	0	5.80317939894303	0	0	0	20.7004446021763	3.86475030524825	0	9.8406098771427	0	0	0	0	1.97354498867107	0	0	0	7.7519659547697	0	0	0	0	21.1767222712834	0	0	49.2972233600587	0	0	0	9.47216395515005e-05	0	0	0	0	0	0	0	0	3.84015073267819	0	0	6.05114419472997	0	0	0	0
ENSCAFG00000000647	0	0	0	0	0	0	0	12.2254953817086	0	0	0	0	0	0	0	0	0	0	0	0	0	0	0	0	0	0	0	0	0	0	0	0	0	0	0	0	0	0	0	0	0	0	0	0	0	1.17879823175322	0	0	0
ENSCAFG00000000649	0	0.453083842322707	0	0	0	0	0	0	0	0	0	0	0	0	0	0	0	0	0	0	0	0	0	0	0	0	0	0	0	0	0	0	0	0	0	0.386487976824065	0	0	0	0	0	0	0	0	0	0	0	0	0
ENSCAFG00000000652	0.0878573286740005	0	0	0	0.113762203625858	0.0170493359871758	0.060286308937082	0	0	0	0	0	0.651578154775094	0	0	0	0	0	0	0.228638275966152	0	0	0.335103631747405	0	0	2.4388922777187	0.422175226034559	0	0	0	0	0	0	0	0	0.0784223068654413	0.174304072043836	0	0	0	0.426109252542964	0	0	0	0.111424878759432	0	0	0	0
ENSCAFG00000000653	0	0	0	0	0	0	0	0	0	0	0	0	0	0	0	0	0	0	0	0	0	0	0	0	0	0	0	0	0	0	0	0.079601361422008	0	0	0	0.710004092840502	0	0	0	0	0	0	0	0	0	1.79540570480793	0	0	0
ENSCAFG00000000654	0	0	0	0	0	0	0	21.7614851199789	0	1.00727932431123	0	0	0	0	0	0	0	0	0	2.24754897183223	0	0	12.0892503704309	0	0	0	0	0	0	0	0	0	0	0	0	0	0	0	0	0	0	0	0	0	0	0	0	0	0
ENSCAFG00000000655	0	0	0	0	0	0	0	0	0	0	0	0	0	0	0	0	0	0	0	0	0	0	0	0	0	0	0	0	0	0	0	0	1.21791119169426	0	0	0.341922139556494	0	0	0	0	0	0	0	0.172813904758189	0.23430364175809	0	0	0	0
ENSCAFG00000000656	0	0	0	0	0	0	0	0	19.9984375032053	0	0	0	0	0	0	0	0	0	0	0	0	0	0	0	0	0	0	0	0	0	0	0	1.40385016106296	0	0	0.62850423635519	0	0	0	0	0	0	0	0.777795869857024	0	0	0	0	0
ENSCAFG00000000657	0	0	47.5699555295199	0	0	14.5966482298916	0	0	0	2.09990394468424	0	0	0	2.39312698095439	0	0	11.0485507959863	0	0	0	0	0	198.667433878787	14.8744804330463	0	21.2693868268074	74.7565699512554	0	0	0	0	24.3613191544004	186.686503229328	0	0	5.12328985060269	13.6661577439535	0	0	0	47.5354606865789	28.6942262770306	76.1126157325126	15.9671458891731	0	0	0	90.060771071587	0
ENSCAFG00000000658	0	0	0	0	0	0	0	0	0	0	0	0	0	0	0	0	0	0	0	0	0	0	0	0	0	2.83660844218398	0	0	0	0	0	0	0	0	0	0	0	0	0	0	0	0	0	0.845792577981921	0	0	0	0	0
ENSCAFG00000000659	0	0	0	0	0	0	0	0	0	0	0	0	0	0	0	0	0	0	0	0	0	0	0	0	0	0	0	0	0	0	0	0	0	0	0	0	0	0	0	0	0	0	0	0	0	0.127672910265289	0	0	0
ENSCAFG00000000661	0	0	0	0	0	1.41077424212822	1.32486387806553	0	0	2.22782607665378	0	0	0	10.2802105910117	220.262196461216	0	10.9555575709494	0	0	0	0	0	8.13418583715014	0	0	0	0	0	14.0046985177009	0	0	9.5455654629371	36.9733242206626	0	0	6.89440018409303	21.6799929028692	0	0	0	3.5011494648511	0	12.711952428869	13.3853948318045	0.872079197186697	4007.78845034307	18.2783165674208	110.373707884291	245.098478706596
ENSCAFG00000000662	0	0	0	0	0	0	0	0	0	0	0	0	0	0	0	0	0	0	0	0	0	0	2.16575906325428	0	0	0	0	0	0	0	0	0	0	0	0	0	0	0	0	0	0	0	0	0	0	0	0	0	0
ENSCAFG00000000663	0	0	0	0	4.37672954196375	47.8646853928694	0	0	0	0	0	0	0	0	0	0	0	0	0	17178.7821469196	0	0	6.6731915044109	0	572.404349473941	0	0	615.100178415062	0	0	0	0	9.04670315786694	0	0	0	0	13.6326370842087	369.436109569498	0	0	1.15902864858608	0	0	12.5338861436516	0.506072881520603	0	0	0
ENSCAFG00000000664	0	0	0	0	0	0	0	0	1.68251627294527	0.74310070041781	0	0	0	0	0	0	0	7.81749200160199	0	0	3.94484961947446	0	0.0299593956024875	0	0	0	0	0	0	0	0	0	0	0	0	0.657881332695327	0	0	0	0	0	0	0	0.211391255619297	0	2.72464027622975	0	0	0
ENSCAFG00000000665	0	0	0	0	0	0	0	0	0	0	0	0	0	0	0	0	0	0	0	0	0	0	0	0	0	0	0	0	0	0	0	0	0	0	0	0	0	0	0	0	0	0	0	0	0	0	0	0	0
ENSCAFG00000000667	0	0	0	0	0	0	0	0	0	0	0	0	0	0	0	0	0	8.56435663217137	0	0	0	0	0	0	0	0	0	0	0	0	0	0	0	0	0	0	0	0	0	0	0	0	0	0	1.44112151800772	0	0	0	0
ENSCAFG00000000669	0	0	0	0	0	0	0	0	0	4.38647321088719	0	0	0	0	0	0	0	6.99749928898968	0	0	0	0	0.0382629377832915	0	0	0.767484677415831	0	0	0	0	0	0	0	0	0	2.85546403559914	0	0	0	0	0	0	0	1.15186588652863	0	0	0	0	0
ENSCAFG00000000670	0	0	0	0	0	0	0	0	0	0	0	0	0	0	0	0	0	0	0	0	0	0	0	0	0	0	0	0	0	0	0	0	0	0	0	0	0	0	0	0	0	0	0	0	0	0.173094598102251	0	0	0
ENSCAFG00000000671	0	0	0	0	0	0	0	5.2304437752672	1.96427776444407	1.51533346530237	0	0	0	1.88122943614736	0	0	12.2620031951369	0	0	0	14.3782981370021	0	2.53890109828141	0	0	0	0	0	0	0	8.2268943273731	0	0.567655789827899	0	0	1.68852235714569	0.883878662362507	0	32.982877487423	0	1.37087290144799	0.345752184377023	0	17.7160884179474	0	1.8408554464595	0	11.8458262815207	0
ENSCAFG00000000672	0	0	0	0	0	0	0	0	0	0	0	0	0	0	0	0	0	0	0	0	0	0	0	0	0	0	0	0	0	0	0	0	0	0	0	0	0	0	0	0	0	0	0	0	0	6.68544178960046	0	0	0
ENSCAFG00000000673	0	0	0	0	0	0	0	0	0	0	0	0	0	0.273864976154766	0	0	0	0	0	0	0	0	1.71257503788119	0	0	0	0	0	0	0	16.5210562840698	0	0	0	0	10.5157743488063	0	0	0	0	0	0	0	0.37387369427537	46.8900778165996	0	0	39.4123460164357	0
ENSCAFG00000000674	0	0	0	0	0	0	0	0	0	2.20304440048073	0	0	0	0	0	0	0	0	0	0	5.12591700898636	0	0	0	0	0	0	0	0	0	0	0	0	0	0	0	0	0	127.168935996753	0	0	0	0	0.821270125942522	0	0	0	0	0
ENSCAFG00000000675	0	0	0	0	0	0	0	42.8980945426724	0	0	0	0	0	0	0	0	0	0	0	0	0	0	0	0	0	0	0	0	0	0	0	0	0	0	0	0	0	0	0	0	0	0	0	0	0	0	0	0	0
ENSCAFG00000000676	0	0	0	0	0	0	0	33.6909978369828	0	0	0	0	0	0	0	0	0	0	0	0	0	0	0	0	0	0	0	0	0	0	0	0	0	0	0	0	0	0	0	0	0	0	0	0	0	0	0	0	0
ENSCAFG00000000677	0.117054421026253	0	2.76142047528963	0.0202595962067856	0.240173481044778	0.0395869042057326	0.0624802168274764	0.450079018989442	0	0.161027810029555	0	0.228223496742743	0	0	18.1537413751153	0	0	0	0	0.401103692784399	0	0	0.0409045840463374	0	0	0	0.444004632268286	0	0	0	3.59635520357741	0.653424639299222	0	0	1.91152524826797	0.0662199574339672	0	0	0	0	0.436477886081573	0	0.195349556498428	0.102010678741592	1.34234669670706	0	0	0.788970826305678	0
ENSCAFG00000000678	0	0	0	0	0	0	0	0	0	0.109854943490634	0	0	0	0	0	0	0	147.4260028065	0	0	0	0	0	0	0	0	0	0	0	0	0	0	0	0	0	0	0	0	0	0	0	0	0	0	0	0	0	0	0
ENSCAFG00000000679	0	0	0	0	0	0	0	0	0	0	0	0	0	0	0	0	0	0	0	0	0	0	0	0	0	0	0	0	0	0	0	0	0	0	0	0	0	0	0	0	0	0	0	0	0	0	0	0	0
ENSCAFG00000000680	0	0	0	0	0	0	0	0	0	2.06375428957706	0	0	0	0	0	0	0	0	0	0	0	0	0.108084916643524	0	0	0	0	0	0	0	0	0	0	0	0	0	0	0	0	0	0	0	0	0.0428745804024377	0.611210639189318	0	0	0	0
ENSCAFG00000000681	0	0	0	0	0	0	0	0	0	0	0	0	0	0	0	0	0	0	0	0	0	0	0	0	0	0	0	0	0	0	0	0	0	0	0	0	0	0	0	0	0	0	0	0	0	0	0	0	0
ENSCAFG00000000682	0	0	0	0	0	0.206185335037089	0	0.907144056581493	0.676061869766881	0.147493700257514	0	0	0	0	0	0	0	0	0	0	1.73446862070993	0	0.551878231564875	0	0	3.43894153353128	0	0	0	0	0	0	0	0	0	1.1949096756247	0.884000267469549	0	0	0	0	0	0	0.0693135182883119	0	0	0	0	0
ENSCAFG00000000683	0	0	0	0	0	8.80581225841811	0	0	0	2.52823592543489	0	14.9732956281441	0	0	0	0	42.5615353371685	6.31344373104607	85.0641843481616	0	0	0	10.7770698629334	0	0	0	0	0	0	0	0	35.3886840372138	0	0	0	1.65181302344463	0	0	141.942312573125	59.3235006338117	0	0	0	4.77791823571337	0	0.176395725053663	0	53.5439363804293	12.4015171205228
ENSCAFG00000000684	0	0	0	0	0	0	0	0	0	0	0	0	0	0	0	0	0	0	0	0	48.6734023087251	0	0	0	0	0	0	0	0	0	0	0	0	0	0	0	0	0	0	0	0	0	0	1.49762755222427	0	0	0	0	0
ENSCAFG00000000685	0	0	0	0	0	0	0	0	0	0	0	0	0	0	0	0	0	0	0	0	0	0	0	0	0	0	0	0	0	0	0	0	0	0	0	0.60371928400354	0	0	0	0	0	0	0	0	0	0	0	1.14038270800338	0
ENSCAFG00000000686	0	0	0	0	0	0	0	0	0	0	0	0	0	0	0	0	0	0	0	0	3.88561893406735	0	0.137277659378631	0	0	0	0	0	0	0	0	0	5.69231485238271	0	20.8908094159979	0	0.735412012760594	0	0	0	0.9800785987791	0	0	0.0448738339864177	0	0	0	0	0
ENSCAFG00000000687	0	0	0	0	0	0	0	0	0	0	0	0	0	0	0	0	0	0	0	0	0	0	0	0	0	0	0	0	0	0	0	0	0	0	0	0	0	0	0	0	0	0	0	0	0	0	0	0	0
ENSCAFG00000000688	8.6393667935518	0	0	1.75965223554206	0	0.393985910255829	0	6.7640470927691	0	0.183251043563211	0	0	0	0	0	0	0	0	0	0	91.6266643094764	0	0.804551208034662	0	0	0.267230342784761	0	0	0	0	24.2400905535651	0	4.82992108947782	0	15.0551105803577	10.4913157254193	0.0225108634595358	0	0	0	0	0	0	0.624576278805354	4.41503563666036	3.79529681716489	0	51.9381710694747	0
ENSCAFG00000000689	0	0	0	0	0	0	0.135046393571852	0	0	0	0	0	0	0	0	0	0	89.2825965814738	0	0	3.50987035555032	0	0	0	0	0	0	0	0	0	39.8761663149221	0	0	0	0	2.20934338480536	0	0	0	0	0	0	0	0	11.3871105559613	0	0	7.45804414223634	0
ENSCAFG00000000690	0	0	0	0	0	0	0	0	0	0	0	0	0	0	0	0	0	0	0	0	0	0	0	0	0	0	0	0	0	0	0	0	0	0	0	0	0	0	0	0	0	0	0	0	0	0	0	0	0
ENSCAFG00000000691	0	0	0	0	0	0	0	0	0	1.88481867583019	0	0	0	0.480571529451697	0	0	0	10.5430266879087	0	0	0	0	0.860512198599253	0	0	0	0	0	0	0	0	0	0.184190039609123	0	0	2.82873715842477	0	0	0	0	0	0	0	0.340311488263659	0	0	0	0	0
ENSCAFG00000000692	0	0	0	0	0	0	0	0	0	0	0	0	0	0	0	0	0	0	0	0	0	0	0.105707760733819	0	0	0	0	0	0	0	101.49525478223	0	0	0	0	5.17125485875829	0	0	0	0	0	0	0	0	21.225211836746	0	0	1.96368784314183	0
ENSCAFG00000000693	0	0	0	0	0	0	0	1.70089355722133	0	0	0	0	0	0	0	0	0	0	0	0	0	0	0.390101556041827	0	0	0	0	0	0	0	0	0	0	0	0	0	0	0	0	0	0	0	0	0	0	0	0	0	0
ENSCAFG00000000694	0	0	0	0.261545141108345	0	0	0	1.55294559320015	0.4871197952401	2.05048301576443	0	0	2.69569927508638	0	0	0	0	4.44099629469668	0	0	7.21197625584649	0	2.52575258358947	0	0	1.64072341914435	0	0	0	0	0	0	2.85180136443026	0	0	0.0709434889531584	0.0427276392491219	0	0	0	0	1.33375718714641	0	6.83409415992129	0.756588322398026	0	0	0	0
ENSCAFG00000000696	0	0	0	0	0	0	0	0	0	0	0	0	0	0	0	0	0	55.2835664722747	0	0	0	0	0	0	0	0	0	0	0	0	0	0	0	0	0	0	0	0	0	0	0	0	0	0	0	0	0	0	0
ENSCAFG00000000697	0	0	0	0	0	0	0	0	0	0	0	0	0	0	0	0	0	0	0	0	10.961187297546	0	19.283691993199	0	0	0	0	0	0	0	0	0	115.853696142096	0	0	0	0	19.8417332645371	0	0	0	0	0	0	19.9393840326281	0	0	0	0
ENSCAFG00000000698	0	0	0	0	0	0	0	0	0	0	0	0	0	0	0	0	0	0	0	0	0	0	0	0	0	2.86699335753908	0	0	0	0	0	0	0	0	0	0	0	0	0	0	0	0	0	0.491786487112381	4.63394468094081	0	0	0	0
ENSCAFG00000000699	0	0	0	0	0	0	0	0	0	0	0	0	0	0	0	0	0	0	0	0	0	0	7.38407990320526	0	0	0	0	0	0	0	0	0	0	0	0	0	0	0	0	0	0	0	0	0	8.21200950529094	2.11136339303676	0	0	0
ENSCAFG00000000700	0	0	0	0	0	0	0	0	0	0.661015606059459	0	0	0	0	0	0	0	0	0	0	0	0	0	0	0	0.303048415320311	0	0	0	0	0	0	0	0	0	0.64980014361214	0	0	0	0	0	0	0	0	0	0	0	0	0
ENSCAFG00000000701	0	0	0	0	0	0	0	0	0	0	0	0	0	0	0	0	0	0	0	0	0	0	0.834343288516256	0	0	0	0	0	0	0	0	0	0	0	0	0	0	0	0	0	0	0	0	0	0	0	0	0	0
ENSCAFG00000000702	0	0	0	1.28630685359028	0.219967489802164	0	0	0	0	2.39541960663493	0	0	0	0.888514992061083	0	0	0	6.14991902058868	0	0	0	0	1.24407098424194	0	0	1.64542539717268	0	0	0	0	12.236002860999	0	1.1718382264787	0	0	0.309557795775572	28.8924943600337	0	0	0	24.6411211143425	0	0	1.00433629856343	0.586641778603254	0	0	14.3624972316068	0
ENSCAFG00000000703	0	0	0	0	0	0	0	0	0	1.18837718462074	0	0	0	0	0	0	0	0	0	0	0	0	1.41319931897053	0	0	0	0	0	0	0	0	0	0	0	0	0	0	0	0	0	0	0	0	0	0	0	0	7.92572342978008	0
ENSCAFG00000000704	0	0	0	0	0	0	0	0	0	3.0196485364442	0	0	0	0	0	1.54427712814645	0	0	0	0	0	0	0	0	0	0	0	0	0	0	0	0	0	0	0	3.38608563151009	0	0	0	0	0	0	0	0	0	0	0	4.6451684292587	0
ENSCAFG00000000706	0	0	0	0	0	0	0	0	0	0	0	0	0	0	0	0	0	0	0	0	0	0	2.39336625853678	0	0	0	0	0	0	0	172.303818374204	0	4.6726510227145	0	0	0	0	0	0	0	0	0	0	1.21563720126174	0	0	0	0	0
ENSCAFG00000000709	0	0	0	0	0	0	0	0	0	0	0	0	0	0	0	0	0	0	0	0	0	0	4.42513207669345	0	0	0	0	0	0	0	0	0	0	0	0	0	0	0	0	0	0	0	0	2.07008581216877	0	0	0	0	0
ENSCAFG00000000710	0	0	0	0	0	0	0	0	0	0	0	0	0	0	0	0	0	0	0	0	0	0	0	0	0	0	0	0	0	0	0	0	0	0	0	0	0	0	0	0	0	0	0	0	0	0	0	0	0
ENSCAFG00000000711	0	0	0	0	0	0	0	0	0	0	0	0	0	0	0	0	0	0	0	0	2.87665546232895	0	0	0	0	0	0	0	0	0	0	0	0	0	0	0	0	0	0	0	0	0	0	2.61965466546078	0	0	0	0	0
ENSCAFG00000000712	0	0	0	0	0	0	0	0	0	0	0	0	0	0	0	0	0	0	0	0	12.328920004056	0	2.08032086167636	0	0	0	0	0	0	0	0	0	14.5339472420752	0	0	0	0	0	0	0	0	0	0	0	0	0	0	1.94243225240298	0
ENSCAFG00000000713	0	0	0	0	0	0	0	0	0	0	0	0	0	0	0	0	0	0	0	0	0	0	15.0987510329507	0	0	0	0	0	0	0	0	0	0	0	0	0	0	0	0	0	0	0	0	0	0	0	0	0	0
ENSCAFG00000000714	0	0	0	0	0	0	0	0	0	0	0	0	0	0	0	0	0	0	0	0	6.05596593584912	0	21.0274173933025	0	0	0	0	0	0	0	0	0	0	0	0	4.96452278479387	0	0	0	0	0	0	0	3.12130300657973	0	0	0	0	0
ENSCAFG00000000716	0	0	0	0	0	0	0	0	0	4.3577943118677	0	0	0	0	0	0	0	0	0	0	0	0	0	0	0	0	0	0	0	0	0	0	0	0	0	0	0	0	0	0	0	0	0	5.23952126987205	0	0.938164395239546	0	0	0
ENSCAFG00000000717	0	0	0	0	0	0	0	0	90.8044676065918	0	0	0	0	0	0	0	0	0	0	0	27.9446325932525	0	0	0	0	0	0	0	0	0	0	0	0	0	0	0	0	0	0	0	0	0	0	0	0	0	0	0	0
ENSCAFG00000000718	0	0	0	0	0	0	0	0	0	0	0	0	0	0	0	0	0	9.65948783056935	0	0	1.67880037356332	0	3.14929184886059	0	0	0	0	0	0	0	0	0	0.611478090692681	0	0	0	0	0	0	0	8.34055561438878	0	0	0	0	1.57704710948871	0	0	0
ENSCAFG00000000719	0	0	0	0.270321247320815	2.52614620788521	0	0	1.92778427490908	0	0.126376708318542	0	0	0	0	0	0	0	0	0	0	0	0	3.86432783858172	0	0	0	0	0	0	0	0	1.00549847146546	1.60531111241279	0	0	0	0	7.34019188416053	0	0	0	1.1737222028006	0	0.464835660887674	0	0	0	1.41376698232091	0
ENSCAFG00000000720	0	0	0	4.0837111564064	0	8.1532293871592	0	26.7427716372446	0	0	0	0	0	17.0766183070306	0	0	0	0	0	0	0	0	7.73345472216248	0	0	0	0	0	0	0	0	0	20.8864416130317	0	0	10.4073368387333	0	0	0	0	0	0	0	2.78472164384462	7.7339490657404	0	0	12.1173754598157	0
ENSCAFG00000000721	0	0	0	0	0	0	0	0	0	0	0	0	0	0	0	0	0	0	0	0	0	0	0	0	0	0	0	0	0	0	0	0	0	0	0	0	0	0	0	0	0	0	0	0	0	0	3.37141003743664	0	0
ENSCAFG00000000722	0	0.317250184332329	0	0	0.159288621102737	0.0236838104350115	0.105129523152403	7.30812139362386	0	0	123.045925496436	0	0.895496377510077	0	0	0	0	0	0	0	10.9998923205773	0	0	0	0	0	0	0	0	0	0	0	0	0	0	0.0784967740652546	0	0	0	0	0	0	0	0	0.474634875130306	0.168941608743898	0	0	0
ENSCAFG00000000723	0	0	0	0	0	0	0	0	0	0	0	0	0	0	0	0	0	0	0	0	0	0	0	0	0	0	0	0	0	0	0	0	0	0	0	0	0	0	0	0	0	0	0	0	0	0	0	0	0
ENSCAFG00000000727	0	0	0	0	0	0	0	0	0	0	0	0	0	0	0	0	0	0	0	0	48.9931083064624	0	1.0442450478713	0	0	0	0	0	0	0	0	0	0	0	0	0.919642099487292	0	0	0	0	0	0	0	0	0	0	0	0	0
ENSCAFG00000000731	0	0	0	0	0	0	0	0	0	0	0	0	0	0	0	0	0	0	0	0	0	0	0	0	0	0	0	0	0	0	0	0	0	0	0	0	0	0	0	0	0	0	0	0	0	0	0	7.22813925956787	0
ENSCAFG00000000732	0	0	0	8.63323889162519	0	4.49881101519183	73.3718112894491	0	0	1.8761437944112	0	0	0	0	0	0	0	0	0	0	0	0	20.5968062515334	0	0	27.0819375555011	21.5873288471468	0	0	0	13.0853041270299	0	9.87675369919051	0	7.97819128937367	0.230590466042532	0	0	0	0	30.8433352859102	5.51025085278924	0	9.25529588495587	0.461487482956472	0	0	231.370707834885	0
ENSCAFG00000000733	0	0	0	0	0	0	0	0	0	0	0	0	0	0	0	0	0	0	0	0	0	0	0	0	0	6.12376020335568	0	0	0	0	0	0	11.8185909641308	0	0	1.21426472798997	0	0	0	0	0	0	0	0	0	0.953874531418092	0	0	0
ENSCAFG00000000734	0	0	0	0	0	0	0	0	71.416691370322	0	0	0	0	0	0	0	0	0	0	0	0	0	3.01404998345779	0	0	0	0	0	0	0	0	0	0	0	0	15.9407954496869	0	0	0	0	0	0	0	0	0	0	0	10.1676816311275	0
ENSCAFG00000000736	0	0	0	0	0	0	0	0	0	8.75966220037754	0	0	0	10.5305859630465	0	0	0	0	0	0	0	0	1.0595455325153	0	0	39.9349993986594	0	0	0	0	0	0	0	0	223.191131233049	0	0	0	0	0	0	0	0	3.43379025704905	0	0	0	0	0
ENSCAFG00000000737	0	0	0	0	0	0	0	0	0	0	0	0	0	0	0	0	0	0	0	0	0	0	2.65715086996588	0	0	0	0	0	0	0	0	0	0	0	0	0	0	0	0	0	0	0	0	0	0	0	0	0	0
ENSCAFG00000000738	0	106.916190605141	0	170.976624689676	0	0	0	0	0.471414337942014	0	0	0	0	0	0	0	0	0	0	0	0	0	28.3678933039373	0	0	13.0268786570841	0	0	0	0	0	0	9.345302045429	0	0	0	0	0	0	0	0	1.23026592300688	0	3.65274550226437	0	0	0	0	197.171078052152
ENSCAFG00000000740	0	0	0	0	0	0	0	0	7.70007017982271	0	0	0	0	0	0	0	0	45.6693559279234	0	0	5.58036520397719	0	0	0	0	0	0	0	0	0	0	0	0	0	0	5.20338488764325	0	0	0	0	0	0	0	2.73010832270884	0	0	0	0	0
ENSCAFG00000000741	0	0	0	0	0	0	0	0	64.8874501587459	0	0	0	0	0	0	0	0	0	0	0	0	0	2.15897308333483	0	0	13.6078317680617	0	0	0	0	0	0	4.64035387409839	0	0	0	0	0	0	0	0	0	0	0	0	0	0	0	0
ENSCAFG00000000742	0	0	0	0	0	0	0	0	0	0	0	0	0	0	0	0	0	0	0	0	0	0	0	0	0	0	0	0	0	0	0	0	0	0	0	0	0	0	0	0	0	0	0	0	0	0	0	0	0
ENSCAFG00000000743	0	0	0	0	0	0	0	0	0	0	0	0	0	0	0	0	0	0	0	0	0	0	0	0	0	0	0	0	0	0	0	0	0	0	0	0	0	0	0	0	0	0	0	0	0	0	0	0	0
ENSCAFG00000000744	0	0	0	0	0	0	0	0	0	0	0	0	0	0	0	0	0	0	0	0	0	0	0.46600898454247	0	0	0	0	0	0	0	0	0	0	0	0	0	0	0	0	0	0	0	0	0	0	0	0	0	0
ENSCAFG00000000745	0	0	0	0	0	0	0	0	0	0.263299482925731	0	0	0	0	0	0	0	0	0	0	0	0	0.170434500143488	0	0	2.01383508161046	0	0	0	0	0	0	0	0	0	0.936281666893847	0	0	0	0	0	17.6932361664568	0	0	0	0	0	0	0
ENSCAFG00000000747	0	0	0	0	0	0	0	0	0	0	0	0	0	0	0	0	0	0	0	0	0	0	0	0	0	0	0	0	0.000598768302707239	0	0	0	0	0	0	0	0	0	0	0	0	0	0	0	0	0	0	0	0
ENSCAFG00000000749	0	0	0	0	0	0	0	0	0	0	0	0	0	0	0	0	0	0	0	0	0	0	0	0	0	0	0	0	0	0	0	0	0	0	0	0	0	0	0	0	0	0	0	0	0	0	0	0	0
ENSCAFG00000000750	6.65671697962175	0	0	0	0	0	0	0.800013126754803	0	2.13443515176549	0	0	0	0.827975946093971	0	0	0	0	0	0	0	0	0.0673237610687643	0	0	0	0	0	0	0	0	0	0.605096985010326	55.6697296296838	0	0.843999045470054	0	0	0	0	0	0	0	0.0512495153511192	4.5097132142427	1.31341811197202	0	0	0
ENSCAFG00000000751	0	0	0	0	0	0	0	0	0	0	0	0	0	0	0	0	0	30.4327067474241	0	0	0	0	0.581695284452572	0	0	0	0	0	0	0	0	0	0	0	0	0	0	0	0	0	0	0	0	0.0913470262212929	0	0	0	0.153480451199961	0
ENSCAFG00000000752	0	0	0	0	0	0	0	0	0	0.723927917723427	0	0	0	0.763192703166846	0	0	0	5.80407426109268	0	0	0.808483631711962	0	1.90801125956153	0	0	0	0	0	0	0	5.95814064745801	0	0	0	0	12.9197381882961	0.209390808229781	0	0	0	4.28390386721369	0	0	0.80339251773494	12.1468966558871	0.269516455595346	0	2.73066791447388	0
ENSCAFG00000000755	0	0	0	0	0	0	0	0	0	0	0	0	0	0	0	0	0	0	0	0	0	0	0.28403723277912	0	0	0	0	0	0	0	0	0	0	0	0	0	0	0	0	0	0	0	0	0.160212460949551	0	0	0	0	0
ENSCAFG00000000756	0	0	0	0	0	0	0	0	0	0	0	0	0	3.2999016945253	0	0	0	0	0	0	0	0	2.28433456197489	0	0	0	0	0	0	0	0	0	0	0	0	6.02150765110921	0	0	0	0	0	0	0	0.341051043654039	0	0	0	1.64516921327766	0
ENSCAFG00000000757	0	0	0	0	0	0	0	0	137.259780533481	0	0	0	0	0	0	0	0	0	0	0	0	0	0	0	0	0	0	0	0	0	0	0	0	0	0	0	0	0	0	0	0	0	0	2.75131337243905	0	0	0	0	0
ENSCAFG00000000758	0	0	0	0	0	0	0	0	0	0	0	0	0	0	0	0	0	0	0	0	0	0	0	0	0	0	0	0	0	0	0	0	0	0	0	0	0	0	0	0	0	0	0	0	0	0	0	0	0
ENSCAFG00000000760	0	0	0	0	0	0	0	0	0	0	0	0	0	0	0	0	0	7.33644715953851	0	0	4.72769050177688	0	0	0	0	0	0	0	0	0	0	0	0	0	0	0.351199511533233	0	0	0	0	0	0	0	0	0	0	0	0	0
ENSCAFG00000000761	0	0	0	0	0	0	0	0	0	0	0	0	0	0	0	0	0	54.6117779000158	0	0	0	0	0.562210293151042	0	0	0	0	0	0	0	0	0	0	0	0	0	0	0	0	0	0	0	0	0	0	0	0	0	0
ENSCAFG00000000764	0	0	0	0	0	0	0	0	0	0	0	0	0	0	0	0	0	0	0	0	10.8145523953905	0	0	0	0	0	0	0	0	0	0	0	0	0	0	0	0	0	0	0	0	0	0	0	0	0	0	0	0
ENSCAFG00000000765	0	0	0	7.64189876722407	0	0	0	0	0	0	0	0	0	0	0	0	67.3525215792804	0	0	0	0	0	0.460030807672626	0	0	0	0	0	0	0	0	0	0	0	0	0	0	0	0	0	0	0	0	0	0	0	0	0	0
ENSCAFG00000000766	0	0	0	0	0	0	0	0	0	0	0	0	0	0	0	0	0	0	0	0	0	0	0	0	0	0	0	0	0	0	0	0	0	0	0	0	0	0	0	0	0	0	0	0	0	0	0	0	0
ENSCAFG00000000767	0	0	0	0	0	0	0	10.66439654225	0	0	0	0	0	0	0	0	0	0	0	0	7.02821247227317	0	0.485676382984235	0	0	2.66515879380227	0	0	0	0	0	0	0	0	0	1.55353985817379	0	0	0	0	0	0	0	0.0240159179477381	6.43779784284537	0.336750816934808	0	0	0
ENSCAFG00000000768	0	0	0	0	0	0	0	0	87.3485274695392	0	0	0	0	0	0	0	0	0	0	0	0	0	0	0	0	0	0	0	0	0	0	0	0	0	0	0	0	0	0	0	0	0	0	0	0	0	0	0	0
ENSCAFG00000000769	0	0	0	0	0	0	0	0	0	0	0	0	0	0	0	0	0	0	0	0	0	0	0	0	0	0	0	0	0	0	0	0	0	0	0	0.44093462717031	0	0	0	0	0	0	0	0.781177969319518	0	0	0	0	0
ENSCAFG00000000770	0	0	0	0	0	0	0	0	0	0	0	0	0	0	0	0	0	0	0	0	0	0	0	0	0	0	0	0	0	0	0	0	0	0	0	0	0	0	0	0	0	0	0	0	0	0	0	0	0
ENSCAFG00000000771	0	0	0	0	0	0	0	0	0	0	0	0	0	0	0	0	0	0	0	0	0	0	0	0	0	0	0	0	0	0	0	0	0	0	0	0	0	0	0	0	0	0	0	0	0	0	0	0	0
ENSCAFG00000000772	0	0	0	0	0	0	0	0	0	0	0	0	0	0	0	0	0	0	0	0	0	0	0	0	0	0	0	0	0	0	0	0	0	0	0	0	0	0	0	0	0	0	0	0	0	0	0	0	0
ENSCAFG00000000774	0	0	0	0	0	0	0	0	0	0	0	0	0	0	0	0	0	0	0	0	0	0	0	0	0	0	0	0	0	0	0	0	0	0	0	0	0	0	0	0	0	58.1197698178538	0	0	0	0	0	0	0
ENSCAFG00000000776	0	0	0	0	0	0	0	0	0	0	0	0	0	0	0	0	0	0	0	0	0	0	0	0	0	0	0	0	0	0	0	0	0	0	0	0	0	0	0	0	0	0	0	0	0	0	0	0	0
ENSCAFG00000000777	0	0	0	0	0	0	0	0	173.913151576903	0	0	0	0	0	0	0	0	0	0	0	0	0	1.78264978092146	0	0	0	0	0	0	0	0	0	0	0	0	0	0	0	0	0	0	0	0	0	0	0	0	0	0
ENSCAFG00000000779	0	0	0	0	0	476.450628611657	0	8.29373486951467	0	1.74828640036269	0	0	0	0	0	0	0	0	0	0	0	0	6.0333984600367	0	0	0	0	0	0	0	0	0	0	0	0	0	0	0	0	0	0	0	0	0.416896185755884	7.92742190703681	0	0	0	0
ENSCAFG00000000781	0	0	0	0	0	0	0	7.10090750733189	0	6.45499221145259	0	0	0	0	0	0	0	0	0	0	0	0	0	0	0	0	0	0	0	0	0	0	0	0	0	0.428284832581337	0	0	0	0	0	0	0	0	0	0.107083972337754	0	0	0
ENSCAFG00000000782	0	0	0	0	0	0	0	0	0	3.19556736307074	0	0	0	0	0	0	0	0	0	0	5.40727619769526	0	0.794779396950645	0	0	0	0	0	0	0	0	0	0.171872432358742	0	0	0	0	0	0	0	0	0	0	0.196827703316422	0	0	0	0	0
ENSCAFG00000000783	0	0	0	0	0	0	0	0	88.5446511531936	0	0	0	0	0	0	0	0	45.0374745451451	0	0	0	0	0	0	0	17.5338755781863	0	0	0	0	0	0	0	0	0	0	0	0	0	0	0	0	0	0.391457934356752	0	0	0	0	0
ENSCAFG00000000784	0	0	0	0.0493314499675687	0	0.0749612151472678	0	0	2.82123040219296	3.67574147098799	0	0.492855921070109	0	0.38507219045487	0	0.629431013286716	0.276056474918923	8.44853101626466	7.95179088778955	0.0630808516112652	15.3503297450243	0	1.81361556448993	0	0	4.49111696090337	0	0	0	228.611364800075	5.83895674747771	0	0.535985233538722	0	0	1.09430406070454	0	0	0	0	0	0	0	1.22275388812543	0.985261539431294	0.786532886803924	0	2.23455026771068	0
ENSCAFG00000000785	0	0	0	0	0	0	0	0	0	0	0	0	0	4.02827151176586	0	0	0	0	0	0	0	0	0.581586708773861	0	0	0	0	0	0	0	0	0	0	0	0	0	0	0	0	0	0	0	0	0	0	0	0	0	0
ENSCAFG00000000786	0	0	0	0	0	0	0	0	0	0	0	0	0	0	0	0	0	0	0	0	0	0	0	0	0	0	0	0	0	0	0	0	0	0	0	0.0810802295346392	0	0	0	0	0	0	0	0	0	0	0	0	0
ENSCAFG00000000787	0	0	0	0	0	0	0	0	0	0	0	0	0	8.28046051758986	0	0	0	0	0	0	0	0	0	0	0	0	0	0	0	0	0	0	0	0	0	0	0	0	0	0	0	0	0	0	0	0	0	0	0
ENSCAFG00000000788	0	0	0	0	0	0	0	2.21233009113875	11.1830990808583	0.493115218332593	0	0	0	0	0	0	0	0	0	0	0	0	0	0	0	0	0	0	0	0	0	0	0	0	0	1.1180565296105	0	0	0	0	0	0	0	0	0	0	0	0	0
ENSCAFG00000000789	0	0	0	0	0	0	0	0	0	0	0	0	0	0	0	0	0	0	0	0	0	0	0.341910241045817	0	0	0	0	0	0	0	0	0	0	0	0	2.41979881876044	0	0	0	0	0	0	0	0	0	0	0	0	0
ENSCAFG00000000790	0	0	0	0	0	0	0	0	3.60647587704267	0	0	0	0	0	0	0	0	0	0	0	0	0	0	0	0	0	0	0	0	0	0	0	0	0	0	0	0	0	0	0	0	0	0	1.90584428022366	0	0	0	0	0
ENSCAFG00000000791	0	0	0	0	0	0	0	0	22.4710746807162	0.238491911584269	0	0	0	0	0	0	0	0	0	0	0.589867416710245	0	0.0287968758105256	0	0	0	0	0	0	0	0	0	0	0	0	0	0	0	0	0	0	0	0	0.848408350818184	0	0	0	0	0
ENSCAFG00000000792	0	0	0	0	0	0	0	0	0	0	0	0	0	0	0	0	0	0	0	0	71.3232737226457	0	0	0	0	0	0	0	0	0	0	0	0	0	0	0	0	0	0	0	0	0	0	0	0	0	0	0	0
ENSCAFG00000000795	0	0	0	0	0	0	0	0	0	0	0	0	0	0	0	0	0	0	0	0	0	0	0	0	0	0	0	0	0	0	0	0	0	0	0	0	0	0	0	0	0	0	0	0.145233954490987	0.591508533169601	0	0	0	0
ENSCAFG00000000797	0	0	0	0	0	0	0	0.392391703972945	0	0	0	0	0	0	0	0	0	0	0	0	0	0	0.0408277124658098	0	0	0	0	0	0	0	0	0	1.20230627837575	0	0	0.303228083791443	0	0	0	0	0	0	0	0	0	0	0	0	0
ENSCAFG00000000798	0	0	0	0	0	0	0	0	0	0	0	0	0	20.3961215454941	0	0	1.5054329638718	0	0	0.470656501181236	0	0	0	0.280390069503052	0	0	0	0	0	0	0	0.255076090443553	0	0.0005957492669768	0	0	0	0	0	0.69278651168039	0	0	0	4.08116335864958	0.000526441791426131	2.32751867506284e-05	0	0	0
ENSCAFG00000000799	0	0	0	0	0	0	0	0	0	0	0	0	0	0	0	0	0	0	0	0	0	0	0	0	0	0	0	0	0	0	0	0	0	0	0	0.0733600351815822	0	0	0	0	0	0	0	0	0	1.37666088946181	0	0	0
ENSCAFG00000000801	0	0	0	0	0	0	0	0	0	0	0	0	0	0	0	0	0	0	0	0	0	0	0	0	0	0	0	0	0	0	0	0	0	0	0	0	0	0	0	0	0	0	0	0	0	0	0	0	0
ENSCAFG00000000803	0	0	0	0	0	0	0	0	0	0	0	0	0	0	0	0	0	0	0	0	0	0	0.2286853517721	0	0	0	0	0	0	0	0	52.4886477974092	0	0	0	0	0	0	0	0	0	0	0	0	0	0	0	0	0
ENSCAFG00000000804	0	0	0	0	0	0	0	0	0	0	0	0	0	0	0	0	0	0	0	0	0	0	0	0	0	0	0	0	0	0	22.9240489403715	0	0	0	0	4.12089286552978	0	0	0	0	0	0	0	1.63864503706874	0	0	0	13.1922013326113	0
ENSCAFG00000000805	0	0	0	0.851907998905245	0	0	0	0	0	0	0	0	0	0	0	0	0	0	0	0	0	0	0	0	0	0	0	0	0	0	0	0	0	0	0	0	0	0	0	0	0	0	0	0	0	0	0	0	0
ENSCAFG00000000806	0	0	0	0.0549625121526854	0	0	26.8009585496918	56.1275420088774	1.51697078304358	0	0	0	0	0	0	0	6.36695487932336	0	0	0	3.83552270573844	0	0.372295144733174	0	0	0	0	0	0	0	0	0	3.16330068225268	0	0	3.83888044416791	0	0	0	0	0	0	0	1.42610373377602	0	2.86170685900082	0	0	49.5227497371878
ENSCAFG00000000807	0	0	0	0	0	0	0	31.7697807665068	0	0	0	0	0	0	0	0	0	0	0	0	42.8277079926763	0	0	0	0	0	0	0	0	0	0	0	0	0	0	0	0	0	0	0	0	0	0	0	14.7765065061687	0	0	0	0
ENSCAFG00000000808	0	0	0	0	0	0	0	0	0	0	0	0	0	0	0	0	0	0	0	0	0	0	0	0	0	0	0	0	0	0	0	0	26.8333556711956	0	0	0	0	0	0	0	0	0	0	0	0	0	0	0	0
ENSCAFG00000000809	0	0	0	0	0	0	0	0	0	0	0	0	0	0	0	0	0	42.9406097131757	0	0	0	0	0	0	0	0	0	0	0	0	0	0	0	0	0	0	0	0	0	0	0	0	0	0	0	0	0	0	0
ENSCAFG00000000810	0	0	0	0	0	0	0	0	0	0	0	0	0	0	0	0	0	0	0	0	0	0	0	0	0	0	0	0	0	0	0	0	0	0	0	0	0	0	0	0	0	0	0	0	0	0	0	0	0
ENSCAFG00000000811	0	0	0	0	0	0	0	0	0	6.28097667970454	0	0	0	0	0	0	0	0	0	0	0	0	0.323430660529153	0	0	0	0	0	0	0	0	0	0	0	0	0	0	0	0	0	0	0	0	0.445418706618668	0	0	0	0	71.8187092852747
ENSCAFG00000000812	0	0	0	0	0	0	0	0	0	0	0	0	0	0	0	0	0	0	0	0	0	0	0	0	0	0	0	0	0	0	0	0	0	0	0	2.5787691714653	0	0	0	0	0	0	0	0	0	1.40833992303124	0	0	0
ENSCAFG00000000814	0	0	0	0	0	0	0	0	0	0	0	0	0	0	0	0	0	0	0	0	0	0	1.8918877712729	0	0	0	0	0	0	0	0	0	0	0	0	0	0	0	0	0	0	0	0	0	0	0	0	0	0
ENSCAFG00000000816	0	0	0	25.8175378051926	0	0.803619640226279	1.9744196701175	40.6248505326787	0	0	0	1.27660250864876	0	1.72081365345988	0	21.0865613376269	7.02309656734827	5.46354695032694	0	0	3.0062393779384	0	62.6275372374645	0	0	0.819902026513787	7.00031285032694	0	3.76447018012538	0	0	10.8135895828535	23.4495267409386	0	0	12.5844218029299	16.65403917762	0	0	0	0.702878166211663	2.46705111306376	0	11.3056044466398	13.0997613505649	0	0	70.3260583798294	0
ENSCAFG00000000817	0	0	0	0	0	0	0	0	0	0	0	0	0	0	0	0	0	0	0	0	0	0	0	0	0	0	0	0	0	0	0	0	0	0	0	0	0	0	0	0	0	0	0	0	0	0	0	0	0
ENSCAFG00000000819	0	0	0	0	0	0	0	0	0	0	0	0	0	0	0	0	0	0	0	0	0	0	0	0	0	0	0	0	0	0	0	0	0	0	0	0	0	0	0	0	0	0	0	0	0	0	0	0	0
ENSCAFG00000000820	0	0	0	0	0	0	0	0	0	0	0	0	0	0	0	0	0	29.6311934853496	0	0	0	0	0	0	0	0	0	0	0	0	54.8806854937578	0	0	0	0	0.314451660315026	0	0	0	0	0	0	0	0	0	0	0	0	0
ENSCAFG00000000821	0	0	0	0	0	0	0	0	0	0	0	0	0	0	0	0	60.4990008928818	0	0	0	0	0	0	0	0	0	0	0	0	0	0	0	0	22.0584110164784	0	0	0	0	0	0	0	0	0	0.846522094158858	0	0	0	0	0
ENSCAFG00000000822	0	0	0	0	0	0	0	0	0	2.70754701912377	0	0	0	0	0	0	134.473911427418	0	0	0	0	0	0.816281724362631	0	0	0	0	0	0	0	0	0.893908331451451	0	0	0	1.16674909086772	0	0	0	0	0	0.171647218750702	0	3.56142212396808	0	0	0	0.231953885589267	0
ENSCAFG00000000823	0	0	0	0	0	0	0	0	10.3283376474761	2.86168800911339	0	0	0	0	0	0	0	0	0	0	4.41993094104195	0	0.0245955399227919	0	0	0.494287351963464	0	0	0	0	0	0	0	0	0	0	0	0	0	0	0	0	0	1.44597022171369	0	1.14513621621996	0	0	0
ENSCAFG00000000824	0.000369582627027151	0	0	0	0	0.0272018845797006	0	0.861415249109119	0	2.78766667019943	0	0	1.78000622274768	0.602992845927611	0	0	0	16.5678540433181	0	0	18.1594797784753	0	0.65111748766379	0	0	2.20865981571788	0	0	0	0	0	1.85461468398904	2.47229834994968	0	0	4.05036301191352	0	1.17444612144012	0	0	0	0	1.50920081653169	2.31336941796358	2.91292709855886	0.535481989999652	0	0.329261259463224	0
ENSCAFG00000000825	0	0	0	0	0	0	0	0	0.450804691370782	0.20292101349116	0	0	0	0	0	0	0	39.1131522355383	0	0	2.89753933870775	0	0.996578153403466	0	0	0.99220094271598	0	0	0	556.080938684378	0	0	0	0	0	0	0	0	0	0	0	0	0	0.0920743114619083	0	0	0	0	0
ENSCAFG00000000826	1.25806991652411	0	0	0	0	0	0	0	3.04032344880508	0	0	0	0	0	0	0	0	0	0	0	0	0	0.536343223454863	0	0	0	0	0	0	0	0	4.92182797282718	5.5738382223309	0	0	0	0	0	0	0	0	0	0	0	1.65168859744042	1.07651197411128	0	0	0
ENSCAFG00000000827	0.153987359835656	0	0	0	0	0	0	0	0	0.159121925634219	0	0	0	0	0	0	0	0	0	0	1.97438603140402	0	0.0267604303806165	0	0	0	0	0	0	0	0	0	0	0	0	1.02565193604908	0	0	0	0	0	0.388604183610688	0	0.696529552495378	0	0.0654969463281307	0	0	0.577133921255272
ENSCAFG00000000828	0	0	0	0	0	0	0	0	0	0	0	0	0	0	0	0	0	0	0	0	0	0	0	0	0	0	0	0	0	0	0	0	0	0	0	0	0	0	0	0	0	0	0	0	0	0	0	0	0
ENSCAFG00000000829	0	0	0	0	0	0	0	0	0	0	0	0	0	0	0	0	0	0	0	0	0	0	0	0	0	0	0	0	0	0	0	0	0	0	0	0	0	0	0	0	0	0	0	0.160269349825734	0	0	0	0	0
ENSCAFG00000000830	0	0	0	0	0	0	0	0	0	0	0	0	0	0	0	0	0	0	0	0	0	0	1.36975818991814	0	0	0	0	0	0	0	0	0	0	0	0	0	0	0	0	0	0	0	0	0.0725584151670698	0	0	0	0	0
ENSCAFG00000000831	0	0	0	0	0	0	0	0	0	0	0	0	0	0	0	0	0	0	0	0	0	0	0	0	0	0	0	0	0	0	0	0	0	0	0	0	0	0	0	0	0	0	0	0	0	0	0	0	0
ENSCAFG00000000832	0	0	0	0	0	0	0	0	0	0	0	0	0	0	0	0	0	0	0	0	0	0	2.8986666096913	0	0	0	0	0	0	0	0	0	0	0	0	0	0	0	0	0	0	0	0	0	0	0	0	0	0
ENSCAFG00000000833	0	0	0	0	0	0	0	1.68500835706428	0	0	0	0	0	0	0	0	0	0	0	0	0	0	0	0	0	0	0	0	0	0	0	0	0	0	0	0	0	0	0	0	0	0	0	0	0	0	0	9.65599381381778	0
ENSCAFG00000000834	0	0	0	0	0	0	0	0	0	0	0	0	0	0	0	0	0	0	0	0	7.17989819187185	0	0	0	0	0	0	0	0	0	0	0	0	0	0	0	0	0	0	0	0	0	0	0	0.917096311882308	0	0	0	0
ENSCAFG00000000835	0	0	0	0	0	0	0	46.553673131075	0	0	0	0	0	0	0	0	0	0	0	0	0	0	0	0	0	0	0	0	0	0	0	0	0	0	0	0	0	0	0	0	0	0	0	0	0	0	0	0	0
ENSCAFG00000000838	0	0	0	0	0	0	0	0	0	0	0	0	0	0	0	0	0	0	0	0	0	0	0	0	0	0	0	0	0	0	0	0	0	0	0	0	0	0	0	0	0	0	0	0.411460509409996	0	0	0	0	0
ENSCAFG00000000839	0	0	0	0	0	0	0	0	0	0	0	0	0	0	0	0	0	0	0	0	0	0	0	0	0	0	0	0	0	0	0	0	0	0	0	5.76957099105124	0	0	0	0	0	0	0	0	0	0	0	0	0
ENSCAFG00000000840	0	0	0	0.271374298275946	0	5.5388756788582	0	13.4280744229269	0	1.03931294239886	0	0	0	0	0	0	0	178.374607376774	0	0	4.28520665448848	0	0.208700912348498	0	0	0.081749981182156	0	0	0	0	0	0	0	0	0	0.466318740899768	0	0	0	0	0	0.292098448533117	0	0.577512446179519	0	0.70326814026075	0	0	0
ENSCAFG00000000842	0	0	0	0	0	29.9637350434246	0	0	0.65104379391046	0	0	0	0	0.626409540155945	0	0	0	0	5.02864590783134e-05	0	84.89474854984	0	4.74938248359687	0	0	0	0	0	0	0	0	0	0.181075046430898	0	0	2.05208492175137	0	0	0	0	0	0	0	0.679503046494222	3.45440282488301	0.187671052731709	0	1.61029113059283	23.9313289460055
ENSCAFG00000000843	0	0	0	0	0	0	0	0	0	0	0	0	0	11.6707985199846	0	0	0	0	0	0	0	0	0	0	0	0	0	0	0	0	0	0	0	0	0	0	0	0	0	0	0	0	0	0.940354160348008	0	0	0	0	0
ENSCAFG00000000846	0	0	0	0	0	0	0	0	0	0	0	0	0	0	0	0	0	0	0	0	0	0	0	0	0	0	0	0	0	0	0	0	0	0	0	0	0	0	0	0	0	0	0	0	0	0	0	0	0
ENSCAFG00000000847	0	0	0	0	0	0	0	0	0	0	0	0	0	0	0	0	0	0	0	0	0	0	0	0	0	0	0	0	0	0	0	0	0	0	0	0	0	0	0	0	0	3.940838123908	0	0	0	0	0	0	0
ENSCAFG00000000848	49.9910235110776	0	0	0	0	0	0	0	0	0	0	0	0	0	0	0	0	0	0	0	0	0	0	0	0	0	0	0	0	0	0	0	0	0	0	0	0	0	0	0	0	0	0	0	0	0	0	0	0
ENSCAFG00000000849	0	0	0	0	0	0	0	0	0	0	0	0	0	0	0	0	0	0	0	0	0	0	0	0	0	0	0	0	0	0	0	0	0	0	0	0	0	0	0	0	0	0	0	1.03117446250393	0	0	0	0	0
ENSCAFG00000000850	0	0	0	0	0	0	0	0	0	0.47289756559267	0	0	0	3.12092193174183	0	0	0	0	0	0	0	0	0	0	0	0	0	0	0	0	0	0	7.93277404136768	0	0	0	0	0	0	0	0	0	0	1.22303275516554	0	0	0	0	0
ENSCAFG00000000851	0	0	0	0	0	0	0	0	0	2.69085758308038	0	0	0	0	0	0	0	0	0	0	0	0	5.37117368044074	0	0	16.897760500202	0	0	0	0	0	0	11.6751197504496	12.4651057280951	0	0	0	0	0	0	0	0	0	0	1.8910692585886	0	0	0	0
ENSCAFG00000000853	0	0	0	0	0	0	0	0	0	0	0	0	0	0	0	0	0	0	0	0	75.883875302692	0	0	0	0	0	0	0	0	0	0	0	0	0	0	15.5778748437003	0	0	0	0	0	0	0	1.20868783462211	22.2111202325448	0	0	0	0
ENSCAFG00000000854	0	0	0	0	0	0	0	0	0	0	0	0	0	0	0	0	0	0	0	0	0	0	0	0	0	0	0	0	0	0	0	0	0	0	0	0.834322589218454	0	0	0	0	0	0	0	2.79172678389227	0	2.31410664588888	0	0	0
ENSCAFG00000000855	0	0	0	0	0	0	0	0	0	0	0	0	0	0	0	0	0	0	0	0	0	0	0	0	0	0	0	0	0	0	0	0	0	0	0	0	0	0	0	0	0	0	0	0	0	0	0	0	0
ENSCAFG00000000856	0	0	0	0	0	0	0	0	0	0	0	0	0	4.4694745039717	0	0	0	97.2134923906499	0	0	0	0	0	0	0	0	0	0	0	0	0	0	0	0	0	0	0	0	0	0	0	33.5786358941364	0	0.549952574339205	0	0	0	0	0
ENSCAFG00000000857	0	0	0	0.435744306196636	0	0	0	0	0	0	0	0	0	0	0	0	0	332.215769864289	0	0	0	0	0	0	0	0	0	0	0	0	0	0	0	0	0	8.27373387166912	0.685177382578218	0	0	0	0	0	0	0	0	55.1837748212932	0	0	0
ENSCAFG00000000858	0	0	0	0	0	0	0	0	0	0	0	0	0	0	0	0	0	28.6069791526909	0	0	0	0	0	0	0	0	0	0	0	0	0	0	0	0	0	3.80204271874303	0	0	0	0	0	0	0	0	0	0.198417329020181	0	0	0
ENSCAFG00000000860	41.9847540503401	0	0	0	0	0	0	0.781501044824515	0.261510654642605	0	0	0	0	0	0	0	0	20.0069798196246	0	0	0.277845109338815	0	0.230742860883679	0	0	0	0	0	0	0	0	0	0	0	0	0.224237215575703	0	0	0	0	0	0	0	0	0	0	0	0	0
ENSCAFG00000000861	0	0	0	0	0	0	0	0	0	3.24075443195472	0	0	0	0	0	0	0	0	0	0	20.2931814877433	0	0	0	0	0	0	0	0	0	0	0	0	0	0	0	0	0	0	0	0	0	0	0	0	0	0	0	0
ENSCAFG00000000863	0	0	0	0	0	0	0	0	0	0	0	0	0	0	0	0	0	0	0	0	0	0	0	0	0	0	0	0	0	0	0	0	0	0	0	0	0	0	0	0	0	0	0	0	0	0	0	0	0
ENSCAFG00000000864	0	0	0	0	0	0	0	0	0	0	0	0	0	0	0	0	0	0	0	0	0	0	0.611443934662681	0	0	0	0	0	0	0	0	0	0	0	0	0	0	0	0	0	0	0	0	0	0	0	0	0	0
ENSCAFG00000000865	0	0	0	0	0	0	0	0	0.767162560813791	0	0	0	0	0	0	0	0	0	0	0	0.830461851870132	0	0	0	0	0	0	0	0	0	0	0	0	0	0	0	0	0	0	0	0	0	0	0.0520343587488139	0	0	0	0	0
ENSCAFG00000000866	0	0	0	0	0	0	0	26.299919021322	0	0	0	0	0	0	0	0	0	5.32102879475445	0	0	16.2218285930858	0	0	0	0	0	0	0	0	0	0	0	0	0	0	0	0	0	0	0	0	0	0	0.875340214084162	0	0	0	0	0
ENSCAFG00000000867	0	0	0	0	0	0	0	1.77204240223051	0	2.41661480198252	0	0	0	0	0	0	0	0	0	0	0	3.20281314427972	6.4991012611652	0	0	0.854212446461353	0	0	0	0	0	0	1.26250982202292	2.25088343372638	0	0.0958576889734498	0.403370000544247	0	0	0	23.4920280468987	34.298401621597	0	2.53986522794357	0	0	0	3.78286468907821	0
ENSCAFG00000000868	0	0	0	0	0	0	0	0	0	0	0	0	0	0	0	0	0	0	0	0	0	0	0	0	0	0	0	0	0	0	0	0	0	0	0	0	0	0	0	0	0	0	0	0	18.2765397181499	0	0	0	0
ENSCAFG00000000869	0	0	0	0	0	0	0	0	0	0	0	0	0	0	0	0	0	0	0	0	20.4694227772522	0	1.02572963738066	0	0	0	0	0	0	0	0	0	0	0	0	10.9961091862226	0	0	0	0	0	0	0	0	0	0	0	0	0
ENSCAFG00000000870	0	0	0	0	0	0	0	0	0	0	0	0	0	0	0	0	0	0	0	0	0	0	2.80490065355622	0	0	0	0	0	0	0	0	0	0	0	0	0	0	0	0	0	0	0	0	0	0	2.93454429728458	0	0	0
ENSCAFG00000000871	0	315.743605767393	0	0	0	0	111.414446916354	0.340275360867998	35.5751615447495	22.0824932933213	0	0	0	0.759193876034386	0	0	0	4.50595867081818	0	2.55101342664584	0	0	29.5045720843659	0	0	0.750658390216966	0	0	6.35314418194669	0	0	1.6753174434902	1.14832949597746	0	0	0.301265830279121	8.98732066882847	0	0	0	0	0	0	1.60192382522663	0	0.553100810368187	0.157031733130084	4.30396440991424	0.831971814888669
ENSCAFG00000000873	0	0	0	0	0	0	0	104.520404109773	0	0	0	0	0	0	0	0	0	0	0	0	0	0	0	0	0	0	0	0	0	0	0	0	0	0	0	0	0	0	0	0	0	0	0	0.266216515705565	14.333446398738	0	0	0	0
ENSCAFG00000000874	0	0	0	0	0	0	0	0	0	0	0	0	0	0	0	0	0	114.917964262063	0	0	0	0	0	0	0	0	0	0	0	0	0	0	0	0	0	0	0	0	0	0	0	0	0	0	0	0	0	0	0
ENSCAFG00000000875	0	0	0	0	0	0	0	0	0	0	0	0	0	0.834072334723681	0	0	0	0	0	0	0	0	1.27861976520787	0	0	0	0	0	0	0	4.92466525148591	0	0	0	0	0	0	0	0	0	0	0	0	0	1.92154305630827	0	0	0	0
ENSCAFG00000000876	0	0	0	0	0	0	0	0	13.6193074857733	0	0	0	0	0	0	0	0	0	0	0	0	0	0	0	0	0	0	0	0	0	0	0	0	0	0	0	0	0	0	0	0	0	0	0	0	0	0	0	0
ENSCAFG00000000877	0	0	0	0	0	0	0	0	0	0	0	0	0	0	0	0	0	0	0	0	0	0	1.2907585260878	0	0	0	0	0	0	0	0	0	0	0	0	0	0	0	0	0	0	0	0	0	0	0.765514302784225	0	0	0
ENSCAFG00000000878	0	0	0	0	0	0	0	0	0	0	0	0	0	0	0	0	0	0	0	0	7.33285557118142	0	0.145202598167769	0	0	0	0	0	0	0	0	0	0	0	0	0	0	0	0	0	0	0	0	0	0	0	0	0	0
ENSCAFG00000000879	0	0	0	0	0	0	0	0	10.3786120926638	0	0	0	0	0	0	0	0	0	0	0	0	0	0	0	0	0	0	0	0	0	0	0	0	0	0	0	0	0	0	0	0	0	0	0	0	0	0	0	0
ENSCAFG00000000880	0	0	0	0	0	0	0	0	0	0	0	0	0	0	0	0	0	0	0	0	0	0	0	0	0	0	0	0	0	0	0	0	0	0	0	0	0	0	0	0	0	0	0	0	0	0	0	0	0
ENSCAFG00000000882	0	0	0	0	0	0	0	0	0	0	0	0	0	6.11165764355068	0	0	0	0	0	0	0	0	0.934035305195396	0	0	0	0	0	0	0	0	0	0	0	0	0.878727936831255	0	0	0	0	0	0	0	6.13760699521601	0	0	0	0	0
ENSCAFG00000000883	0	0	0	0	0	0	0	0	43.352978394507	0	0	0	0	0	0	0	0	0	0	0	0	0	0	0	0	0	0	0	0	0	0	0	0	0	0	0	0	0	0	0	0	0	0	0	0	0	0	0	0
ENSCAFG00000000884	0	0	0	0	0	0	0	0	0	0	0	0	0	0	0	0	0	14.6786855998724	0	0	0	0	0	0	0	0	0	0	0	0	0	0	0	0	0	1.48405853696869	0	0	0	0	0	0	0	0	0	0.662351843809435	0	0	0
ENSCAFG00000000885	0	0	0	0	0	0	0	0	0	0	0	0	0	0	0	0	0	0	0	0	0	0	0	0	0	0	0	0	0	0	0	0	0	0	0	0	0	0	0	0	0	0	0	0	0	0	0	0	0
ENSCAFG00000000886	0	0	0	0	0	0	0	0	0	0	0	0	0	0	0	0	0	0	0	0	0	0	0.0250932508340045	0	0	0	0	0	0	0	0	0	0	0	0	0	0	0	0	0	0	0	0	0.0375361728801414	0	0	0	0.205159232009572	0
ENSCAFG00000000887	0	0	0	0	0	0	0	0	0	0.30248664128798	0	0	0	0	0	0	0	0	0	0	0	0	20.7656414319295	0	0	0	0	0	0	0	0	0	0	0	0	0	0	0	0	0	0	0	0	2.33515451113723	0	0	0	0	0
ENSCAFG00000000889	0	0	0	0	0	0	0	0	0	0	0	0	0	0	0	0	0	0	0	0	0	0	0	0	0	0	0	0	0	0	0	0	0	0	0	0	0	0	0	0	0	0	0	0	0	0	0	0	0
ENSCAFG00000000891	0	0	0	0	0	0	0	0	0	0	0	0	0	0	0	0	0	0	0	0	0	0	0	0	0	0	0	0	0	0	0	0	0	0	0	9.66255784749728	0	0	0	0	0	0	0	0	0	0	0	0	0
ENSCAFG00000000893	0	0	0	0	0	0	0	0	0	0	0	0	0	0	0	0	0	0	0	0	0	0	0	0	0	0	0	0	0	0	0	0	0	0	0	6.08364924543617	0	0	0	0	0	0	0	0	0	0	0	0	0
ENSCAFG00000000894	0	0	0	0	0	0	0	0	0	0	0	0	0	0	0	0	0	0	0	0	0	0	0	0	0	0	0	0	0	0	0	0	0	0	0	0	0	0	0	0	0	0	0	0.310235120253363	0	0	0	0	0
ENSCAFG00000000895	0	0	0	0	0	0	0	0	0	4.70762508956862	0	0	0	37.8991225071463	0	0	0	0	0	0	0	0	0	0	0	0	0	0	0	0	0	0	0	0	0	9.46901802315495	0	0	0	0	0	0	0	0.392861193302602	0	0.259583611830796	0	0	0
ENSCAFG00000000896	0	0	0	0.5876780890511	0	0	0	0.326231456142571	2.30885834612975	0.112511917245843	0	0	0	7.12136149449671	0	0	0	5.52156505429476	0	0	0.716028597520394	0	0.501154931741318	0	0	0	0	0	0	0	4.0751235933001	0	0.621549640888803	0	0	2.73735434899872	0	0	0	0	0	0	0	0.46179601015044	0	0.273154484521233	0	0	0
ENSCAFG00000000897	0	0	0	0	0	0	0	0	0	0	0	0	0	0	0	0	0	0	0	0	0	0	0	0	0	0	0	0	0	0	0	0	9.01007515052057	0	0	0	0	0	0	0	0	0	0	0	0	0	0	4.30860281213056	0
ENSCAFG00000000898	0	0	0	0	0	0	0	0	0	0	0	0	0	0	0	0	0	63.7462071544771	0	0	0	0	1.72895910779873	0	0	0	0	0	0	0	0	0	0	0	0	0.442821985510405	0	0	0	0	0	0	0	0	0	0	0	0	0
ENSCAFG00000000899	0	0	0	0	0	0	0	0	0	0	0	0	0	0	0	0	0	76.7534238208011	0	0	11.2359374378983	0	0	0	0	0	0	0	0	0	0	0	0	0	0	2.2961468894153	0	0	0	0	0	0	0	0	0	0	0	3.01811375279186	0
ENSCAFG00000000900	0	0	0	0	0	0	0	0	0	0	0	0	0	0	0	0	0	0	0	0	0	0	0	0	0	0	0	0	0	0	0	0	0	0	0	0	0	0	0	0	0	0	0	0	0	0	0	0	0
ENSCAFG00000000901	0	0	0	0	0	0	0	0	0	0	0	0	0	3.16427527498715	0	0	0	16.2130064745857	0	0	0	0	0	0	0	0	0	0	0	0	0	0	0	0	0	0	0	0	0	0	0	0	0	1.10268824173874	2.1122999769646	0.0758573865910827	0	0	0
ENSCAFG00000000902	0	0	0	0	0	0	0	0	0	0.222550845908065	0	0	0	0	0	0	0	0	0	0	0	0	0	0	0	0	0	0	0	0	6.59016114466421	0	0	0	0	1.7070107653752	0	0	0	0	0	0	0	0.54966812995829	0	0	0	1.23593154200795	0
ENSCAFG00000000903	0	0	0	0	0	0	0	0	0	0	0	0	0	0	0	0	0	0	0	0	4.48668412051347	0	2.70710653974095	0	0	1.61873142672629	0	0	0	0	0	0	0	0	0	5.54662946195505	0	0	0	0	0	0	0	0	0	0	0	0	0
ENSCAFG00000000904	0	0	0	0	0	0	0	0	0	1.3901562211848	0	0	0	0	0	0	0	7.11743144946036	0	0	0	0	0.0815013560435283	0	0	0.383399935491403	0	0	0	0	0	0	0	0	0	0	0	0	0	0	0	0	0	0	1.7242153599098	0	0	0	0
ENSCAFG00000000905	0	0	0	0	0	0	0	0	0	0.096929629128027	0	0	0	0	0	0	0	37.4955422133866	0	0	0	0	0	0	0	0	0	0	0	0	0	0	0	0	0	0	0.112658487455639	0	0	0	0	0	0	0.463905360441857	0	0.170074009296885	0	0	0
ENSCAFG00000000906	0	0	0	0	0	0.487936818459135	0	0	0	0	0	0	0	0	0	0	0	0	0	0	0	15.1472498531848	0.166033927885319	0	0	0	0	0	0	0	0	0	0.662227461877623	0	0	0	0	0	0	0	0	0	0	0	0	0	0	0	0
ENSCAFG00000000907	0	0	0	0	0	0	0	0	0	0	0	0	0	0	0	0	0	0	0	0	4.30231137313493	0	0.145658616018356	0	0	0	0	0	0	0	0	0	0	0	0	2.00035375636384	0	0	0	0	0	0	0	0	0	0	0	0	0
ENSCAFG00000000908	0	0	0	0	0	0	0	0	0	0	0	0	0	0	0	0	0	0	0	0	0	0	0	0	0	0	0	0	0	0	0	0	0	0	0	0	0	0	0	0	0	0	0	0	0	0	0	0	0
ENSCAFG00000000909	0	2.28964988836244	0	1.46749091588775	0	6.43446025455053	0	0	0	0.192996690196154	0	0	0	0	0	0	0	0	0	0	0	0	1.06549547970868	0	0	0	0	0	0	0	0	0	0	0	0	0	0	0	0	0	0	8.52501281034426	0	2.71358823925253	0	0	0	0	0
ENSCAFG00000000910	0	0	0	0	0	0	0	0	0	0	0	0	0	0	0	0	0	0	0	0	0	0	0	0	0	0	0	0	0	0	0	0	0	0	0	1.83269556368076	0	0	0	0	0	0	0	0	0	0	0	0	0
ENSCAFG00000000911	0	0	0	0	0	0	0	0	0	0	0	0	0	0	0	0	0	0	0	0	0	0	0	0	0	0	0	0	0	0	0	0	0	0	0	0	0	0	0	0	0	0	0	0	0	0	0	0	0
ENSCAFG00000000912	0	0	0	0	0	0	0	0	0	0	0	0	0	0	0	0	0	0	0	0	26.4754178596735	0	0.402108940350509	0	0	0	0	0	0	0	0	0	0	0	0	3.71529271068467	0	0	0	0	0	0	0	0	0	0	0	0	0
ENSCAFG00000000913	5.07092121401713	549.636458370964	0	210.957800079337	22.0361821874266	117.915131589827	0	0	0	6.89133874682764	0	0	0	39.2762781907023	0	0	49.7947261076518	0	0	0	10.924165880329	0	133.93461423111	0	0	0	255.048350676163	0	239.353968888547	8005.70946682479	0	0	862.852188908789	0	0	1.83928633883665	6.43758390095477	19.8417332645371	432.91802058429	0	117.877739168755	14.1102856409126	0	46.8408505405606	2.48420588396987	0	18.5824604439631	16.4207319238084	0
ENSCAFG00000000914	0	0	0	0	0	0	0	1.30863319733705	0	0	0	0	0	0	0	0	0	13.4901041886405	0	0	0.908672506229745	0	0	0	0	5.15705077569582	0	0	0	0	0	0	0	0	0	0.958010896218676	0	0	0	0	0	0	0	0.255008291629332	0	1.45613388754702	0	0	0
ENSCAFG00000000915	0	0	0	0	0	0	0	0	0	0	0	0	0	0	0	0	0	0	0	0	0	0	0	0	0	0	0	0	0	0	0	0	0	0	0	0.717720435441844	0	0	0	0	0	0	0	0	0	0	0	0	0
ENSCAFG00000000916	0	0	0	0	0	0	0	0	0	0	0	0	0	0	0	0	0	0	0	0	0	0	0	0	0	0	0	0	0	0	154.388698461737	0	0	0	0	7.09342875462849	0	0	0	0	0	0	0	0	0	0	0	0	0
ENSCAFG00000000917	0	0	0	0	0	0.537419306039237	0	0	0	0.610567933711997	0	0	0	0	0	0	0	0	0	0	2.38561570692483	0	5.94062054257789	0	0	0	1.67874704302292	0	0	0	0	0	0	0	0	0	0	0	0	0	0	0	0	0	4.48215976129732	0	0	0	0
ENSCAFG00000000918	0	0	0	0	0	0	0	0	0	4.26823587190482	0	0	0	0	0	0	0	0	0	0	18.3951845924933	0	0.651778713547142	0	0	0	0	0	0	0	0	3.21180584385018	0	0	0	0.357065943380593	0.387808942208231	0	0	0	0	0	0	0.835926262102714	0	0.431265271234015	0	0	0
ENSCAFG00000000919	3689.02047394375	1256.08353523555	0	352.976545882481	5721.12713783838	1623.1659133708	1954.96995933167	95.7925894181826	0	113.944049535029	0	0	0	0	0	0	3015.17721560045	0	0	0	0	0	3033.47417237924	0	0	498.889574723993	8474.21278393338	0	0	0	0	77.3830016655272	1425.68413927862	0	3280.90197387542	235.686547546996	14535.6635617367	861.858892274591	0	0	940.51979973559	1734.31406044189	88.6764803986383	720.769791090183	0	14.6699673448065	174.615982268962	92.0458270880457	0
ENSCAFG00000000920	0	0	0	0	0	0	0	0	0	0	0	0	0	0	0	0	0	0	0	0	41.0502501094583	0	0	0	0	0	0	0	0	0	0	0	0	0	0	2.08043809409408	0	0	2803.99411351194	0	0	0	0	0	0	0	0	0	0
ENSCAFG00000000921	0	0	0	0	0	0	0	0	22.1362312634348	2.00769124995883	0	0	0	0	0	0	0	116.508987040564	0	0	7.63477624366636	0	0.746390474219381	0	0	0	0	0	0	0	0	0	0	0	0	0	0	0	0	0	0	0	0	0	0	0.488447656171564	0	0	0
ENSCAFG00000000922	0	0	0	0	0	0	0	0	0	0	0	0	0	0	0	0	0	0	0	0	0	0	0	0	0	0	0	0	0	0	0	0	0	0	0	0	0	0	0	0	0	0	0	0	0	0	0	0	0
ENSCAFG00000000923	0	0	0	0	0	0	0	0	0	0	0	0	0	0	0	0	0	2.26628611923655	0	0	1.06755832729007	0	0	0	0	0	0	0	0	0	0	0	0	0	0	0	0	0	0	0	0	0	0	0	0	0	0	0	0
ENSCAFG00000000925	0	0	0	0	0	0	0	0	0	0	0	0	0	0	0	0	0	0	0	0	0	0	0	0	0	0	0	0	0	0	0	0	0	0	0	0	0	0	0	0	0	0	0	1.81978591164471	0	0	0	0	0
ENSCAFG00000000926	0	0	0	0	0	0	0	0	0	0	0	0	0	0	0	0	0	0	0	0	0	0	0.719712344203227	0	0	0	0	0	0	0	0	0	0	0	0	0	0	0	0	0	0	0	0	0	0	0	0	0	0
ENSCAFG00000000927	0	0	0	0	0	5.05328363373442	0	0	0	0	0	0	0	0	0	0	0	0	0	0	16.2376616520213	0	5.0734808845501	0	0	0	0	0	0	0	0	0	0	0	0	0	0	0	0	0	0	0	0	7.92815648637525	0	0	0	0	0
ENSCAFG00000000928	0	0	0	0	0	0	0	0	0	0	0	0	0	0	0	0	0	0	0	0	0	0	0	0	0	0	0	0	0	0	10.0504164318841	0	0	0	0	0	0	0	0	0	0	0	0	0.286079657238752	0	0	0	0	0
ENSCAFG00000000929	0	0	0	0	0	0	0	0	0	0	0	0	0	0	0	0	0	0	0	0	0	0	0	0	0	0	0	0	0	0	0	0	0	0	0	0	0	0	0	0	0	0	0	0	0	0	0	0	0
ENSCAFG00000000930	0	0	0	0	0	0	0	0	0	0	0	0	0	0	0	0	0	0	0	0	1.19261620897077	0	0	0	0	0	0	0	0	0	0	0	0	0	0	4.28650748994213	0	0	0	0	0	0	0	3.77923959165975	0	0.0840063151858479	0	0	0
ENSCAFG00000000931	0	0	3.73892104349511	0	0	0.0275184061264327	0.0882306839533535	0	0	0	0	0	0	0	0	0	0	0	0	0	0	0	4.99453550855912	2.66715213631535	0	6.86057418005459	0	0	0	0	0	0	2.81187914007098	0	0	0.110358036275024	0.0574455200055908	0	0	0	26.1200303400751	0	0	0.557261121726493	0	0.0986881957943906	0	0	0
ENSCAFG00000000932	0	0	0	0	0	0	0	0	0	0	0	0	0	0	0	0	0	17.6809382121816	0	0	0	0	0	0	0	0	0	0	0	0	0	0	0	0	0	0	0	0	0	0	0	0	0	0	0	0	0	0	0
ENSCAFG00000000933	0	0	0	0	0	0	0	0	0	0	0	0	0	0	0	0	0	0	0	0	0	0	9.47004670017461	0	0	0	0	0	10.0276237359796	0	0	0	0	0	0	0	0	13.9572275461071	0	0	0	0	0	1.80891009708029	0	0	0	0	0
ENSCAFG00000000934	0	0	0	0	0	0	0	0	0	0	0	0	0	0	0	0	0	0	0	0	0	0	0.0248488469812253	0	0	0	0	0	0	0	0	0	0	0	0	0	0	0	0	0	0	0	0	0	0	0	0	0	0
ENSCAFG00000000935	0	0	0	0	0	0	0	0	0	0	0	0	0	0	0	0	0	0	0	0	0	0	0	0	0	0	0	0	0	0	0	0	0	0	0	0	0	0	0	0	0	0	0	0	0.595099097069585	2.5430590789606	0	0	0
ENSCAFG00000000936	0	0	0	0	0	0	0	4.31601631724084	0	0	0	0	0	4.09478776673216	0	0	0	0	0	0	0	0	0.252129012319443	0	0	0	0	0	0	0	0	0	0	0	0	0	0.392942728895869	0	0	0	0	0	0	0	0	0	0	0.484949455019058	0
ENSCAFG00000000938	2.85881130130695	0	0	0	0	0	0	0	0	0.0922876612379743	0	0	0	0.919288574776098	0	0	0	3.02277480552764	0	0.00293155179351916	0	0	0.162520418922221	0	0	1.10461164908827	0	0	0	0	0	0	0.857816413810728	0	0	0.873434988016939	0	0	0	0	0	0	0	0.079470078982869	3.03815148248022	0.497087974870544	0	0.12375639893899	0
ENSCAFG00000000939	0	0	0	0	0	0	0	0	0	0	0	0	0	1.3184632208054	0	0	0	0	0	0	0	0	68.0290686776729	0	0	0	0	0	0	0	0	0	0	0	0	0	0	0	0	0	0	0	0	0	0	0.841055923836494	0	0	0
ENSCAFG00000000940	3.91943775559611	0	67.657488270962	0.690635801075863	30.637077088882	10195.5589572143	446.059082574866	0	10.3467300691288	0.67978571888499	0	11.1820785488344	0	0	0	17.4749471549191	3.57774190340223	0	0	0	0	9.80786404106063	7.99984514988065	0	0	0	7.10464358373549	0	0	0	0	23.592387350256	0	0	0	2.642718949236	0	0	0	217.616080343829	0	2.23280695904079	0	0	0	0	1.69838206271752	1.2848599304354	0
ENSCAFG00000000941	0	0	0	0	0.558556899011422	0.0397729320317542	0	0	0	0	0	0	0	0	0	0	0	0	0	0	0	0	0	0	0	0	0	0	0	0	0	0	0	0	0	0	0	0	0	0	0	0	0	0.459354250347208	0	0	0	13.2207973074401	0
ENSCAFG00000000942	0	0	0	0	0	0	0	0	0	0	0	0	0	0	0	0	0	5.66834769845291	0	0	0	0	0	0	0	1.5812531030039	0	0	0	0	0	0	0	0	0	0.0819343554773252	0	0	0	0	0	0	0	0.151633395327506	0	0	0	0	0
ENSCAFG00000000943	0	0	0	0	0	0	0	0	0	0	0	0	0	5.73447514463661	0	0	0	0	0	0	0	0	0.744733609362246	0	0	0	0	0	0	0	42.6797292785067	0	7.61498576379334	0	0	0.425969501828522	0.0652707353876326	0	0	0	0	0	0	1.28564398301177	0	0	0	0	0
ENSCAFG00000000945	0	0	0	0	0	0	0	3.28967378291304	0.46619379353843	0.381586022728094	0	0	0	0	0	0	0	25.6900163120948	0	0	8.32781287539991	0	0.255387368437569	0	0	0.492842248624481	1.07134017481293	0	0	0	0	0	0	0	0	1.81711736785775	0	0	0	0	0	0	0	0.626886413365652	1.68703937093314	0.612086837815472	12.3091204797677	0.259512974874029	0
ENSCAFG00000000946	0	0	0	0	0	0	0	67.1060491782578	0	0	0	0	0	0	0	0	0	0	0	0	0	0	1.58873361874308	0	0	0	0	0	0	0	0	0	0	0	0	0	0	0	0	0	0	0	0	2.71092227034905	0	0	0	0	0
ENSCAFG00000000948	0	0	0	0	0	2.00718310892016	0	0	0	0.0650168120010463	0	0	0	0	0	0	0	4.17218083457937	0	0	0	0	10.0084409182003	0	0	0	0	0	0	0	0	0	0	0	2.33210286064816	0.193324768204933	0	0	0	0	0	0	0	2.05765949686133	0	0	0	1.1544217554882	0
ENSCAFG00000000950	4.21369235164058	805.975840947977	242.17681492992	539.202984209762	113642.641547499	1851.55734886371	1925.9598083662	27.4117591227977	9.48401182489008	235.664159193364	0	270.370867887643	0	188.585641003836	489.729104099976	0	12929.6906590674	0	193.559918609167	7.87607355268401	5.38340123439085	0	747.421943167138	54.3405063687409	2165.48418867608	49.0440033932254	0	0	2462.79387875315	0	0	2377.22717581851	1114.55570882619	50.9738807444718	1760.10808461785	40.7301345185673	195.11905705276	0	596.03705753232	0	3328.68110500097	713.007028566537	233.920239006443	3836.58580978864	22.3067615239027	21.1055636549334	117.553215191666	1164.99325956859	4507.25043485396
ENSCAFG00000000951	0	0	0	0	0	0	0	0	0	0	0	0	0	0	0	0	0	0	0	0	0	0	0.566115760314288	0	0	0.270323295304316	0	0	0	0	0	0	0	0	0	0.212077449399294	0	0	0	0	0	0	0	0.143671183598193	0	0	0	0	0
ENSCAFG00000000952	0	0	0	0	0	0	0	0	0	0	0	0	0	0	0	0	0	0	0	0	0	0	0	0	0	0	0	0	0	0	0	0	0	0	0	0	0	0	0	0	0	0	0	0	0	2.73048161844878	0	6.7848228419176	0
ENSCAFG00000000953	0	2.79691093325907	0	0	0	0.440703119341015	0	0	0.648603340047085	1.5774948170823	0	0	0	43.0688544566875	0	0	0	0	0	0	0	0	1446.66234314935	25.2006812903677	0	0.638015820249237	1.96521602847835	0	0	0	0	0	0	0	0	3.0545568019965	4.74693593506834	0	0	0	0	0	0	2.09686820270125	20.6177801236946	0	0	0	0
ENSCAFG00000000954	0	0	0	0	0	0	0	0	0	0	0	0	0	0	0	0	0	0	73.3895520631975	0	0	0	5.73408788653326	0	0	0	0	0	0	0	0	0	0	0	0	0	6.66722708743319	0	0	0	0	0	0	0.112531774430985	0	2.40481397977692	0	1.65493012279597	0
ENSCAFG00000000955	0	0	0	0	0	0	0	0	0	0	0	0	0	0	0	0	0	0	0	0	0	0	0	0	0	0	0	0	0	0	0	0	0	0	0	0	0.205404211889295	0	0	0	0	0	0	0	0	0.641553591119051	0	0	0
ENSCAFG00000000956	0	0	0	53.2081088138459	15.6658998000451	266.108920021921	126.36405242018	0	0	70.9985959048852	0	0	0	3.32926194703361	0	0	1325.14588931988	0	0	0	0	0	315.266855246851	0	0	0	0	0	0	0	159.636417030226	0	5.86257749533682	93.8316043826461	564.585784889415	15.794642870743	4.09708117328129	0	0	0	2094.37175503439	580.561313540603	0	30.3418494324834	0	0	71.1346072980266	8.2363049878906	302.987932901272
ENSCAFG00000000957	0	0	0	0	0	0	0	0	0	0.470960606995236	0	0	0	0	0	0	0	0	0	0	0	0	0	0	0	0	0	0	0	0	0	0	0	0	0	0	0	0	0	0	0	0	0	0	0	0	0	0	0
ENSCAFG00000000958	0	0	0	0	0	0	0	0	0	0	0	0	0	0	0	0	0	0	0	0	0	0	7.0999699247214	0	0	0	0	0	0	0	0	0	0	0	0	0	0	0	0	0	0	0	0	0	0	0	0	0	0
ENSCAFG00000000959	0	0	0	0	0	0	0	0	0	0	0	0	0	0	0	0	0	0	0	0	0	0	3.39846217393515	0	0	0	0	0	0	0	0	0	0	0	0	0	0	0	0	0	0	0	0	0	0	0	0	0	0
ENSCAFG00000000960	0	0	0	0	0	0	0	0	0	0	0	0	0	0	0	0	0	0	0	0	0	0	0	0	0	0	0	0	0	0	0	0	0	0	0	0	0	0	0	0	0	0	0	0	0	0	0	0	0
ENSCAFG00000000961	0	0	0	0	0	0	0	0	0	0	3275.67449978511	0	0	0	0	0	0	0	0	0	0	0	0	0	0	0	0	0	0	0	0	0	0	0	0	2.26901343844885	0	0	0	0	0	0	0	0	0	0	0	0	0
ENSCAFG00000000963	0	0	0	0	0	0	0	0	0	6.55098560076657	0	0	0	0	0	0	0	8.03645506367291	0	0	0	0	0	0	0	0	0	0	0	0	0	0	0	0	0	0	0	0	0	0	0	0	0	0	0	3.06748607261152	0	0	0
ENSCAFG00000000965	0	0	0	0	0	0	0	0	0	0.287714742465708	0	0	0	0	0	0	0	0	0	0	1.64032998070395	0	0	0	0	0	0	0	0	0	0	0	0	0	0	0	0	0	0	0	0	0	0	0.195818204631212	0	0	0	0	0
ENSCAFG00000000967	0	0	0	0	0	0	0	0	0	0	0	0	0	0	0	0	0	0	0	0	0	0	0	0	0	0	0	0	0	0	0	0	0	0	0	0	0	0	0	0	0	0	0	0.40351837610757	0	3.8905773071323	0	0	0
ENSCAFG00000000968	0	0	0	0	0	0	0	0	0	0	0	0	0	0	0	0	0	0	0	0	0	0	0.171525685714536	0	0	0	0	0	0	0	0	0	0	0	0	0.33575612702023	0	0	0	0	0	0	0	0	0	0	0	0	0
ENSCAFG00000000969	0	0	0	0	0	0	0	0	0	0	0	0	0	0	0	0	0	0	0	0	0	0	0	0	0	0	0	0	0	0	77.3366866910361	0	0	0	0	0	0	0	0	0	0	0	0	0	0	0	0	0	0
ENSCAFG00000000970	0	0	0	0	0	0	0	0	0	0	0	0	0	0	0	0	0	0	0	0	0	0	0	0	0	0	0	0	0	0	0	0	0	0	0	4.10882404349108	0	0	0	0	0	0	0	0.137567341824193	0	0.745821549728714	0	0	0
ENSCAFG00000000971	0	0	0	0	0	0	0	0	0	0	0	0	0	0	0	0	0	0	0	0	0	0	0	0	0	0	0	0	0	0	0	0	0	0	0	0	0	0	0	0	0	0	0	0	0	0	0	0	0
ENSCAFG00000000972	0	0	0	118.358224410704	0	0	0	0	3.33793008688033	2.34277472924747	0	0	0	0	0	0	0	10.8947680242145	0	0	5.2273273932546	0	3.6021284320618	0	0	0	0	0	0	0	0	0	0	0	0	0	0	0	0	0	0	0	0	5.51736207927769	0	2.29726154716515	0	0	0
ENSCAFG00000000974	0	0	0	0	0	0	0.105141702057091	0	0	0	0	0	0	0	0	0	0	0	0	0	0	0	0.572545612007571	0	0	0	0	0	0	0	0	0	0	0	0	0	1.67689047245124	0	0	0	0	0	0	0	0	1.75081423054381	0	7.52300428978039	0
ENSCAFG00000000975	0	0	0	0	0	0	0	0	0	3.03106830571517	0	0	0	0	0	0	0	37.2870034567473	0	0	0	0	0.163180559048786	0	0	0	0	0	0	0	0	0	3.50122284562622	0	0	0	0	0	0	0	0	0	0	0	6.86454782471172	0.428889023467282	0	0	0
ENSCAFG00000000976	0	0	0	1.59589565536223	0	0	0	0	0	0	0	0	0	0	0	0	0	0	0	0	0	0	0	0	0	0	0	0	0	0	0	0	0	0	0	0	0	0	0	0	0	0	0	0	0	0	0	0	0
ENSCAFG00000000977	0	0	0	0	0	0	0	0	55.8695485877278	1.70122193176864	0	0	0	0	0	0	0	0	0	0	0	0	0	0	0	0	0	0	0	0	0	0	0	0	0	0	0	0	0	0	0	0	0	0	0	1.88207790097887	0	0	0
ENSCAFG00000000978	0	0	0	0	0	0	0	0	0	0	0	0	0	0	0	0	0	0	0	0	0	0	0	0	0	0	0	0	0	0	0	0	0	0	0	0	0	0	0	0	0	0	0	0.0992836937297324	0	0	0	1.79041199724053	0
ENSCAFG00000000981	0	0	0	0	0	0	0	0	15.213805818315	1.78160053452845	0	0	0	0	0	0	0	0	0	0	0	0	1.20528775180626	0	0	0	0	0	0	0	0	0	0.403649855550062	0	0	0	1.3344680724832	0	0	0	0	0	0	0.908742908148929	0	2.66776404936026	0	0	0
ENSCAFG00000000982	0	0	0	203.910946668332	140.158688565352	105.255183862193	47.9708787281013	0	0	39.1573789185716	0	0	0	0	0	0	11.5590946283036	470.637383994186	0	289.345496739881	0	0	535.865490468533	105.377989846756	0	259.459407422914	382.514504803081	0	1248.30380699108	0	0	0	189.409185108741	0	0	43.4455124841728	8.16129966522591	0	0	0	0	415.609575275956	0	259.042939965691	0	0	0	243.492474015245	0
ENSCAFG00000000983	0	25.1069184683365	0	0	0	1145.92226687671	0	0	0	46.8338721193229	0	0	0	0	0	0	0	0	0	0	0	0	54.2940281693361	0	0	0	0	0	0	0	0	536.477884131417	0	0	0	2.53129633158433	41.1737310981776	0	0	0	0	0	0	62.9996338596995	0	0	0	0	0
ENSCAFG00000000985	146.715031068602	0	0	14.968454780467	0	72.8984545113081	4.28259004428946	4.08200080229077	0	5.3146466799662	0	0	0	2.6513541874709	222.487167107858	0	4.43191310737996	0	0	7.07292858805218	36336.8702571039	26.9095355006053	149.458764773252	12.7345839851603	0	0	0	765.536349433431	16.6469314088357	0	0	17.026001266341	6.04021181272543	15.9382505493232	0	25.5824789427538	19.2540442734769	0	100.112162986608	0	44.3751067519966	663.343823455562	244.290427284253	175.808936769005	48.5650415618911	9.57153881435792	0	115.814823882218	0
ENSCAFG00000000986	0	0	0	0	0	0	0	0	0	0.11073473183753	0	0	0	0	0	0	0	0	0	0	0	0	0.0316253808166337	0	0	0	0	0	0	0	0	0	0	0	0	1.15163096538839	0	0	0	0	0	0	0	0.124015519142849	0	0	0	0.213556766507511	0
ENSCAFG00000000987	0	0	0	0	0	0	0	4.5695847540691	46.8802696237493	0	0	0	0	22.498730650626	0	0	0	0	0	0	0	0	1.34381946027401	0	0	5.75787405758449	0	0	0	0	0	0	0	0	0	9.99579856666175	0	0	0	0	0	0	0	1.24839850113424	0	1.4778852013363	0	0	0
ENSCAFG00000000988	0	0	0	0	0	0	0	0	0	1.68019505501575	0	0	0	0	0	0	0	0	0	0	2.65373888822041	0	2.15309913911655	0	0	0.964676577067331	0	0	0	0	0	0	2.71346728637054	0	0	1.2467371348051	0	0	0	0	0	0	0	1.56780165419837	0	0.862816204598477	0	0	0
ENSCAFG00000000989	0	0	25.01915900819	0	0	0	0	0	8.61552797416161	0	0	0	0	0	0	0	0	0	0	0	0	0	2839.26485586834	0	588.597199308907	0	0	0	0	0	0	23.592387350256	0	0	0	0	1.70008335009545	0	0	0	8.42460609988677	0	0	0.231050266479122	0.725547977792145	0.214514326021127	0	0	0
ENSCAFG00000000990	0	0	72.5228313470721	0	0	0	0	35.895595974223	0	0	0	0	0	0	0	0	0	0	0	0	25.4161790526047	0	0	0	0	0	0	0	0	0	0	0	0	0	0	0	0	0	0	0	0	0	0	0	0	0	0	0	0
ENSCAFG00000000991	0	0	0	0	0	0	0	0	0	0	0	0	0	0	0	0	0	0	0	0	0	0	0	0	0	0	0	0	0	0	0	0	0	0	0	0	0	0	0	0	0	0	0	0	0	0	0	0	0
ENSCAFG00000000992	0	0	0	0	0	0	0	0	0	0	0	0	0	0	0	0	0	0	0	0	0	0	0.053716405558592	0	0	0	0	0	0	0	0	0	0	0	0	0	0	0	0	0	0	0	0	0.0430852923379472	0	0	0	0	0
ENSCAFG00000000994	0	0	0	8.16838334960681	0	344.832513670164	0	112.200439920491	55.2747735524506	16.8331542280974	0	7.92823987681217	0	0	289.291712822133	0	0	0	0	0	0	272.889490709217	37.6083350163411	0	0	74.5085575661597	4.24888792123368	0	0	0	0	9.58030620256437	14.8373837909849	0	0	6.45625272726056	0	0	131.617668343458	0	11.5824544408635	0	0	10.9557936315217	0	0.737880654900697	33310.6203613934	354.295121521968	0
ENSCAFG00000000995	0	0	0	0	0	0	0	0	0	1.5691306776843	0	0	0	0	0	0	0	54.0421264617836	0	0	0	0	0.480270399941199	0	0	0	0	0	0	0	56.9244405514525	0	0	0	0	0.236159457063052	0	0	0	0	0	0	0	0	0	0	0	0	0
ENSCAFG00000000996	0	0	0	0	0	0	0	0	0	0	0	0	0	0	0	0	0	0	0	0	0	0	0	0	0	0	0	0	0	0	0	0	0	0	0	0	0	0	0	0	0	0	0	0	0	0	0	0	0
ENSCAFG00000000997	0	0	0	0	0	0	0	0	89.2559708707228	0	0	0	0	0	0	0	0	0	0	0	0	0	0	0	0	0	0	0	0	0	0	0	0	0	0	0	0	0	0	0	0	0	0	0	0	0	0	0	0
ENSCAFG00000000998	0	0	0	0	0	0	0	0	66.4085568400316	0	0	0	0	6.55992728679004	0	0	0	0	0	0	0	0	0	0	0	0	0	0	0	0	0	0	0	0	0	0	0	0	0	0	0	0	0	0.482677574114121	0	0	0	0	0
ENSCAFG00000001000	0	0	0	0	0	2.5350062129758	0	0	0	0	0	0	0	0	0	0	0	0	0	0	4.25782119395402	0	4.20200905694173	0	0	0	0	0	0	0	0	0	1.32544318885912	0	0	0	0	0	0	0	0	0	0	0.614056298584121	0.920675194403195	0	0	0	0
ENSCAFG00000001001	0	0	0	0	0	0	0	0	0	0	0	0	0	0	0	0	0	0	0	0	0	0	9.74434143730296	0	0	0	0	0	0	0	0	0	0	0	0	0	0	0	0	0	0	0	0	0	0	0	0	0	0
ENSCAFG00000001002	0	0	0	0	0	0	0	0	0	0	0	0	0	0	0	0	0	0	0	0	0	0	0.468081694249069	0	0	0	0	0	0	0	0	0	0	0	0	0.597106040295984	0	0	0	0	0	0	0	0	0	0	0	0	0
ENSCAFG00000001003	0	0	0	0	0	0	0	0	0	0	0	0	0	0	0	0	0	0	0	0	0	0	1.37431836842401	0	0	0	0	0	0	0	0	0	0	0	0	8.25456070757926	0	0	0	0	0	0	0	0	0	0	0	0	0
ENSCAFG00000001004	0	0	0	0	0	0	0	0	0	0	0	0	0	0	0	0	0	0	0	0	0	0	1.01523796954679	0	0	0	0	0	0	0	0	0	0	0	0	0	0	0	0	0	0	0	0	1.83555863143352	0	0	0	0	0
ENSCAFG00000001005	0	0	0	0	0	0	0	0	0	0	0	0	0	0	0	0	0	0	0	0	0	0	0	0	0	0	0	0	0	0	0	0	0	0	0	3.74593553543543	0	0	0	0	0	0	0	0	0	0	0	0	0
ENSCAFG00000001006	0	0	0	0	0	0	0	0	0	0	0	0	0	0	0	0	0	0	0	0	5.9758155526629	0	0	0	0	0	0	0	0	0	27.6341325630181	0	0	0	0	0	0	0	0	0	0	0	0	0.830068938792175	0	0	0	0	0
ENSCAFG00000001007	0	0	0	0	0	0	0	0	0	0	0	0	0	0	0	0	0	0	0	0	0	0	0	0	0	0	0	0	0	0	0	0	0	0	0	0	0	0	0	0	0	0	0	0	0	0	0	0	0
ENSCAFG00000001008	726.215398849046	0	0	39.2736887285434	0	37.2099073771688	0	0	0	0	0	4.16061300141646	0	11.57945083847	0	0	1988.18477306365	0	0	0	6.33177280751049	46.7011143330864	557.384104232325	0	0	11.4443556964819	0	0	0	0	0	339.96736685951	62.1685556136189	0	0	1.94418237719433	22.0626827096076	141.647885178048	0	0	0	346.352864266296	4.94217627619573	203.031937224862	0	0.721775971923147	0	0	0
ENSCAFG00000001010	2.26610407095162	0	0	0	0	0	0	65.438970528391	0	0	0	0	0	0	0	0	0	0	0	0	2.54756425771138	0	1.97316752435618	0	0	0	0	0	0	0	21.6243286892771	0	0	0	0	0.488589355326688	0	0	0	0	0	0	0	2.17692535257697	0	0.210941627896375	0	0	0
ENSCAFG00000001011	0	0	0	0	0	0	0	0	0	0	0	0	0	0	0	0	0	0	0	0	0	0	0.424275750916208	0	0	0	0	0	0	0	0	0	0	0	0	0	0	0	0	0	0	0	0	0	0	0	0	0	0
ENSCAFG00000001012	0	0	0	0	0	0	0	0	0	0	0	0	0	0	0	0	0	0	0	0	0	0	0	0	0	0	0	0	0	0	44.0558689304377	0	0	0	0	0	0	0	0	0	0	0	0	0	0	0	0	0	0
ENSCAFG00000001013	0	0	0	0	0	0	0	0.393676645670516	0	0.831799420789323	0	0	0	3.20813337902058	0	0	0	94.8559146268759	0	0	0	0	0.0307962969339942	0	0	0	0	0	0	0	4.89986690287005	0	0	0	0	1.70420754607188	0	0	0	0	0	0	0	0	0	0	0	0	0
ENSCAFG00000001014	0	0	0	0	0	0	0	0	0	2.0579149290995	0	0	0	0.545888977546237	0	0	0	0	0	0	0	0	0	0	0	0.824501553185997	0	0	0	0	0	0	0	0	0	0	0	0	0	0	0	36.3041683847274	0	0	0	0	0	0	0
ENSCAFG00000001015	0	0	0	0	0	0	0	0	0	0	0	0	0	0	0	0	0	0	0	0	0	0	0	0	0	0	0	0	0	0	0	0	0	0	0	0	0	0	0	0	0	0	0	11.8374596655438	1.11558192498379	0.167742596393676	0	0	0
ENSCAFG00000001016	0	0	0	0	0	0	0	0	0	0.382558386302073	0	0	0	0	0	0	0	2.68178419229828	0	0	1.58640265361224	0	0	0	0	0.897759664989805	0	0	0	0	22.2083551036179	0	0.113891909283218	0	0	0.217415335316945	0	0	8.17439486797868	0	0	0.175021947583161	0	1.09473160735023	0	0.418416880344352	0	0	0
ENSCAFG00000001017	0	0	0	0	0	0	0	0	0	6.46826348526521	0	0	0	0	0	0	0	0	0	0	0	0	0	0	0	0	0	0	0	0	0	0	0	0	0	0	0	0	0	0	0	0	0	0	0	0	0	0	0
ENSCAFG00000001018	0	0	0	0	0	0	0	0	0	6.74952385700351	0	0	0	0	0	0	0	0	398.991893486855	0	0	0	0.933349106905941	0	0	0	0	0	0	0	0	0	0	0	0	0	0	0	0	0	0	0	0	0	0	0	0	0	0
ENSCAFG00000001019	0	0	0	0	0	3.33547434985953	0	0	0	0	0	0	0	0	0	0	0	0	0	0	0	0	68.4571825788315	0	0	0	0	0	0	0	0	0	0	0	0	0	0	0	0	0	0	0	0	18.7689788145991	0	0	0	0	0
ENSCAFG00000001020	0	0	0	0	0	0	0	0	0	0	0	0	0	0	0	0	0	0	0	0	0	0	0	0	0	0	0	0	0	0	0	0	0	0	0	0	53.3298464370281	0	0	0	0	116.528328044012	0	4.61018528842604	0	0	0	0	0
ENSCAFG00000001021	0	0	0	0	0	0	0	0	9.99300120921225	0	0	0	0	0	0	0	0	0	0	0	0	0	0.263417625635057	0	0	0	0	0	0	0	0	0	0	0	0	2.13879213256846	0	0	36.9498160853682	0	0	0	0	0.370773808257471	0	0	0	0	0
ENSCAFG00000001022	0	0	0	0	0	0	0	0	0	0	0	0	0	0	0	0	0	0	0	0	0	0	20.4674926181883	0	0	0	0	0	0	0	0	1132.43479883595	0	0	0	0	0	0	0	0	0	0	0	0	0	0	0	0	0
ENSCAFG00000001023	0	0	0	0	0	0	0	0	0	0	0	0	0	0	0	0	0	38.0682998840453	0	0	0	0	0	0	0	0	0	0	0	0	0	0	0	0	0	0.64553860831248	0	0	0	0	0	0	0	0	0	0	0	0	0
ENSCAFG00000001026	0	0	0	0	0	0	0	0	0	0	0	0	0	0	0	0	0	0	0	0	0	0	0	0	0	0	0	0	0	0	0	0	0	0	0	0	0	0	0	0	0	0	0	0	0	3.07938652638669	0	29.9418995495284	0
ENSCAFG00000001027	0	0	0	0	0	0	0	0	0	0	0	0	0	0	0	0	0	0	0	0	1.07957640709297	0	0	0	0	0	0	0	0	0	0	0	0	0	0	0	0	0	0	0	0	0	0	0	0	0	0	0	0
ENSCAFG00000001028	0	0	0	0	0	0	0	0	0	262.25331812177	0	0	0	0	0	0	0	0	0	0	0	0	0	0	0	0	0	0	0	0	0	0	0	0	0	0	0	0	0	0	0	0	0	0	0	0	0	0	0
ENSCAFG00000001029	0	0	0	0	0	0	0	0	0	0	0	0	0	0	0	0	0	0	0	0	0	0	0	0	0	0	0	0	0	0	0	0	0	0	0	0	0	0	0	0	0	0	0	0	0	0	0	0	0
ENSCAFG00000001030	0	0	0	0	0	0	0	0	9.76933402348471	0	0	0	0	0	0	0	0	0	0	0	0	0	0	0	0	0	0	0	0	0	0	0	0	0	0	0	0	0	0	0	0	0	0	0	0	0	0	0	0
ENSCAFG00000001033	0	0	0	0	0	0	0	0	0	0	0	0	0	0	0	0	0	0	0	0	0	0	0	0	0	0	0	0	0	0	0	0	0	0	0	0	0	0	0	0	0	0	0	0	0	0	0	0	0
ENSCAFG00000001034	0	0	0	0	0	0	0	0	0	0	0	0	0	0	0	0	0	0	0	0	0	0	0.360386564292118	0	0	0	0	0	0	0	5.10588719706812	0	0	0	0	0.29918481442227	0	0	0	0	0	0	0	0	0	0	0	0	0
ENSCAFG00000001036	0	0	0	0	0	0	0	0	0	0	0	0	0	0	0	0	0	0	0	0	0	0	0	0	0	0	0	0	0	0	0	0	0	0	0	7.29493956515773	0	0	0	0	0	0	0	0	0	0	0	0	0
ENSCAFG00000001037	0.0871910690999436	0	2.18220736325422	0.0690603084929684	0	0.347792047265963	0.205979988142876	0	0	0	73.6135098579583	0	0.381772437420701	0	0	0	0	0	0	0	1.14385790994332	0	0	0	0	0	0	0	0	0	0	0.486424435992387	0	0	0	0.215509788149309	0.0773152084474882	2.60442962451698	0	6.20410516314672	0.350745694875401	0.226027861271801	0	0.0546873882216355	0	0.0483084125498083	0.0287889855136214	0	0.797039406677053
ENSCAFG00000001038	0	43.3083510708366	0	11.7017680321026	0	1.21422236034701	0	0	0	18.1716754834629	0	0	0	0	0	0	3.11065689050466	0	0	0	0	0	27.9281618051565	0	0	47.1095600243445	0	0	0	0	0	0	0	0	0	60.7864196820734	40.7428387851541	0	0	0	153.003029526853	0	229.278957289145	0	0	0	0	0	0
ENSCAFG00000001040	0	0	0	0	0	0	0	0	0	1.99728139225604	0	0	0	0	0	0	0	0	0	0	0	0	2.617542462372	0	0	0	0	0	0	0	0	0	0	0	0	0	0	14.4281048707561	0	0	0	0	0	0	0	0	0	0	0
ENSCAFG00000001043	0	0	0	0.328451704803179	0	2.38721236151611	0	13.0792691308669	0	0.111661390439256	0	0	0	5.80665593733612	0	0	6.5256336234633	22.2116677704017	0	0	0	0	12.6673072838898	0	0	0.442894516426728	23.573910649403	0	0	0	12.3955895126358	0	7.99653902522602	0	0	7.16087720687317	0.1881817054643	0	0	0	0	0.298968462231756	0	4.25818815571348	1.83826942506952	1.35207857429006	0	23.6490963485324	0
ENSCAFG00000001044	0	0	0	0	0	0	0	0	0	0	0	0	0	0	0	0	0	0	0	0	0	0	0	0	0	0	0	0	0	0	0	0	0	0	0	0	0	0	0	0	0	48.2339650247872	0	0	0	0	0	0	0
ENSCAFG00000001045	0	0	0	146.241786847089	0	322.817697354853	0	52.6741837532073	0	6.06627983837672	0	2.49637699781046	0	0	0	0	422.618640749012	0	0	0	3.48418641153042	0	296.675441781115	0	1364.80209113655	108.346892449069	0	0	0	0	0	0	146.17477528011	39.8927397989289	0	3.63539026122984	53.9894442585962	11.0627766076467	0	0	25.3694832555174	0	0	79.9454915128541	8.89807150138997	0	4.25626128094849	745.363090517615	0
ENSCAFG00000001046	0	0	0	0	0	0	0	0	0	0	0	0	0	0	0	0	0	0	0	0	0	0	0	0	0	0	0	0	0	0	0	0	0	0	0	0	0	0	0	0	0	0	0	0	0	0	0	4.90911828353431	0
ENSCAFG00000001047	0	0	0	0	0	0	0	0	0	0	0	0	0	3.13056847124791	0	0	0	74.3168740461817	0	0	0	0	0	0	0	0	0	0	0	0	0	0	0	0	0	1.80659994581515	0	0	0	0	0	0	0	0.50980799071266	0	0	0	0	0
ENSCAFG00000001048	0	0	0	0	0	0	0	0	0	1.41787699897294	0	0	0	0	0	0	0	0	0	0	0	0	2.08927835517004	0	0	0	0	0	0	0	0	0	0	0	0	2.32347292796748	0.0651765280577196	0	18.6298294155326	15.3786993222855	0	0	0	491.036892508556	0	0	0.0793967443630968	0	0
ENSCAFG00000001049	0	0	0	0	0	0	0	0	0	0	0	0.837636178157137	0	0	69.9286103713297	0	0	145.558051509968	0	0	0	0	1.47190618844973	0	0	0	0	0	0	0	0	0	2.45301681400696	0	75.8863127590651	0	0	0	0	0	0	0	0	1.5555649684782	0	956.328919946964	0.109169537442021	12.4667191995544	0
ENSCAFG00000001050	0	0	0	0	0	0	0	0	0	0	0	0	0	0	0	0	0	0	0	0	0	0	0	0	0	5.04578321077079	0	0	0	0	0	0	0	0	0	3.93631906323394	0	0	0	0	0	0	0	0	0	0	0	0	0
ENSCAFG00000001051	0	0	0	0	0	0	0	0	0	0	0	0	0	0	0	0	0	0	0	0	0	0	0	0	0	0	0	0	0	0	0	0	0	0	0	0	0	0	0	0	0	0	0	0	0	0	0	0	0
ENSCAFG00000001052	0	0	0	0	0	0	0	0	0	0	0	0	0	0	0	0	0	0	0	0	0	0	0	0	0	0	0	0	0	0	0	0	0	0	0	0	0	0	0	0	0	0	0	0	0	0	0	0	0
ENSCAFG00000001053	0	0	0	0	0	0	0	0	0	6.83558644923039	0	0	0	11.1725435375895	0	0	0	0	0	0	0	0	2.68522854048062	0	0	0	0	0	0	0	0	0	0	0	0	0	0	0	0	0	0	0	0	0	0	0	0	0	0
ENSCAFG00000001056	0	0	0	0	0	0	0	0	1.01098608770921	0.706039535382423	0	0	0	0	0	0	1808.45336600382	0	0	0	0	0	0.140807454693535	0	0	1.60860222291181	0	0	0	0	0	0	0	0	0	0.133942526008994	9.8357433843186	0	0	0	0	0.320170782099611	0	5.62968972303532	0	0	0	5.51876420201921	0
ENSCAFG00000001057	0	0	0	0	0	0	0	0	0	0	0	0	0	0	0	0	0	0	0	0	0	0	0	0	0	20.3824007307403	0	0	0	0	0	0	0	0	0	0	0	0	0	0	0	0	0	3.41994729717782	0	0	0	0	0
ENSCAFG00000001058	0	0	0	0.450656734576772	0	0	0	0	0	0	0	0	0	0	0	0	0	8.95779519020359	0	0	0	0	0.199039848456766	0	0	0	7.52035481705959	0	0	0	0	0	0	0	0	0.681992228496942	0.209241365809079	0	0	0	0	0	1.04858720111338	0.478867134878013	0	0.0756866298108641	0	0	0
ENSCAFG00000001059	0	0	0	0	0	0	0	0	0	0	0	0	0	0	0	0	0	0	0	0	0	0	0	0	0	0	0	0	0	0	0	0	0	0	0	0	0	0	0	0	0	0	0	0	0	0	0	0	0
ENSCAFG00000001062	0	0	0	0	0	0	0	0	0	0	0	0	0	0	0	0	0	238.679740778677	0	0	0	0	0	0	0	0	0	0	0	0	0	0	0	0	0	0	0	0	0	0	0	0	0	0	0	0	0	0	0
ENSCAFG00000001064	0	0	0	0	0	0	0	0	0	0	0	0	0	0	0	0	0	0	0	0	0	0	0	0	0	0	0	0	0	0	0	0	0	0	0	2.64603573543458	0	0	0	0	0	0	0	0	0	0	0	0	0
ENSCAFG00000001065	0	0	0	0	0	0	0	0	0	0	0	0	0	0	0	0	0	0	0	0	0	0	0	0	0	0	0	0	0	0	0	0	0	0	0	0	0	0	0	0	0	0	0	0	0	0	0	0	0
ENSCAFG00000001066	0	0	0	0	0	0	0	0	0	0	0	0	0	0	0	0	0	0	0	0	0	0	0	0	0	0	0	0	0	0	0	0	0	0	0	0	0	0	0	0	0	0.797994831781273	0	0	0	0	0	0	0
ENSCAFG00000001067	0	0	0	0	0	0	0	0	0	0	0	0	0	0	0	0	0	0	0	0	0	0	0	0	0	0	0	0	0	0	0	0	0	0	0	0	0	0	0	0	0	0	0	0	0	0	0	0	0
ENSCAFG00000001068	0	0	0	0	0	0	0	0	0	4.59838632161042	0	0	0	0	0	0	0	0	0	0	0	0	0	0	0	0	0	0	0	0	0	0	0	0	0	3.37064652672122	0	0	0	0	0	0	0	0.359466307514958	0	0	0	0	0
ENSCAFG00000001069	0	0	0	0	0	0	0	13.9523355919165	0	0	0	0	0	0	0	0	0	0	0	0	0	0	2.25812439313399	0	0	77.1369740683507	0	0	0	0	0	0	7.52880628235763	0	0	0	0	0	0	0	0	0	0	12.1822508739399	0	0	0	0	0
ENSCAFG00000001070	0	0	0	0	0	0	0	0	0	0	0	0	0	0	0	0	0	0	0	0	0	0	1.96882449720773	0	0	0	0	0	0	0	4.44582094845113	0	0.685296195561055	0	0	0	0	0	0	0	0	0	0	0.909012851443758	0	0	0	0	0
ENSCAFG00000001071	0	0	0	0	0	0	0	0	0	0	0	0	0	0	0	0	0	0	0	0	0	0	0	0	0	0	0	0	0	0	0	0	0	0	0	4.43380489509005	0	0	0	0	0	0	0	0	0	4.9036915032256	0	0	0
ENSCAFG00000001072	0	0	0	0	0	0	0	0	0	0	0	0	0	0	0	0	0	0	0	0	0	0	0	0	0	0	0	0	0	0	0	0	0	0	0	0	0	0	0	0	0	0	0	0	0	0	0	0	0
ENSCAFG00000001074	0	0	0	0	0	0	0	0	0	0	0	0	0	0	0	0	0	0	0	0	0	0	0	0	0	0	0	0	0	0	0	0	0	0	0	0	0	0	0	0	0	0	0	0	0	0	0	0	0
ENSCAFG00000001075	0	0	0	0	0	0	0	0	0	4.05476905107669	0	0	0	0	1062.70061534635	0	0	15.2254351549593	0	0	0	0	9.73966182555051	0	0	0	0	0	10.4747173987295	0	0	0	0	0	0	31.7107229135954	0	0	0	0	0	0	0	2.45753252302053	0	0	0	0	0
ENSCAFG00000001076	0	0	0	0.265677599322558	0	0	0	0	0	0.940632929361832	0	0	0	2.16383939295611	0	0	0	0	0	0	0.471715901008671	0	1.66276051648845	0	0	1.86784189913673	0	0	0	0	0	0	0	0	0	0.247917999102535	0	7.53229230254116	0	0	0	0.129915508513324	0	0.124466168279672	8.65143378347769	0.0605535823756675	0	1.03437720414805	0
ENSCAFG00000001077	0	0	0	0	0	0	0	0	0	0	0	0	0	0	0	0	0	0	0	0	0	0	0.318048564135434	0	0	0	0	0	0	0	0	0	0	0	0	1.97549925849512	0	0	0	0	0	0	0	1.44250111573468	0	0	0	0	0
ENSCAFG00000001078	0	0	0	0	0	0	0	0	0	0	0	0	0	0.162851253490104	0	0	0	0	0	0	0	0	0	0	0	0	0	0	0	0	0	0	0	0	0	0	0	0	0	0	0	0	0	0	0	0	0	0	0
ENSCAFG00000001080	0	0	0	0	0	0	0	0	0	0	0	0	0	0	0	0	0	0	0	0	0	0	0	0	0	0	0	0	0	0	0	0	0	0	0	0	0	0	0	0	0	0	0	0	0	0	0	0	0
ENSCAFG00000001081	0	0	0	0	0	0	0	0	0	0	0	0	0	0	0	0	0	49.5407744915981	0	0	0	0	0	0	0	0	0	0	0	0	0	0	0	0	0	0	0	0	0	0	0	0	0	0	0	0	0	0	0
ENSCAFG00000001082	0	0	0	0	0	0	0	0	0	0	0	0	0	0	0	0	0	0	0	0	32.7724618195867	0	0	0	0	0	0	0	0	0	0	0	0	0	0	0	0	0	0	0	0	0	0	0	0	0	0	0	0
ENSCAFG00000001083	0	0	0	0	0	0	0	0	0	0	0	0	0	0	0	0	0	0	0	0	0	0	0	0	0	39.3707081134932	0	0	0	0	0	0	0	0	0	0	0	0	0	0	0	0	0	0	0	0	0	0	0
ENSCAFG00000001084	0	0	0	0	0	0	0	0	0	0	0	0	0	0	0	0	0	0	0	0	0	0	0	0	0	0	0	0	0	0	0	0	0	0	0	0	0	0	0	0	0	0	0	0	0	0	0	0	0
ENSCAFG00000001085	0	0	0	0	0	0	0	0	0	0	0	0	0	0	0	0	0	0	0	0	0	0	0.0291293345387396	0	0	0	0	0	0	0	0	0	0	0	0	0	0	0	0	0	0	0	0	0	0	0	0	0	0
ENSCAFG00000001086	0	0	0	16.4647890687296	0	0	7.45105388777242	0	27.1028698610315	0	0	0	0	1.94104358953822	0	0	0	0	0	9.1605159267278	0	0	0.616067087062208	0	0	9.21431320430606	0	0	0	0	0	0	7.99928036665635	0	0	8.03739680605479	0	16.300170925165	67.9009966368326	0	0	19.331706079811	0	3.73370618135006	0	1.63078489591158	0	0	0
ENSCAFG00000001087	0	0	0	0	0	0	0	0	0	2.45025262575345	0	0	0	0	0	0	0	0	0	0	0	0	2.37259573119931	0	0	0	0	0	0	0	0	0	0	0	0	0	0	0	0	0	0	0	0	0	0	0	0	0	0
ENSCAFG00000001089	0	0	0	0	0	0	0	0	0	0	0	0	0	0	0	0	0	0	0	0	0	0	0	0	0	0	0	0	0	0	0	0	0	0	0	0	0	0	0	0	0	0	0	0	0	0	0	0	0
ENSCAFG00000001090	0	374.783392177651	0	7.73974049189011	0	115.105517224827	6.48459690630106	1.38209915032545	0	5.91679997870178	0	0	0	0	0	0	238.134871247163	0	0	0	3.71942554734446	0	31.4035607050265	0	0	0.749728239746912	0	0	0	0	0	0	0	0	0	0.377562612156788	0	0	22.38427683808	0	0	24.6345963540412	0	185.847034744922	4.113553843887	0	0	14.6779536153476	2.12182793885965
ENSCAFG00000001091	0	0	0	0	0	0	0	0	0	0	0	0	0	0	0	0	0	22.5867848219177	0	0	0	0	0	0	0	0	0	0	0	0	0	0	0	0	0	12.3142642174004	0	0	0	0	0	0	0	0	0	0.154941602359738	0	0	0
ENSCAFG00000001092	0	0	0	0	0	0	0	0	0	0	0	0	0	0	0	0	0	0	0	0	0	0	5.87496482966117	0	0	10.3711238193385	0	0	0	0	0	0	0	0	0	0	0	0	0	0	0	0	0	1.01529354230356	0	0	0	0	0
ENSCAFG00000001093	0	0	0	0	0	0	0	0.312559279969961	0	0.650014043758394	0	0	0	0	0	0	1.52386728697491	177.523289099859	0	0	0	0	1.42008301700082	0	0	20.3302314217677	0	0	0	0	0	0	0	0	0	1.99007171914824	0	0	0	0	0	0	0	0	0	1.46455003192838	0	0	0
ENSCAFG00000001094	0	0	0	0	0	0	0	0	0	0	0	0	0	0	0	0	0	0	0	0	0	0	0	0	0	0	0	0	0	0	0	0	0	0	0	0.759272276992834	0	0	0	0	0	0	0	0.0871726097244294	0	0	0	0	0
ENSCAFG00000001095	0	0	0	0	0	0	0	2.38436606538247	0	14.658089557089	0	0	0	0	0	0	0	0	0	0	0	0	0.188904308849067	0	0	0	0	0	0	0	0	0	0	0	0	0.744576774271059	0	0	0	0	0	0	0	0.968175051737867	1.89085023273053	0.130732057053286	0	24.334724248954	0
ENSCAFG00000001096	0	0	0	0	0	0	0	0	0	1.6181890742463	0	0	0	0	0	0	0	0	0	0	0	0	0.505516416755151	0	0	3.25984038650025	0	0	0	0	0	0	0	0	0	2.01118145840566	0	0	0	0	0	0	0	0	0	0	0	0	0
ENSCAFG00000001097	0	0	0	0	0	0	0	0	0	0	0	0	0	0	0	0	0	0	0	0	1.39364053428188	0	0	0	0	2.88761843317942	0	0	0	0	0	0	2.3791157778012	0	0	1.46654376597812	0	0	0	0	0	0	0	0	0	0	0	0	0
ENSCAFG00000001098	0	0	0	0	0	0	0	0	9.60304900210927	0	0	0	0	0	156.605865441263	0	0	0	0	0	0	0	22.816636002786	0	0	0	7.11404516887787	0	0	0	0	0	24.8614327599695	0	0	0.243216722148805	4.09463441992274	0	0	0	0	116.313049412367	0	18.1550251390857	0.788504770436193	0	18.2050999915693	0	0
ENSCAFG00000001100	0	0	0	0	0	0	0	0	0	0	0	0	0	0	0	0	0	0	0	0	0	0	0.379717378129878	0	0	0	0	0	0	0	0	0	0	0	0	0.39396786466738	0	0	0	0	0	0	0	1.57829820958823	0	0	0	0	0
ENSCAFG00000001101	0	0	0	0	0	0	0	0	0	0	0	0	0	0	0	0	0	0	0	0	0	0	0.125480911886648	0	0	0	0	0	0	0	0	0	0.166669642761775	0	0	0.251133141853094	0	0	0	0	0	0	0	0	0	0	0	0	0
ENSCAFG00000001102	0	0	0	0	0	0	0	0	0	6.59628919790842	0	0	0	0	0	0	0	0	0	0	0	0	0	0	0	0	0	0	0	0	0	0	22.9625585350928	0	0	2.62339599480169	0	0	0	0	0	0	0	0	0	0	0	0	0
ENSCAFG00000001103	0	0	0	0	0	0	0	0	0	0	0	0	0	0	0	0	0	56.8435269265092	0	0	0	0	0	0	0	0	0	0	0	0	0	0	0	0	0	0.066221027364999	0	0	0	0	0	0	0	0.497083845406372	0	0	0	0	0
ENSCAFG00000001104	0	0	0	0	0	0	0	0	0	0	0	0	0	0	0	0	0	0	0	0	0	0	0	0	0	0	0	0	0	0	0	0	0	0	0	2.49835315511521	0	0	0	0	0	0	0	0	0	0	0	0	0
ENSCAFG00000001105	0	0	0	0	0	0	0	0	0	0	0	0	0	0	0	0	0	0	0	0	0	0	0	0	0	0	0	0	0	0	0	0	0	0	0	0	0	0	0	0	0	0	0	0.15989009065118	0	0	0	0	0
ENSCAFG00000001106	0	0	0	0	0	0	0	46.1728991834728	0.412071045681754	1.18100483017302	0	0	0	6.50210413428561	0	0	0	27.5909779091601	0	0	0	0	0.13462298403414	0	0	0	0	0	0	0	0	0	18.0128246995719	0	0	0.411592838554223	0	0	0	0	0	0	0	0.0305804480720044	0	0.0819053534811486	0	0.0824918443482135	0
ENSCAFG00000001108	0	0	0	0	0	0	0	0	0	0	0	0	0	0	0	0	0	0	0	0	20.160463199607	0	0	0	0	0	0	0	0	0	0	0	0	0	0	0	0	0	0	0	0	0	0	0	0	0	0	0	0
ENSCAFG00000001112	0	0	0	0	0	0	0	0	0	0	0	0	0	0	0	0	0	0	0	0	0	0	0	0	0	0	0	0	0	0	0	0	0	0	0	4.93285282625258	0	0	0	0	0	0	0	0	0	0	0	0	0
ENSCAFG00000001113	0	0	0	0	0	0	0	0	0	0	0	0	0	0	0	0	0	0	0	0	0	0	0.0994074398252383	0	0	0	0	0	0	0	0	0	0	0	0	0.101167756684274	0	0	0	0	0	0	0	1.61066909560458	1.89029536722342	0	0	0	0
ENSCAFG00000001114	0	0	0	0	0	0	0	0	0	0	0	0	0	0	0	0	0	0	0	0	8.41394543243734	0	0	0	0	0	0	0	0	0	0	0	0	0	0	0	0	0	0	0	0	0	0	0	10.1839577124034	0.613193618446446	0	0	0
ENSCAFG00000001115	0	0	0	0	0	0	0	0	0	0	0	0	0	0	0	0	0	0	0	0	0	0	1.43853002481387	0	0	0	0	0	0	0	0	0	0	0	0	5.72363885185606	0	0	0	0	0	0	0	0	2.39552961489869	0	0	0	0
ENSCAFG00000001116	0	0	0	0	0	0	0	0	0	0	0	0	0	0	0	0	0	0	0	0	0	0	0.68272712500701	0	0	0	0	0	0	0	0	0	0	0	0	0	0	0	0	0	0	0	0	0	1.43068128543965	1.00368094080802	0	0	0
ENSCAFG00000001117	0	0	0	0	0	0	0	0	0	0	0	0	0	0	0	0	0	0	0	0	0	0	0.705802714003523	0	0	0	0	0	0	0	0	0	0	0	0	0.262985837823376	0	0	0	0	0	0	0	0	0	0	0	0	0
ENSCAFG00000001120	0	0	0	0	0	0	0	0	0	0	0	0	0	0	0	0	0	0	0	0	0.946148855230605	0	1.41883439669564	0	0	0	0	0	0	0	0	0	4.68580485428354	0	0	0.386400242479457	0	0	0	0	0	0	0	0.965555932497124	0	0	0	0	0
ENSCAFG00000001121	0	0	0	0	0	0	0	0	0	0	0	0	0	0	0	0	0	0	0	0	0	0	0	0	0	0	0	0	0	0	0	0	0	0	0	0	0	0	0	0	0	0	0	0	0	27.1142039647089	0	0	0
ENSCAFG00000001124	0	0	0	0	0	0.0330261095749846	0	0	0	0	0	0	0	0	0	0	0	17.4840346651402	0	0	0	0	0.314696832933617	0	0	0	0	0	0	0	0	0	0	0	0	1.66891052133279	0	0	0	0	0	0	0	0	0	0	0	0.799452264323618	0
ENSCAFG00000001125	0	0	0	0	0	0	0	0	0.245881889497352	1.46687065761391	0	0	0	0	0	0	0	0	0	0	41.859634649388	0	1.02353858018427	0	0	0	0	0	0	0	0	0	0.217038911983688	0	0	1.15278649090273	0	0	0	0	0	0	0	2.02321384006654	27.9958851786883	0	0	0	0
ENSCAFG00000001126	0	0	0	0	0	0	0	0	0	0.181149650646343	0	0	0	0	0	0	0	0	0	0	0	0	0.0523110019733529	0	0	0	0	0	0	0	0	0	0	0	0	0	0	0	0	0	0	0	0	0.0654447400674126	0	0	0	0	0
ENSCAFG00000001128	0	0	0	0	0	0	0	0	0	0	0	0	0	1.08602648633464	0	0	0	10.6308962119761	0	0	3.96569767445296	0	0	0	0	1.16322191305497	0	0	0	0	0	0	0	0	0	0	0	0	0	0	0	0	0	0	3.26157245943693	1.54094863937199	0	0	0
ENSCAFG00000001129	0	0	0	0	0	0	0	0	0	0	0	0	0	0	0	0	0	14.7198563415265	0	0	0	0	0	0	0	0	0	0	0	0	0	0	0	0	0	0	0	0	0	0	0	0	0	0	0	0	0	0	0
ENSCAFG00000001130	0	0	0	0	0	0	0	0	0	0	0	0	0	0	0	0	0	11.7190778734197	0	0	2.59869930664918	0	0	0	0	0	0	0	0	0	12.0389656420649	0	0	0	0	0	0	0	0	0	0	0	0	0.035067976481507	0	0.519570737433302	0	0	0
ENSCAFG00000001131	0	0	0	0	0	0	0	0	0	0	0	0	0	0	0	0	0	0	0	0	0	0	0	0	0	0	0	0	0	0	0	0	0	0	0	0	0	0	0	0	0	0	0	0	0	0	0	0	0
ENSCAFG00000001132	0	0	0	0	0	0	0	0	0	2.06019370392001	0	0	0	0	0	0	0	0	0	0	0	0	0	0	0	0	0	0	0	0	0	0	0	0	0	0	0	0	0	0	0	0	0	0	0	0	0	0	0
ENSCAFG00000001133	0	0	0	0	0	0	0	0	0	0	0	0	0	0	0	0	0	0	0	0	0	0	0.0419718829680695	0	0	0	0	0	0	0	3.01205465783183	0	0	0	0	0.0949902958859695	0	0	0	0	0	0	0	1.36892483587119	0	0.331168235928113	0	0	0
ENSCAFG00000001134	0	0	0	0	0	0	0	0.271583641592941	0	0	0	0	0	0.252223357364615	0	0	0	0	0	0	0	24.7386017263314	0.185858761061215	0	0	0.591513688923163	0	0	0	0	0	0	0	0	0	0.583312489434017	0	0	0	0	0	0	0	0	0	0	0	0	0
ENSCAFG00000001135	0	0	0	0	0	0	0	0	0	0	0	0	0	0	0	0	0	0	0	0	0	0	0	0	0	0	0	0	0	0	0	0	0	0	0	0	0	0	0	0	0	0	0	0	0	0	0	0	0
ENSCAFG00000001136	0	0	0	0	0	0	0	0	0	0	0	0	0	0	0	0	0	0	0	0	0	0	0.0385829103084537	0	0	1.67569438073007	0	0	0	0	0	0	0.676413327867495	0	0	2.96657637325158	0	0	0	0	0	0	0	0.475930107211541	0	0	0	0	0
ENSCAFG00000001137	0	0	0	0	0	0	0	0	0	0	0	0	0	0	0	0	0	0	0	0	0	0	0	0	0	0	0	0	0	0	0	0	0	0	0	0	0	0	0	0	0	0	0	0	0	0	0	0	0
ENSCAFG00000001138	0	0	0	0	0	0	0	0	0	1.22768605027454	0	0	0	0	0	0	0	0	0	0	0	0	0	0	0	0	0	0	0	0	0	0	0	0	0	0	0	0	0	0	0	0	0	0	11.1955213370443	0	0	0	0
ENSCAFG00000001139	0	3.2719123839096	0	0	0	1.44056154783296	234.596760486941	102.720494457033	7.67513153512458	6.8617017265768	0	13.8514963601501	41495.5078686813	24.066293320363	0	7.39851300418063	230.513361871317	27.3039409737404	72.0615031322054	0	0	0	28.5837417532153	0	556.527711116779	101.154537640479	0	0	0	0	0	47.1848262064269	20.7879376134008	0	0	14.0968763094826	8.39944055797952	24.235654980353	60.6840875567637	0	0	49.0303909479067	29.8958406903577	30.3466459455734	0	0	0	32.1682200307825	14.2905989260781
ENSCAFG00000001140	0.724730634866136	0	13.6969899162613	0.138615653172805	0.414077637949855	0.421618127017838	0.543346000053796	0	0.55662205874532	0	0	0	1.39540271400329	6.25261209362998	34.278602488159	0	1.02730595143312	5.84624531488417	0	0.783412814875032	0	0	0.147397998391311	3.31783817067962	0	0	0	175.509284921263	4.20516287144819	0	0	0	0	0	3.16856348004229	3.59692624063663	0.329076605750656	0	19.1358231651254	26.625458985436	0.679962424694046	0.193087500267	0	0.305590310833237	1.06117590183885	0.191391065408038	0.0632236526917497	0.262079857653933	0.931728938397385
ENSCAFG00000001141	0	0	0	0	0	3.90013964781314	44.7106468377986	2.43918363597122	0	1.33813282783929	0	7.84657086677088	0	0	0	0	3.19136921532745	0	0	13.7087979403872	14.4198151399576	0	0.447702039354958	0	0	0.339076243527079	0	0	39.1566188775797	0	0	0	0.254156905315128	0	164.445846440655	1.02338368226166	0.386080098517759	0	0	0	0	2.46024620802445	0	15.1538580533868	14.9661828992585	0	0	0.412590380444514	2.55422490728786
ENSCAFG00000001142	0	0	0	0	0	0	0	0	0	0	0	0	0	0	0	0	0	0	0	0	0	0	1.12976250969468	0	0	0	0	0	0	0	0	0	0	0	0	5.38334728719203	0	0	0	0	0	0	0	1.40421824846793	0	0	0	0	0
ENSCAFG00000001143	0	0	0	0	0	0	0	0	0	8.71786739855592	0	0	0	0	0	0	0	0	0	0	0	0	0	0	0	0	0	0	0	0	0	0	0	0	0	0	0	0	0	0	0	0	0	0	0	0	0	0	0
ENSCAFG00000001144	0	0	0	0	0	0	0	0	0	0	0	0	0	0	0	0	0	0	0	0	0	0	0	0	0	0	0	0	0	0	0	0	0	0	0	0	0	0	0	0	0	0	0	0	0	0	0	0	0
ENSCAFG00000001145	0	0	0	0	0	0	0	0	0	0	0	0	0	0	0	0	0	45.8616264503286	0	0	0	0	0	0	0	0	0	0	0	0	0	0	0	0	0	0	0	0	0	0	0	0	0	0	0	0	0	0	0
ENSCAFG00000001146	0	0	0	0	0	0	0	0	0	0	0	0	0	0	0	0	0	0	0	0	0	0	0	0	0	0	0	0	0	0	0	0	0	0	0	0.463122856907781	0	0	0	0	0	0	0	0	0	0.946709920227077	0	0	0
ENSCAFG00000001147	0	0	0	0	0	0	0	0	0	0	0	0	0	0	0	0	0	0	0	0	0	0	0.163026381585016	0	0	0	0	0	0	0	0	0	0	0	0	0	0	0	0	0	0	0	0	0	0.911594382327554	0	0	0	0
ENSCAFG00000001148	0	0	0	0	0	0	1.27586814450798	0	0	0	0	0	0	0	0	0	0	0	0	0	0	0	0	0	0	0	0	0	0	0	0	0	0	0	0	0	0	0	0	0	0	0	0	0	1.72225872891103	0	0	0	0
ENSCAFG00000001149	0	0	0	0	0	0	0	0	0	3.3190096309045	0	0	0	0	0	0	0	0	0	0	0	0	0	0	0	0	0	0	0	0	0	0	0	0	0	0	0	0	0	0	0	0	0	0	0	0	0	0	0
ENSCAFG00000001152	0	0	0	0	0	0	0	0	0.52096568568873	0	0	0	0	0	0	0	0	0	0	0	0	0	0.386797598138642	0	0	0	0	0	0	0	0	0	0	0	0	0.121850165487589	0	0	0	0	0	0	0	0	1.17981928881136	0	0	0	0
ENSCAFG00000001154	0	0	0	0	0	0	0	1.25209328445358	0	0	0	0	0	0	0	0	0	0	0	0	0	0	0.415905651844354	0	0	0	0	0	0	0	0	0	0	0	0	0	0	0	0	0	0	0	0	3.89585063315351	0	0	0	0.403813442658493	0
ENSCAFG00000001159	0	0	0	0	0	0	0	0	0	0	0	0	0	1.1737567155345	0	0	0	0	0	0	1.41083122428906	0	0	0	0	0	0	0	0	0	0	0	0	0	0	1.2019819197449	0	0	0	0	0	0	0	0	0	0	0	0	0
ENSCAFG00000001161	0	0	0	0	0	0	0	0	0	0	0	0	0	0	0	0	0	65.7036600633006	0	0	7.25687838113093	0	0.0616746770810941	0	0	1.63968812122986	0	0	0	0	50.9382541525837	0	42.0540204598087	0	0	0.414504120891751	0	0	0	0	0	0	0	0	0	0.420253828752705	0	0	0
ENSCAFG00000001162	0	0	0	0	0	0	0	0	0	0	0	0	0	0	0	0	0	0	0	0	0	0	0	0	0	0	0	0	0	0	0	0	0	0	0	0	0	0	0	0	0	0	0	2.28717822555614	0	0	0	0	0
ENSCAFG00000001165	0	0	0	0	0	0	0	0	0	0	0	0	0	0	0	0	0	0	0	0	0	0	0	0	0	0	0	0	0	0	0	0	0	0	0	0	0	0	0	0	0	0	0	0.645119855916418	0	0	0	0	0
ENSCAFG00000001166	0	0	0	0	0	0	0	0	0	0	0	0	0	0	0	0	0	0	0	0	0	0	0	0	0	0	0	0	0	0	0	0	0	0	0	2.4097307677512	0	0	0	0	0	0	0	0	0	0	0	0	0
ENSCAFG00000001167	0	0	0	0	0	0	0	0	0	0	0	0	0	0	0	0	0	0	0	0	0	0	0	0	0	0	0	0	0	0	0	0	0	0	0	0.919642099487292	0	0	0	0	0	0	0	0	0	0	0	0	0
ENSCAFG00000001168	0	0	0	0	0	0	0	0	0	0	0	0	0	0	0	0	0	0	0	0	144.785801471607	0	0	0	0	0	0	0	0	0	0	0	0	0	0	0	0	0	0	0	0	0	0	0	0	0	0	0	0
ENSCAFG00000001170	0	0	0	0	0	0	0	0	0	0	0	0	0	0	0	0	0	0	0	0	0	0	0	0	0	0	0	0	0	0	0	0	0	0	0	0	0	0	0	0	0	0	0	0	0	0	0	0	0
ENSCAFG00000001172	0	0	0	0	0	0	0	15.753979977903	0	0	0	0	0	0	0	0	0	0	0	0	5.55849623908996	0	7.33060638143994	0	0	0	0	0	0	0	0	0	0.300204530399821	0	0	0	0	0	0	0	0	0	0	0.762925563810025	0	0	0	0	0
ENSCAFG00000001173	0	0	0	0	0	0	0	46.2456340703073	0	0	0	0	0	0	0	0	0	0	0	0	2.97965989891084	0	0.199302601599248	0	0	0	0	0	0	0	0	0	0	0	0	8.32644937360591	0	0	0	0	0	0	0	0	0	3.27379049462349	0	59.7013027400119	0
ENSCAFG00000001174	0	0	0	9.48158900963349	0	61.5541851551808	0	34.8194418138177	0	32.8675719864376	0	48.5627110046184	0	0	0	0	259.213479730884	0	0	0	0	0	148.731307725886	0	0	0	0	0	0	0	0	0	27.7548149755068	0	245.760285125468	0.774635416678452	2.06636379299199	0	0	0	350.902294475749	0	10.9372363210673	35.3546517987434	11.5082610589225	0	7.21200802044406	34.9555394985392	0
ENSCAFG00000001176	364.824599096131	9.4150622996759	0	1044.22168518092	0	2.58235875050858	102.435549435543	61.4964174972137	0	142.261581479286	0	0	266.346935225109	0	0	0	0	0	0	0	0	0	108.382956881587	0	0	52.3995549150501	0	0	0	0	0	514.255657130404	0	0	0	19.0791171521631	0	0	0	0	719.641283431157	133.521898156226	445.598549969177	9.19200422153176	0	0	0	1043.2802344215	0
ENSCAFG00000001177	0	344.715558764327	0	0	0	0	0	0	0	0	0	0	0	0	0	0	0	0	0	0	0	0	126.863080276643	0	0	0	0	0	0	0	0	0	8.12413810239052	0	0	0.892248655280113	0	0	193.172197525595	0	0	0	0	8.17249978692249	0	0	0	18.5014831316232	0
ENSCAFG00000001178	0	0	0	0	0	0	0	0	0	0	0	0	0	1.10972220110973	0	0	0	44.0623808032322	0	0	0	0	0.353193425577495	0	0	0	0	0	0	0	0	0	0.311395653650681	0	0	0	0	0	0	0	0	0	0	0.127158908419006	0	0	0	0	0
ENSCAFG00000001179	0	0	0	0	0	0	0	0	0	0	0	0	0	0	0	0	0	0	0	0	0	0	0	0	0	0	0	0	0	0	0	0	0	0	0	4.31671164296984	0	0	0	0	0	0	0	0.517354132818125	10.8351215884497	0	0	0	0
ENSCAFG00000001180	0	0	0	0	0	0	0	0	0	0	0	0	0	0	0	0	0	0	0	0	0	0	0	0	0	0	0	0	0	0	0	0	0	0	0	0	0	0	0	0	0	0	0	1.45259610258678	0	2.29060036744169	0	0	0
ENSCAFG00000001181	0	0	0	0	0	0	0	0	0	0	0	0	0	0	0	0	0	0	0	0	4.21712808320562	0	0.479828496928844	0	0	0	0	0	0	0	0	0	0.169086400152157	0	0	0.163049999729117	0	0	0	0	0	0	0	0.380111392228624	0	0	0	0	0
ENSCAFG00000001184	0	0	0	0	0	0	0	0	0	0	0	0	0	0	0	0	0	0	0	0	0	0	0	0	0	0	0	0	0	0	0	0	0	0	0	0.283027785911056	0	0	0	0	0	0	0	0	0	0	0	0	0
ENSCAFG00000001185	0	0	0	0	0	0	0	0	0	0	0	0	0	0	0	0	0	0	0	0	120.296680258939	0	0	0	0	0	0	0	0	0	0	0	0	0	0	0	0	0	0	0	0	0	0	0	0	0	0	0	0
ENSCAFG00000001186	0	0	0	0	0	0.183326308906884	0	3.00623076139006	0	0	0	0	0	0	0	0	0	37.4201502670328	0	0	10.7481395192219	4.6322398214186	4.80346402916297	2.72065618008858	0	0	0	0	0	0	0	0	0.26209758087003	0	0	0	0	0	0	0	0	0	0	100.39113051943	1.70495568612338	0	0	0.855379911629437	0
ENSCAFG00000001187	0	0	0	0	0	15.9626729528389	0	0	0	0	0	0	0	0	0	0	0	114.838992251218	0	0	0	0	2.19302241617869	0	0	16.525808155713	0	0	0	0	0	0	0	0	0	0	0	0	0	0	0	0	0	4.19032307283151	0	0	0	57.213903260223	0
ENSCAFG00000001188	0	0	0	0	0	0	0	0	0	0	0	0	0	0	0	0	0	0	0	0	9.9170830321067	0	0	0	0	0	0	0	0	0	0	0	0	0	0	0	0	0	0	0	0	0	0	0	0	0	0	0	0
ENSCAFG00000001189	0	0	0	0	0	0	0	0	0	0	0	0	0	0	0	0	0	287.790854883268	0	0	0	0	7.81237838301772	0	0	0	0	0	0	0	0	0	0	0	0	0	0	0	0	0	0	0	0	0	0	0	0	0	0
ENSCAFG00000001190	0	0	0	0	0	0	0	0	0	7.00325766471678	0	0	0	0	0	0	0	0	0	0	0	0	0	0	0	0	0	0	0	0	0	0	0	0	0	5.34110641005656	0	0	0	0	0	0	0	4.57483610242129	0	0	0	0	0
ENSCAFG00000001191	0	0	0	0	0	0	0	0	0	0	0	0	0	15.4786297786771	0	0	0	0	0	0	0	0	0	0	0	0	0	0	0	0	0	0	0	0	0	0	0	0	0	0	0	0	0	0	0	0	0	0	0
ENSCAFG00000001192	0	0	0	0	0	0	0	0	0	0	0	0	0	0	0	0	0	0	0	0	0	0	0	0	0	0	0	0	0	0	0	0	0	0	0	0	0	0	0	0	0	0	0	0	0	0	0	0	0
ENSCAFG00000001194	0	0	0	0	0	0	0	0	0	0	0	0	0	0	0	0	0	0	0	0	0	0	0	0	0	0	0	0	0	0	0	0	0	0	0	0	0	0	0	0	0	0	0	0	0	0	0	0	0
ENSCAFG00000001195	0	0	0	0	0	0	0	0	0	0	0	0	0	0	0	0	0	0	0	0	0	0	0	0	0	0	0	0	0	0	0	0	0	0	0	0	0	0	0	0	0	0	0	0	0	0	0	0	0
ENSCAFG00000001196	0	0	0	0	0	0	0	0	0	0	0	0	0	0	0	0	0	43.7674993147352	0	0	5.73387781499151	0	0.360104267527469	0	0	0	0	0	0	0	0	0	0	0	0	0	0	0	0	0	0	0	0	0.164384311869645	0	0	0	2.5487006935459	0
ENSCAFG00000001197	0	0	0	0	0	0	0	106.672712430584	0	0	0	0	0	0	0	0	4.53688453438629	0	0	0	0	0	0	0	0	0	0	0	0	0	0	0	0	0	0	0	0	0	0	0	0	0	0	0	0	0	0	0	0
ENSCAFG00000001198	0	0	0	0	0	0	0	0	0	1898.68553851636	0	0	0	0	0	0	0	0	0	0	0	0	0.222011204801716	0	0	0	0	0	0	0	0	0	0	39.7229417482011	0	0	0	0	0	0	0	0	0	0	0	0	0	0	0
ENSCAFG00000001199	0	0	0	0	0	0	0	0	0	0	0	0	0	0	0	0	0	0	0	0	0	0	0	0	0	0	0	0	0	0	0	0	0	0	0	0	0	0	0	0	0	0	0	0.468128522897332	0	0	0	0	0
ENSCAFG00000001201	0	0	0	0	0	0	0	0	0	0	0	0	0	2.75951320745615	0	0	0	0	0	0	0	0	0	0	0	0	0	0	0	0	0	0	0	0	0	0	0	0	0	0	0	0	0	0	0	0	0	0	0
ENSCAFG00000001202	0	0	0	0	0	0	0	0	0	0	0	0	0	0	0	0	0	0	0	0	0	0	0.166272794378483	0	0	0	0	0	0	0	0	0	0	0	0	0.876796711318855	0	0	0	0	0	0	0	0	0	0	0	0	0
ENSCAFG00000001204	0	0	0	3.31602678632027	0	0	0	0.444697628639828	0	0	0	0	0	0	0	0	0	0	0	0	4.11312064741514	0	0	0	0	8.27831222259959	0	0	0	0	0	0	0	0	0	0.249337797581734	0	0	0	0	0	0	0	0.128187370062944	0.604950880165637	0.131728672019602	0	0	0
ENSCAFG00000001205	0	0	0	0	0	0	0	0	0	1.35787789375565	0	0	0	1.13087448235808	0	0	0	0	0	0	0	0	0.50112778782164	0	0	0	0	0	0	0	0	0	1.80340873730188	0	0	0	0	0	0	0	0	0	0	0	5.92007912126003	0	0	0	0
ENSCAFG00000001207	0	0	0	0	0	0	0	0	0	0	0	0	0	0	0	0	0	0	0	0	0	0	0	0	0	0	0	0	0	0	0	0	0	0	0	0	0	0	0	0	0	0	0	0	0	0	0	0	0
ENSCAFG00000001208	0	0	0	11.0516573123467	0	5.96468285999272	0	0	0	0	0	0	0	0	0	0	0	0	0	0	0	0	18.4710030380449	0	0	0	0	0	0	0	0	0	0	0	0	0	0	0	0	0	0	144.216730548411	0	0	0	0	0	0	0
ENSCAFG00000001209	0	0	0	0	0	0	0	0	0	0.199879625960831	0	0	0	0	0	0	0.620051408733681	5.03406556654484	0	0	5.62755989888126	0	0	0	0	0.36976851295055	0	0	0	0	0	0	0.177318256847221	0	0	0.11985367418225	0	0	0	0	0	0	0	0	0	0	0	0	0
ENSCAFG00000001210	0	0	0	0	0	6.81074381173064	0	0	0	0	0	0	0	0	0	0	3.41657670939498	0	0	0	0	0	6.70739284320496	0	0	89.311969699281	0	0	0	0	0	267.117400767882	0	60.7611415716193	0	0	0	0	0	0	0	3.64612692788448	0	1.10532520847005	0	0	0	0	0
ENSCAFG00000001211	217.637006089821	35.521072121361	43.6045342339931	14.8291248929279	175.069330202871	17.1604499048806	0	11.3333468549477	44.2723255765968	7.39890994292784	0	0	0	412.898531012651	0	0	0	0	0	6.16779631136682	0	0	12.0009783436386	33.4236354202314	1322.27709929396	7.67673403598161	0	0	0	0	0	117.96193675128	0	0	344.712236269813	1.10041336689611	15.2649572259792	0	0	0	0	12.8153584180769	2.19802239337081	10.2779682491408	0.845182821815527	1.50008486376081	0	10.3318495464633	68.725671615863
ENSCAFG00000001212	0	0	0	0	0	9.00438667860262	0	0	0	0	0	0	0	0	0	0	0	0	0	0	0	0	0	0	0	0	0	0	0	0	0	0	0	0	0	0	0.482807437877878	0	0	0	0	7.61042517194345	0	0	0	0	0	0	0
ENSCAFG00000001213	0	0	0	0	0	0	0	0	0	0	0	0	0	0	0	0	0	0	0	0	0	0	1.20406084663682	0	0	0	0	0	0	0	494.486662731413	0	0	0	0	0	0	0	0	0	0	0	0	2.37667223606929	0	0	0	0	0
ENSCAFG00000001214	711.994073167054	49.1943391796984	0	1274.22437185461	174.929717341185	87.7916502928528	6599.74845012075	213.462643264823	0	53.2583339272143	0	115.774098998057	5.67535006509781	0	0	113.459619904225	87.7928691927183	0	587.282356078817	0	0	657.041080978511	356.924085898015	0	0	146.767499038948	955.362220496565	0	628.087378317358	0	0	567.86043810457	421.252031910668	0	0	52.6161053439381	323.226374516712	187.302371597919	0	0	1460.06507382408	659.708239929929	0	290.460100704851	0	10.5818091991078	98.3480340383249	195.670772330174	109.732152919056
ENSCAFG00000001215	4.84063959607894	1.66865783927694	0	0.862285151521341	0	0	0	26.7307524140369	5.51094745730402	0.00346965477315811	0	0	0	0.927831651114834	0	0	0	0	0	0	2.23369714822416	0	0	0	0	18.2470178994444	1.48758864157374	0	0	0	0	0	0	0	0	4.50690258318263	0	0	0	0	0	0.490658856686364	0	0.0921121258325476	0.610458650409939	0.142399369538135	0	2.67958919880537	0
ENSCAFG00000001216	0	0	0	0	0	0	0	0	0	0	0	0	0	0	0	0	0	0	0	0	0	0	0	0	0	0	0	0	0	0	0	0	0	0	0	0	0	0	0	0	0	0	0	0	0	0	0	0	0
ENSCAFG00000001217	0	0	0	0	0	0	0	7.17810313680023	0	0	0	0	0	0	0	0	0	0	0	0	0	0	0	0	0	0	0	0	0	0	0	0	0	0	0	0	0	0	0	0	0	0	0	0.230693316667777	1.28007180456781	0	0	0	0
ENSCAFG00000001218	0	0	0	0	0	0	0	0	0	0	0	0	0	0	0	0	0	0	0	0	0	0	0	0	0	0	0	0	0	0	0	0	0	0	0	7.03221800029921	0	0	0	0	0	0	0	0	0	0	0	0	0
ENSCAFG00000001219	0	0	0	0	0	0	0	0	0	2.0165215023883	0	0.882020709965612	0	0	0	0	0	7.36482443543565	0	0	0	0	0.528168560604689	0	0	0.467264458742149	0	0	0	0	0	1.2202395073305	0.237155981150585	2.98803463607605	0	1259.96148235815	0	0	0	0	0	0	0	0	0	0.161566914192374	0	4.0182748598141	0
ENSCAFG00000001220	0	0	0	0	0	0	0	0	0	0	0	0	0	0	0	0	0	0	0	0	0	0	0	0	0	0	0	0	0	0	0	0	35.6678467512797	0	0	0	0	0	0	0	0	0	0	1.00862527364038	0	0	0	0	0
ENSCAFG00000001221	0	0	0	0	0	0	0	0	0	0	0	0	0	0	0	0	0	0	0	0	0	0	0	0	0	0	0	0	0	0	0	0	0	0	0	1.90357849453752	0	0	0	0	0	0	0	0	4.59176030067626	0	0	0	0
ENSCAFG00000001225	0	0	0	0	0	0.0241353964107102	0	0	0.538378912890087	0	0	0	0	0	0	0	0	24.6105742198514	0	0	0	0	0.848453783721576	0	0	0	0	0	0	0	0	0	0	0	0	2.28683848943864	0.883922616015655	0	0	0	0	0	0	2.11975760935375	0	1.36204472395323	0	0	0
ENSCAFG00000001226	0	0	0	0	0	0	0	0	0	0	0	0	0	0	0	0	0	0	0	0	0	0	0	0	0	0	0	0	0	0	0	0	0	0	0	0	0	0	0	0	0	0	0	0	0	0	0	0	0
ENSCAFG00000001227	0	0	0	0	0	0	0	0	0	0	0	0	0	0	0	0	0	0	0	0	4.46184197940078	0	0	0	0	0	0	0	0	0	0	0	0	0	0	2.23095599164772	0	0	0	0	0	0	0	0	9.32813607457513	0	0	0	0
ENSCAFG00000001228	0	0	0	0	0	0	0	0	0	0	0	0	0	0	0	0	0	16.8408339608073	0	0	4.66751054926164	0	0.191810879768168	0	0	0	0	0	0	0	0	0	0	0	0	0	0	0	0	0	0	0	0	0	0	0	0	0	0
ENSCAFG00000001229	0	0	0	0	0	0	0	2.69342118419454	0	0	0	0	0.903100600035675	0	0	0	0	0	0	0	0	0	0	0	0	0	0	0	0	0	0	0	0	0	0	0	0	0	0	0	0	0	0	0	0	0	0	3.84757715495051	0
ENSCAFG00000001230	0	0	0	102.684327728256	0	276.365589348518	171.18120377947	47.1706186192337	0	148.875207492449	0	0	572.013420404492	18.6310011117447	0	0	290.944904298234	0	0	0	0	0	159.840771171626	0	0	237.061384104008	0	0	0	0	0	0	0	0	0	32.8360763728428	76.6022801934344	0	0	0	146.350156505394	24.8162705163562	0	354.110944876623	0	0	0	187.438734221992	0
ENSCAFG00000001231	0	0	0	4.3608987049065	0	11.302264547254	0	0	16.3091341011026	3.7037600432129	0	0	0	0	0	0	0	0	0	0	0	0	21.6491217296034	0	0	149.541773919196	0	4051.13870140415	0	0	0	0	0	0	0	2.34088070585486	9.02443220330276	0	0	0	465.078193091829	0	0	4.14002661347669	0	0	0	0	0
ENSCAFG00000001232	0	0	0	0	0	0	0	0	1.0366930234384	0	0	0	0	0	0	0	0	0	0	0	0	0	0	0	0	0	0	0	0	0	0	0	0	0	0	0	0	0	247.1609515188	0	0	0	0	0.329774776020019	5.93192111931976	0	0	0	0
ENSCAFG00000001233	0	0	0	0	0	0	0	0	0	0	0	0	0	0	0	0	0	0	0	0	0	0	0.0173073974892959	0	0	0	0	0	0	0	0	0	0	0	0	0.0883032269372186	0	0	0	0	0	0	0	0	0	0	0	0	0
ENSCAFG00000001234	0	0	0	0	0	0	0	0	0	0	0	0	0	5.23044345544427	0	0	0	0	0	0	0	0	0	0	0	0	0	0	0	0	0	0	0	0	0	0	0	0	0	0	0	0	0	0	0	0	0	4.19558116201016	0
ENSCAFG00000001235	0	0	0	0	0	0	0	0	0	0	0	0	0	0	0	0	0	0	0	0	0	0	0	0	0	0	0	0	0	0	0	0	0	0	0	0	0	0	0	0	0	0	0	0	0	0	0	0	0
ENSCAFG00000001236	0	0	0	0	0	0	0	0	0	0	0	0	0	0	0	0	0	0	0	0	0	0	0	0	0	0	0	0	0	0	0	0	0	0	0	0	0	0	0	0	0	0	0	0	0	0	0	0	0
ENSCAFG00000001237	0	0	0	0	0	0	0	0	0	0	0	0	0	0	0	0	0	0	0	0	6.57225977846946	0	0	0	0	0	0	0	0	0	0	0	0	0	0	0	0	0	0	0	0	0	0	0	0	2.26820855560208	0	0	0
ENSCAFG00000001239	3.18798423000533	3.15762624329967	0	2.96890847536294	6.00278123385757	0	0	95.0131985524429	6.05731057110515	0	0	0	0	0	0	0	0	0	77.7185824329963	0	0	0	78.4368075119019	0	0	204.416068302255	156.12111117401	0	0	0	0	0	62.6437982498174	0	0	5.42096606227012	0	0	0	0	30.9354680507817	0	0	0	0	0	79.3275012327024	0	0
ENSCAFG00000001242	0	0	0	0	0	0	0	0	0	0	0	0	0	0	0	0	0	0	0	0	0	0	0	0	0	0	0	0	0	0	0	0	0	0	0	0	0	0	0	0	0	0	0	0	0	3.48316930727705	0	0	0
ENSCAFG00000001244	0	0	0	0	0	0	0	0	0	0	0	0	0	0	0	0	0	0	0	0	0	0	0.0716610337062445	0	0	0	0	0	0	0	0	0	0	0	0	0	0	0	0	0	0	0	0	0	2.69914325935728	0	0	0	0
ENSCAFG00000001246	0	0	0	0	0	0	0	0	0	0	0	0	0	0	0	0	0	0	0	0	0	0	0.0272358832776933	0	0	0	0	0	0	0	0	0	0.87007873350285	0	0	0.145635802255538	0	0	0	0	0	0	0	0.103489901069169	0	0	0	0	0
ENSCAFG00000001250	0	0	0	0	0	0	0	0	0	0	0	0	0	0	0	0	0	9.27721065006997	0	0	2.27933361221488	0	0.276206754830461	0	0	0	0	0	0	0	0	0	1.02117041563076	0	0	1.14317851023716	0	0	0	0	0	0	0	0.475782865414361	0	0	0	1.06551979689265	0
ENSCAFG00000001251	0	0	0	0	0	0	0	0	0	0	0	0	0	0	0	0	0	0	0	0	0	0	0	0	0	0	0	0	0	0	0	0	0	0	0	0	0	0	0	0	0	0	0	0	0	0	0	0	0
ENSCAFG00000001253	0	0	0	0	0	0	0	0	0	0	0	0	0	0	0	0	0	0	0	0	0	0	0	0	0	0	0	0	0	0	0	0	0	0	0	0	0	0	0	0	0	0	0	0	0	0	0	0	0
ENSCAFG00000001254	0	0	0	0	0.548541904050274	0	0	0	0	3.5887854954508	0	0	0	0.205095525114885	0	0	0	0	0	4.54709468646171	4.23636417517031	0	0.620704354299968	0	0	0	0	0	0	0	71.7844713929448	0	0	0	0	0.134708596627763	0.952771618306032	0	0	0	0	12.7759991833742	0	0.266988419672598	0	0	0	0.918945161031251	0
ENSCAFG00000001255	16.8714409696597	0	0	5.77685351152605	0.0678345476959519	0.0511213150253119	757.570497724831	1.02133658981653	7.91717744747754	0.231892527913735	0	0.0786441297031594	0	0.213404448532471	0	0	0	8.28079446522884	0	34.0609372059918	0	0	111.344358518437	0	0	0	0	0	0	0	3.30140668167288	0	0.313978043351014	0	0	2.46348410278884	1.17576901242853	0	0	0	0.26322739822748	16.3648934994312	0	9.94243542647655	5.16630893156919	0.200482294734452	0	1.62401494685906	0
ENSCAFG00000001256	0	0	0	0	0	0	0	0	0	0	0	0	0	0	0	0	0	0	0	0	0	0	0	0	0	0	0	0	0	0	0	0	0	0	0	0	0	0	0	0	0	0	0	0	0	0	0	0	0
ENSCAFG00000001257	0	0	0	0	0	0	0	0	0	0	0	0	0	0	0	0	0	0	0	0	0	0	0	0	0	0	0	0	0	0	0	0	0	0	0	0.468926162824265	0	0	0	0	0	0	0	0	0	0	0	0	0
ENSCAFG00000001263	0	0	0	0	0	0	0	0	0	0	0	0	0	0	0	0	0	0	0	0	0	0	0	0	0	42.0773111769351	0	0	0	0	0	0	0	0	0	20.012204004996	0	0	0	0	0	0	0	0	0	0	0	0	0
ENSCAFG00000001264	0	0	0	0	0	0	0	78.4823058991523	0	0	0	0	0	0	0	0	0	0	0	0	41.3327018508766	0	0.812787759021701	0	0	0	0	0	0	0	431.461744072335	0	0	0	0	1.90064688351038	0	0	0	0	0	0	0	0	0	0	0	0	0
ENSCAFG00000001267	0	0	0	0	0	0	0	0	0	0	0	0	0	0	0	0	0	0	0	0	0	0	0	0	0	0	0	0	0	0	0	0	0	0	0	0	0	0	0	0	0	0	0	0	0	0	0	0	0
ENSCAFG00000001268	0	0	0	0	0	0	0	0	0	0	0	0	0	0	0	0	0	0	0	0	0	0	0	0	0	0	0	0	0	0	0	0	0	0	0	0	0	0	0	0	0	0	0	0	0	0	0	0	0
ENSCAFG00000001269	0	0	0	0	0	0	0	8.97464245066137	0	0	0	0	0	0	0	0	0	0	0	0	0	0	2.15599810973814	0	0	1.97113713090249	0	0	0	0	0	0	0.497963518994579	0	0	0	0	0	0	0	0	0	0	0.62311501551516	4.3924321681074	0	0	0	0
ENSCAFG00000001270	0	0	0	0	0	0	0	0	0	0	0	0	0	0	0	0	0	46.3759448329616	0	0	0	0	0	0	0	20.3476211914252	0	0	0	0	0	0	0	0	0	0	0	0	0	0	0	0	0	0	0	0	0	0	0
ENSCAFG00000001272	0	0	0	0	0	0	0	0.590189706022058	0	0	0	0	0	2.33519165938594	0	0	0	0	0	0	19.4764535607508	0	0	0	0	0	0	0	0	0	0	0	0	0	0	0.979317502785944	0	0	0	0	0	0	0	0.365382750638001	0	0	0	0	0
ENSCAFG00000001273	0	0	0	0	0	0	0	0	0	0	0	0	0	0	0	0	0	0	0	0	0	0	0	0	0	0	0	0	0	0	156.807802673651	0	0	0	0	0	0	0	0	0	0	0	0	0	0	0	0	0	0
ENSCAFG00000001277	0	0	0	0	0	0	0	0	0	0	0	0	0	0	0	0	0	0	0	0	0	0	0	0	0	0	0	0	0	0	0	0	1.53612564419684	0	0	0	0	0	0	0	0	0	0	0	0	0	0	0	0
ENSCAFG00000001278	0	0	0	0	0	0	0	82.2906649227627	0	0	0	0	0	0	0	0	0	0	0	0	0	0	0	0	0	0	0	0	0	0	0	0	0	0	0	0	0	0	0	0	0	0	0	0	0	0	0	0	0
ENSCAFG00000001280	0	0	0	0	0	0	0	0	0	0	0	0	0	0	0	0	0	0	0	0	0	0	0	0	0	0	0	0	0	0	0	0	0	0	0	0	0	0	0	0	0	0	0	0	0	0	0	0	0
ENSCAFG00000001281	0	0	0	0	0	0	0	0	0	0	0	0	0	0	0	0	0	0	0	0	0	0	0	0	0	0	0	0	0	0	0	0	0	0	0	0	0	0	0	0	0	0	0	0	0	0	0	0	0
ENSCAFG00000001282	0	0	0	0	0	0	0	0	0	0	0	0	0	0	0	0	0	0	0	0	0	0	0	0	0	15.1349231528253	0	0	0	0	0	0	0	0	0	0	0	0	0	0	0	25.6536518864715	0	0	0	0	0	0	64.0301139881216
ENSCAFG00000001285	0	0	0	0	0	0	0	0	0	0	0	0	0	0	0	0	0	0	0	0	3.90908195126823	0	0	0	0	0	0	0	0	0	0	0	0	0	0	0	0	0	0	0	0	0	0	0	0	0.295683362943614	0	4.03583774199239	0
ENSCAFG00000001286	0	0	0	10.52856703013	0	0.0191781662109768	0	4.13375780779466	0	25.0770105688188	0	0	0	0	0	0	0	7.05993982556485	0	0	3.2923986342884	0	0.177904506838825	0	0	1.89473807620705	0	102.517603657704	0	0	0	0	1.34604010795874	0	0	4.01819018578729	0	0	0	0	0	11.9223826540139	0	0.875721704195037	4.18016690818845	0	0	4.06396086999326	0
ENSCAFG00000001287	0.888032062367171	0	0	0	0	0	0	0	0	0.151754750220184	0	0	0	0	0	0	0	33.550311143575	0	0	14.107309243682	0	0.218838623469772	0	0	1.39205240912991	0	0	0	0	119.635584187228	0	0.136478259020843	0	0	1.54181341406526	0	0	0	0	0	0	0	0.119466639984522	14.2956863408064	5.09646860641456	0	0	0
ENSCAFG00000001288	0	0	0	0	0	0	0	0	0	0	0	0	0	0	0	0	0	0	0	0	0	0	0	0	0	0	0	0	0	0	0	0	0	0	0	1.00903697705626	0	0	0	0	0	0	0	0	0	0	0	0	0
ENSCAFG00000001289	0	0	0	0	0	0	0	0	0	0	0	0	0	0	0	0	0	0	0	0	0	0	0	0	0	0	0	0	0	0	0	0	0	0	0	0	0	0	0	0	0	0	0	0	0	0	0	0	0
ENSCAFG00000001290	0	0	0	0	0	5.6708777332932	0	0	0	0	0	0	0	0	0	0	0	0	0	0	0	0	0	0	0	0	0	0	0	0	0	0	0	0	0	0	0	0	0	0	28.1558251446015	0	0	2.89733930932396	35.2755746147886	0	0	0	0
ENSCAFG00000001292	0	0	0	0	0	0	0	0	0	0	0	0	0	0	0	0	0	0	0	0	0	0	0.359770940193825	0	0	0	0	0	0	0	0	0	0	0	0	0	0	0	0	0	0	0	0	0	0	0	0	0	0
ENSCAFG00000001293	12.3656721782745	0	0	0	198.343833916155	0	6.76592960458079	2.0889781663623	0	1.82067634366651	0	0	0	0	0	0	0	22.3660843756082	0	0	0	0	62.6165710939146	0	0	0	0	0	0	0	0	77.8893048093909	97.0847219374067	0	0	1.49074560591744	0	0	0	0	0	64.5497749962033	0	9.94867089349349	0	0	4.3648298347651	16.6343010743995	0
ENSCAFG00000001296	0	0	0	0	0	0	0	0	0	0.124430039032953	0	0	0	0	0	0	0	0	0	0	0	0	0	0	0	0	0	0	0	0	0	0	0	0	0	0	0	0	0	0	0	0	0	0	0.470479224516498	0	0	0	0
ENSCAFG00000001297	0	0	0	0	0	0	0	0	0	0	0	0	0	0	0	0	0	137.322850219	0	0	8.9245078510086	0	0	0	0	0	0	0	0	0	0	0	0	0	0	0	0	0	0	0	0	0	0	0	0	0	0	0	0
ENSCAFG00000001298	0	0	0	0	0	0	0	0	0	0	0	0	0	0	0	0	0	2.41382689469882	0	0	0	0	0	0	0	1.03216505986848	0	0	0	0	7.56223110596847	0	0	0	0	3.12272210803249	0	0	0	0	0	0	0	0	2.57516002196499	0	0	0	0
ENSCAFG00000001299	0	0	0	0	0	0	0	0	0	0	0	0	0	0	0	0	0	0	0	0	0	0	0	0	0	12.1564195824124	0	0	0	0	0	0	0	0	0	0	0	0	0	0	0	0	0	0.454841066170015	0	0	0	0.472124047725786	0
ENSCAFG00000001300	0	0	0	0	0	0	0	0	0	0	0	0	0	0	0	0	0	0	0	0	0	0	0	0	0	0	0	0	0	0	0	0	0	0	0	0	0	0	0	0	0	0	0	0	0	0	0	0	0
ENSCAFG00000001301	2.51337380065366	0	0	0	0	0	0	0	0	0	0	0	0	8.91502895504026	0	0	0	0	0	0	0	0	8.91498611546671	0	0	0	0	0	0	0	0	13.8937205551587	1.30914487741411	0	0	0	0	0	0	0	0	0	0	1.01180101149319	0	0	0	1.17219854456481	0
ENSCAFG00000001302	0	0	0	0	0	0	0	0	0	3.6698503201736	0	0	0	0	0	0	0	0	0	0	0	0	25.9984462674206	0	0	0	0	0	0	0	72.1733162470914	0	0	0	0	0	2.14184686666411	0	0	0	0	0	0	5491.95171458257	0	9.40540643006278	0	0	0
ENSCAFG00000001303	0	0	0	0	0	0	0	0	0	0.420846982320326	0	0	0	0	0	0	0	0	0	0	6.50059906715592	0	0.634289343220326	0	0	0	0	0	0	0	0	0	1.65010555284362	0	0	2.33028838864004	0	0	0	0	0	0	0	0.455660935267948	0	0	0	0.277097247742149	0
ENSCAFG00000001304	0	0	0	0	0	0	0	0	0	0	0	0	0	0	0	0	0	0	0	0	0	0	0	0	0	0	7.75029072797031	0	0	0	0	0	0	0	0	0	0	0	0	0	0	0	0	0	0	0	0	0	0
ENSCAFG00000001305	0	0	0	0	0	0	0	0	0	0	0	0	0	0	0	0	0	0	0	0	0	0	0	0	0	0	0	0	0	0	0	0	0	0	0	0	0	0	0	0	0	0	0	0	0	0	0	0	0
ENSCAFG00000001306	0	0	0	0	0	0	0	0	0	0	0	0	0	0	0	0	0	0	0	0	0	0	0.106819358532465	0	0	0	0	0	0	0	0	0	0	0	0	1.00746417843951	0	0	0	0	0	0	0	0	0	0	0	0	0
ENSCAFG00000001307	0	0	0	0	0	6.71414189273882	0	0	0	0	0	0	0	0	0	0	0	0	0	0	0	0	0	0	0	0	0	0	0	0	0	0	0	0	0	0	0	0	0	0	0	0	0	0	0	0	0	0	0
ENSCAFG00000001308	0	0	0	0	0	0	0	0	0	0	0	0	0	0	0	0	0	0	0	0	0	0	2.35506075908743	1.16970974836029	0	0	0	0	0	0	0	0	0	0	0	0	0	0	0	0	0	0.0705282201179319	0	25.3348475006578	0	0.0650525687808103	0	0.125881958012875	0
ENSCAFG00000001309	0	0	0	0	0	0	0	0	0	0	0	0	0	0	0	0	0	0	0	0	0	0	0	0	0	0	0	0	0	0	0	0	0	0	0	0	0	0	0	0	0	0	0	0	0	0	0	0	0
ENSCAFG00000001310	0	0	0	0	0	0	0	0	0	0	0	0	0	0	0	0	0	7.35497925808358	0	0	0	0	0.108514007725791	0	0	0	0	0	0	0	0	0	0	0	0	3.18328020443238	0	0	0	0	0	0	0	0	0	0	0	0	0
ENSCAFG00000001312	0	0	0	0	0	0	0	0	0	0.768725264322761	0	0	0	0	0	0	0	0	0	0	0	0	2.10938657086738	0	0	0	0	0	0	0	0	99.9271406349173	0	0	0	0	0	0	0	0	33.9454863690297	0	0	0	0	0	0	0	0
ENSCAFG00000001313	0	0	0	0	0	0	0	0	0	0	0	0	0	0	0	0	0	139.878910970033	0	0	0	0	0	0	0	0	0	0	0	0	0	0	0	0	0	0	2.58980784832658	0	0	0	0	0	0	0	11.7106263500566	0	0	0	0
ENSCAFG00000001314	0	0	0	0	0	0	0	0	0	0	0	0	0	0	0	0	0	48.5119797823103	0	0	9.30459081896275	0	0	0	0	0.379269528186698	0	0	0	0	0	0	0.606909956191558	0	0	0.916345641978315	0	0	0	0	0	0	0	0.738702057237626	0	0	0	0	0
ENSCAFG00000001315	0	0	0	0	0	0	0	0	0	0	0	0	0	0.201670162322248	0	0	0	0	0	0	0	0	3.73816289991919	0	0	0	0	0	0	0	0	0	1.88470218077648	0	0	0.26493739202538	2.76906549708015	0	0	0	0	0	0	1.60312853083992	0.574436197619127	0.509586653824725	0	32.1187962790115	0
ENSCAFG00000001316	0	0	0	0	0	0	0	0	0	0	0	0	0	0	0	0	0	0	0	0	0	0	0.0197093086537473	0	0	0	0	0	0	0	0	0	0	0	0	0	0	0	0	0	0	0	0	0.906871152575689	0	0.20800046084925	0	0	0
ENSCAFG00000001317	0	0	102.559706328193	0	0	45.1704814113351	134.776021887791	0	0	0	0	51.1065903038774	0	3.55127256700333	0	0	7.55586709934887	17.8408828581473	71.6213297821176	7.4806117112047	0	13.344872655518	2518.30429202987	124.464269795586	1503.93514137029	0.620758158919332	1.36400883412796	0	1189.04292724683	0	14.4594615980341	20.4555998715164	5.89443695078339	0	0	9.49174335827039	24.0345901019854	28.152531381745	0	0	67.2012384983037	5.31736119883542	218.008557209286	7.68507366484932	1.41364691437124	3.51377230412192	11.5393530719619	42.8180815855086	0
ENSCAFG00000001318	28.1478088918432	1304.66825238249	0.000839270700108408	15.9463199421607	4231.39106770553	1734.05358101693	2526.89741290594	0	50.5002761877561	20.4112191238244	0	2.39520583283758	0	9.88585220416893	0	0.00809297934460123	77.5411282833363	0	0	0	18574.4707010283	0	297.806800353287	67330.1223795087	2126.67291784055	105.299503822106	0	0	220.339991288711	0	0	115.310412250151	324.190116091043	0	0	52.930451081081	54.1930961848467	22.8098348703741	0	0	863.016047529935	148.847846477942	22.7245728036791	220.832578129372	0	4876.00917749025	116.701846069433	173.895050080659	2277.79789755699
ENSCAFG00000001319	0	0	0	0	0	0	0	0	0	0	0	0	0	11.2376296369895	0	0	0	0	0	0	0	0	0	0	0	130.314350463432	0	0	0	0	0	0	0	0	0	0	0	0	0	0	0	0	0	3.43379025704905	0	0	0	0	0
ENSCAFG00000001324	0	3795.78126006964	0	1256.54333960409	74.1161610637307	4.8324498643429	147.348914141864	63.1043913071825	1359.73406619974	35.8259655019964	0	7.53014943766384	4.34839491287271	51.0728182314579	0	0	45.2237663994319	0	0	1.93276601343885	12.5900580122918	0	37.6848808698325	0	0	0	0	0	0	0	322.123800670029	1339.58643813453	181.63759733618	301.805758750362	244.307632187971	13.3457847251589	37.9936842929498	0	0	116.735873996715	143.441753927816	51.488347851458	29.6193952188452	31.8888922242158	2.02127283035012	1.90408541398828	5.78469382248843	149.440988298955	17984.6925576999
ENSCAFG00000001325	0	0	0	0	0	0	0	0	0	0	0	0	0	8.15732692755739	0	0	0	126.001949224264	0	0	0	0	0	0	0	0	0	0	0	0	0	0	0	0	0	0	0	0	0	0	0	0	0	2.14723159014571	0	0	0	0	0
ENSCAFG00000001326	0	0	0	0	0	0	0	0	82.7594607743739	0	0	0	0	9.93952510130447	0	0	0	0	0	0	3.51789434921902	0	0.469076247466064	0	0	0	0	0	0	0	47.1636755792516	0	0	0	0	0	0.594439461020344	0	0	0	0	0	0	0	4.92818401867395	0.0936519596246293	0	3.18283332276014	0
ENSCAFG00000001330	0	0	0	0	0	0	0	0	0	0.939525910912095	0	0	0	0	0	0	0	0	0	0	0	0	1.73117405164444	0	0	0	0	0	0	0	0	0	6.42759330425787	0	0	0.533659130110236	0	0	0	0	0	0	0	0	0	0	0	0	0
ENSCAFG00000001331	0	0	0	0	0	0	0	1.38857961809623	0	0	0	0	0	0	0	0	0	29.3989104774494	0	0	9.87801979507225	0	1.34416690244588	1.29622897972943	0	0	0	0	0	0	0	0	0	0	0	0	0	0	0	0	0	0	0	0.882258347615292	1.44300514038713	0	0	0.564583615788224	0.645426608573849
ENSCAFG00000001332	0	0	0	0	0.366203050958875	0	0	0	0	0	0	0	0	0	0	0	0	0	0	0	0	0	0.866681468663629	0	0	0	0	0	0	0	0	0	3.81739856941802	0	0	3.43795588793176	0	0	0	0	0	0	0	0.849625326581238	0	0	0	16.4628378080051	0
ENSCAFG00000001333	0	0	0	3.44566451555386	0	0	0	0	0	0.647122848204872	0	0	0	0	0	0	23.6993266438525	6.63291183891968	0	0	0	0	2.59946461186657	0	0	24.4811829194631	0	0	0	0	0	0	22.0748476778019	0	0	2.18410371176519	24.4473149050412	0	0	0	0	0	0	10.533990501328	0	0.158890913338086	0	77.4571514571044	0
ENSCAFG00000001335	0	0	0	0	0	0	0	0	0	0	0	0	0	0	0	0	0	0	0	0	0	0	1.4452508593261	0	0	0	0	0	0	0	0	0	0	0	0	2.09933307611567	0	0	0	0	0	0	0	0.11050898446882	0	0	0	0	0
ENSCAFG00000001336	0	0	104.963550561444	0	993.48660899999	0	0	0	0	0	0	8.36698088176933	0	0	0	0	415.111724280094	0	0	0	0	0	182.044497468087	0	0	0	0	0	0	0	0	0	12.9786621552935	0	0	0.961129745176373	0	0	0	0	0	22.9180380550816	0	39.3688870677658	0	0	0	31.8428563801719	0
ENSCAFG00000001337	0	0	0	0	0	427.457206814954	0	64.7582116386655	0	8.87059710186692	0	0	0	0	0	0	0	0	0	0	0	0	25.4807574313251	0	0	0	80.2245318700622	0	0	0	0	0	0	0	0	1.66598960961598	4.59797700455117	0	0	0	0	0	0	15.0507887953609	2.48420588396987	0	0	3.84347914910891	0
ENSCAFG00000001338	0	0	0	0	0	0	0	0	0	0	0	0	0	0	0	0	0	0	0	0	0	0	0	0	0	0	0	0	0	0	0	0	6.99919754720475	0	0	0	0	0	0	0	0	0	0	0	0	0	0	0	0
ENSCAFG00000001339	0	0	0	0	0	0	0	3.51043097947931	0	0.670240759807262	0	0	0	0	0	0	0	0	0	0	2.50690696836329	0	0.473321556503676	0	0	0	0	0	0	0	0	0	0	0	0	7.61209922091424	0	0	0	0	0	0	0	0	7.11947932178298	0	0	0	0
ENSCAFG00000001341	0	0	0	0	0	0	4.67300919185455	0	0	0	0	0	0	0	0	0	0	0	0	0	0	0	0	0	0	33.2406121025878	0	0	0	0	0	0	0	0	0	0	0	0	0	0	0	0	0	0.646760709580444	0	0	0	0	0
ENSCAFG00000001343	0	0	0	0	0	0	0	0	0	0	0	0	0	0	0	0	0	0	0	0	0	0	0	0	0	86.121418782579	0	0	0	0	0	0	60.2035436471752	0	0	0.213533625533574	0	0	0	0	0	0	0	0	3.98574495484039	0	0	0	0
ENSCAFG00000001344	0	0	0	0	0	0	0	0	1.59081437020026	270.065890432541	0	0	0	0	0	0	0	0	0	0	0	0	0	0	0	0	0	0	0	0	0	0	0	0	0	28.5899480800408	0	0	0	0	0	0	0	0.0802427637776149	1.32690683388541	0	0	0	5.34235694678449
ENSCAFG00000001345	0	0	0	0.082371077041737	0	0.232271966802311	0	1.86331415289885	3.3570620400068	2.61642192147178	0	0	0	1.80053781571502	0	0	0	5.63512680589057	0	0	0.656246262548558	0	0.205715081183937	2.88658807358125	0	0	0	0	0	0	22.7087081784113	1.77250910498263	0	0	0	0.356790971105421	1.09739818374462	0	0	0	0	25.7645466352603	0	21.6571489756441	1.88151973117669	3.57810392829728	0	0.430040680044736	0
ENSCAFG00000001346	57.8308788157611	291.489798334275	0	0.203783762650061	92.896021776655	225.330660709246	408.486552668896	0	0	36.627162012753	0	18.9166304356162	0	5.56078134899527	0	8.15136122269904	14.0515552178886	0	81.9423605711916	29.8096917033514	19.1662402340948	17.2196337423747	326.649929402943	0	0	52.0908528025248	0	0	0	917.70513863571	0	177.223869892919	40.8982801273764	21.7646635506941	650.331967932752	46.9094141996258	87.1699105075311	0	66.49381140326	0	1284.45602198918	346.411672087623	354.462779015967	99.1609922320825	5.17632571414499	2569.05048984307	46.2909317418149	175.793192346851	30.9981926889447
ENSCAFG00000001347	0	0	0	0	0	0	0	0	0	0	0	0	0	0	0	0	0	0	0	0	0	0	0	0	0	0	0	0	0	0	0	0	0	0	0	3.24667361806654	0	0	0	0	0	0	0	0	0	0	0	0	0
ENSCAFG00000001348	0	0	0	0	0	0	0	0	0	0	0	0	0	0	0	0	0	0	0	0	0	0	0	0	0	0	0	0	0	0	0	0	0	0	0	0	0	0	0	0	0	0	0	0	0	0	0	0	0
ENSCAFG00000001349	0	0	0	0	0	0	0	0	0	0	0	0	0	0	0	0	0	0	0	0	0	0	0	0	0	0	0	0	0	0	0	0	0	0	0	0	0	0	0	0	0	0	0	0	0	0	0	0	0
ENSCAFG00000001350	0	0	0	0	0	0	0	0	0	12.6203340166005	0	0	0	0	0	0	0	0	0	0	0	0	12.8734924977626	54.2612944600591	0	0	0	0	150.000050940046	0	0	0	0	0	0	0	2.1451580418679	0	0	0	0	0	0	0.54765024805603	0	0	0	0	0
ENSCAFG00000001351	0	0	0	0	0	0	0	0	0	0	0	0	0	0	0	0	0	0	0	0	0	0	0	0	0	0	0	0	0	0	0	0	7.5618636348998	0	0	0	0	0	0	0	0	0	0	0	0	0	0	0	0
ENSCAFG00000001352	0	0	0	0	0	0	0	0	0	0	0	0	0	0	0	0	0	0	0	0	0	0	0	0	0	0	0	0	0	0	0	0	0	0	0	0	0	0	0	0	0	0	0	0	0	0	0	0	0
ENSCAFG00000001354	0	0	0	0	0	0	0	0	0	2.60517047079552	0	0	0	0	0	0	0	0	0	0	0	0	1.56641045920004	0	0	0	0	0	0	0	0	0	0	0	0	3.45267813892933	0	0	0	0	0	0	0	0	1.42097990009947	0	0	6.72598718662034	0
ENSCAFG00000001355	0	0	0	0	0	0	0	179.013319180094	1.68153023098027	0.800288885103667	0	0	0	1.00052701939556	0	0	0	11.2805726211983	0	0	10.009269405796	0	0.670399442446129	0	0	0.900790068260359	0	0	0	0	10.9540800641834	0	0.128548871342418	0	0	2.73994358209568	0	0	0	0	0	0	0	2.86864946823711	2.38411106683123	1.85366540746614	0	0	0
ENSCAFG00000001356	0	0	0	0	0	0	0	0	0	0	0	0	0	0	0	0	0.328658943459333	0	0	0	4.04683314614761	0	0	0	0	0	0	0	0	0	0	0	0	0	0	1.3608559786569	0	0	0	0	0.928861829487447	0	0	0	0	0	0	0	0
ENSCAFG00000001358	0	0	0	0	0	0	0	0	96.3857390290386	0.514430826213307	0	0	0	0	0	0	0	48.5192978553154	0	0	0.634246549550203	0	0.0423087932991106	0	0	0.280757157098837	0	0	0	0	0	0	2.08313844195991	0	0	1.29520501054565	0	0	0	0	0	0	0	0.0954356632166175	0.279278411454475	0.297034813829815	0	0.121148986430983	0
ENSCAFG00000001360	0	0	0	0	0	0	0	0	0	0	0	0	0	0	0	0	0	0	0	0	0	0	0.374526374930691	0	0	0	0	0	0	0	0	0	0	0	0	0	0	0	0	0	0	0	0	0	0	0	0	0	0
ENSCAFG00000001361	0	0	0	0	0	0	0	0	0	0.190163758771565	0	0	0	0	0	0	0	0	0	0	0	0	0	0	0	0	0	0	0	0	0	0	0	0	0	0	0	0	0	0	0	0	0	0	0	0	0	0	0
ENSCAFG00000001362	0	0	0	0	0	0	0	0	0	0	0	0	0	2.6266769933856	0	0	0	34.4074207012847	0	0	0.821137541370301	0	0.0213433726183523	0	0	0	0	0	0	0	77.9039278285927	0	0	0	0	0.627052339945038	0	0	0	0	0	0	0	0	1.37077187256757	1.11179829270018	0	0	0
ENSCAFG00000001364	0.609775986660383	69.8993856396636	0	0.0416584913090662	0.230611485262504	0.135014608246571	0.575975112547136	0	0	0.341044547057747	174.940186468052	0	8.6130844305024	0.321918203182695	0	0	6.18978992095264	7.89878052476561	0	0	0	0	1.76153181141212	0	0	31.8860973311233	0	0	0	0	93.5635788907597	11.4454126414268	4.05914341790407	2.59474820126178	0	2.00707292324354	0	0	0	0	0	0.397990331950405	0	0	1.75179801630292	0.212004854659926	0	38.5018907076164	0
ENSCAFG00000001365	0	0	0	0	0	0	0	0	0	0	0	0	0	0	0	0	0	0	0	0	0	0	0	0	0	0	0	0	0	0	0	0	0	0	0	0	0	0	0	0	0	0	0	0	0	0	0	0	0
ENSCAFG00000001367	0	0	0	0	0	0	0	0	0	0	0	0	0	0	0	0	0	12.5226970557833	0	0	0	0	0.153556410887816	0	0	0.721678136876058	0	0	0	0	0	0	0	0	0	0	0	0	0	0	0	0	0	0	0	0	0	0	0
ENSCAFG00000001369	0	0	0	0	0	0	0	0	0	0	0	0	0	0	0	0	0	0	0	0	0	0	10.1357893317608	0	0	0	0	0	0	0	0	0	22.9381398635285	0	0	0	0	0	0	0	0	0	0	0.623020200721522	0	0	0	0	0
ENSCAFG00000001370	0	0	0	0	0	0	0	0	0	0	0	0	0	0	0	0	0	0	0	0	0	0	0	0	0	0	0	0	0	0	0	0	0	0	0	0	0	0	0	0	0	0	0	0	0	0	0	0	0
ENSCAFG00000001371	0	0	0	0	0	0	0	6.92805373027198	0	0	0	0	0	0	0	0	0	0	0	0	0	0	0.0384388303828038	0	0	0	0	0	0	0	0	0	0	0	0	8.70610370092987	0	0	0	0	0	0	0	0	0	0	0	0	0
ENSCAFG00000001372	0	0	0	0	0	0	0	0	0	0	0	0	0	0	0	0	0	0	0	0	0	0	0	0	0	0	0	0	0	0	0	0	0	0	0	0	0	2.57764756365276	0	0	0	0	0	0.382201779561313	0	0	0	1.06576297526127	0
ENSCAFG00000001376	0	0	0	0	0	0	0	0	0	0	0	0	0	0	0	0	0	0	0	0	0	0	0.0275927715336173	0	0	0	0	0	0	0	0	0	0	0	0	0.0855510433441192	0	0	0	0	0	0	0	0	0	0	0	0	0
ENSCAFG00000001377	0	0	0	0	0	0	0	0	0	0.701926087879718	0	0	0	0	0	0	0	30.2551776670434	0	0	0.779443222483328	0	0	0	0	0	0	0	0	0	0	0	0	0	0	1.56312644021872	0	0	0	0	0	0	0	0	0	0	0	0	0
ENSCAFG00000001378	0	0	0	0	0	0	0	0	0	0	0	0	0	0	0	0	0	0	0	0	4.09999210420274	0	0	0	0	0	0	0	0	0	0	0	7.35117196496903	0	0	6.06532132686143	0	0	0	0	0	0	0	0	0	0	0	0	0
ENSCAFG00000001379	0	0	0	0	0	0	0	0	0	0.977972467457678	0	0	0	0	0	0	0	0	0	0	0	0	3.170236097284	0	0	0	0	0	0	0	0	0	0	0	0	0	0	0	0	0	0	0	0	0	0	0	0	0	0
ENSCAFG00000001380	0	0	0	0	0	0	0	0	0	0	0	0	0	0	0	0	0	14.4478240881674	0	0	0	0	0	0	0	0	0	0	0	0	0	0	0	0	0	0	0	0	0	0	0	0	0	0	0	0	0	0	0
ENSCAFG00000001381	0	0	0	0	0	0	0	0	0	0	0	0	0	0	0	0	0	0	0	0	0	0	0.497658794886814	0	0	0	0	0	0	0	0	0	0	0	0	0	0	0	573.309051052791	0	0	0	0	0	0	0	0	0	0
ENSCAFG00000001382	11.6225364995187	0	0	0	0	0	0.722343015916427	0	0	0	0	0	0	0	0	0	0	25.7518777205904	0	0.602697521148401	0	8.09043642586536	260.850896590322	18.9173956114685	155.862754038112	3.87349704878735	0	0	0	0	0	0	0	0	0	0	0	0	0	0	0.889303030443937	0	0	0	0	0	0	0	0
ENSCAFG00000001383	0	0	0	7.05734302537391	0	0	0	0	0	22.2075669567652	0	0	0	0	0	0	37.8539289927633	0	0	0	0	0	19.7303723354173	0	0	0	0	0	0	0	0	0	12.404800337051	0	0	32.420729146298	0	0	0	0	0	0	0	8.73999421355298	55.1988967511581	0	0	0	0
ENSCAFG00000001384	0	0	0	0	0	0	0	0	0	0	0	0	0	0	0	0	0	0	0	0	56.4629449124166	0	7.41681547033672	0	0	0	0	0	0	0	0	0	0	0	0	0.717194029374198	0	0	0	0	0	0	0	0	0	0	0	0	0
ENSCAFG00000001385	0	0	0	0	0	0	0	0	0	0	0	0	0	0	0	0	0	0	0	0	0	0	0	0	0	0	0	0	0	0	0	0	0	0	0	1.60410479873666	0	0	0	0	0	0	0	0	0	0	0	0	0
ENSCAFG00000001386	0	0	0	0	0	0	0	0	0	0	0	0	0	7.91996316694937	0	0	0	0	0	0	0	0	0	0	0	0	0	0	0	0	0	0	0	0	0	0	0	0	0	0	0	0	0	0	0	0	0	0	0
ENSCAFG00000001388	0	0	0	0	0	0	0	0	0	0	0	0	0	0	0	0	0	0	0	0	0	0	0.211242668987129	0	0	0	0	0	0	0	0	0	0	0	0	0	0	0	0	0	0	0	0	0	0	0	0	8.6072870991335	0
ENSCAFG00000001390	0	0	0	0	0	0	0	0	0	0	0	0	0	0	0	0	0	0	0	0	0	0	0.172944769835293	0	0	0	0	0	0	0	0	0	0	0	0	0	0	0	0	0	0	0	0	0	0	0	0	0	0
ENSCAFG00000001391	0	0	0	0	0	0	0	0	0	0	0	0	0	0	0	0	0	0	0	0	0	0	3.28325252125459	0	0	0	0	0	0	0	0	0	0	0	0	0	0	0	0	0	0	0	0	0	0	0	0	0	0
ENSCAFG00000001392	0	0	0	0	0	0	0	0	0	0	0	0	0	0	0	0	0	0	0	0	0	0	0	0	0	0	0	0	0	0	0	0	0	0	0	5.20604901591243	0	0	0	0	0	0	0	0	0	0	0	0	0
ENSCAFG00000001393	0	0	0	0	0	0	0	0	0	0	0	0	0	0	0	0	0	0	0	0	0	0	0	0	0	0	0	0	0	0	0	0	0	0	0	0	0	0	0	0	0	0	0	0	0	0	0	0	0
ENSCAFG00000001394	0	0	0	0	0	0	0	0	0	0	0	0	0	0	0	0	0	0	0	0	0	0	0	0	0	0	0	0	0	0	0	0	0	0	0	0	0	0	0	0	0	0	0	0	0	0	0	0	0
ENSCAFG00000001395	0	0	0	0.119120919568498	0.113958255729502	4.78665136761718	0	0	0	1.79540265929358	0	0	0	0	0	0.325809801037838	0	10.3321714189512	0	0.972779220218246	41.4802860201401	0	1.0306133714091	0	0	0	0	0	0	0	0	0	8.29218924301428	0	0	0.218628637107006	0.368399008978257	0.0185802981978324	0	0	0	0	0	1.47012010738749	0.507496054702954	0.248341590051367	0	11.735382772438	0
ENSCAFG00000001396	0	0	0	0	0	0	0	0	0	0	0	0	0	0	0	0	0	0	0	0	0	0	62.7223238049794	892.919083147917	0	0	0	0	0	0	0	0	0	0	0	7.96336827796454	0	0	0	0	6.35963156982885	0	0	0	16.7800090385673	0	0	0	0
ENSCAFG00000001397	0	0	0	26.5381109247813	0	0.45062612696492	0	32.9259804752854	0	0.414248893408212	0	0	0	0	0	0	0	0	0	0	24.6918703384034	0	11.294910704979	0	0	0	0	1122.04786095249	23.1606717700021	0	0	0	8.36486934564183	0	0	0	0	0	0	0	0	0	102.171567657796	6.51938712781267	0	0	0	2.78107113467401	32.4106502972197
ENSCAFG00000001398	0	0	0	0	0	0	0	0	0	0.117129414201744	0	0	0	0	0	0	0	0	0	0	0	0	0.177856733540192	0	0	0	0	0	0	0	0	0	0	0	0	0	0	0	215.220052984585	0	0	0	0	0.158927441628709	1.39102738392201	0	0	0.952671523942466	0
ENSCAFG00000001399	44.7115193365172	0	0	0.0265648972694652	4.38684404821993	0	0	0	0	2.43904001782981	0	0	0	0	0	0	0	9.42946868698007	0	0	0	0	0.553661044209315	0	0	630.625842166864	0	0	17.3787009682768	0	0	0	42.9542862001208	0	5.65628005727112	1.32673587805279	5.67038753648139	0	0	0	28.1793150846537	0	0	9.32582693674131	0	0	0	5.40602400834397	2.90104942705692
ENSCAFG00000001400	0	0	0	6.55819687264184	0	32.8670489276737	0	0	0	1.64431729917692	0	0	0	0	0	6.0753711397768	0	0	0	0	0	0	35.7502794265546	0	0	0	0	0	46.5254459909355	0	0	0	0	0	0	1.39700894822143	0	0	0	0	0	12.4250425068097	0	0.115724244306202	0	0.174296172444674	0	0	78.6645051780067
ENSCAFG00000001401	0	0	0	0	0	0	0	0	0	0	0	0	0	0	0	0	0	0	0	0	0	0	0	0	0	0	0	0	0	0	0	0	0	0	0	0	0	0	0	0	0	0	0	0	0	0	0	0	0
ENSCAFG00000001402	0	0	0	0	0	0	0	0	0	0	0	0	0	12.7071986081684	0	0	0	0	0	0	3.82504494614874	0	0	0	0	0	0	0	0	0	0	0	0	0	0	0	0	0	0	0	0	0	0	2.65326372113523	0	0	0	0	0
ENSCAFG00000001403	0	0	0	0	0	0	0	0	0	0	0	0	0	0	0	0	0	0	0	0.461276616319148	3.16274307587833	0	0.935300211852383	0	0	0	0	0	0	0	0	0	2.24890436350898	0	0	1.8772367925346	0	0	0	0	0	0	0	0	0	0	0	0	0
ENSCAFG00000001404	0	0	0	0	2.1142511348316	23.6371892107997	0	0	9.6820693095822	0.510439086002152	0	0	0	0	0	0	21.5705579952919	4.94443233423522	0	0	35.8201465576799	0	14.288559318407	0	0	0	0	0	0	0	0	0	93.2039960772999	0	0	180.517693754286	0	0	0	0	0	0	0	1.72023037832428	0	1.11698376491567	0	33.2240194478849	15.1311621328593
ENSCAFG00000001405	0	0	0	0	0	0	0	0	0	0	0	0	0	0	0	0	0	44.9536062696272	0	0	0	0	0	0	0	0	0	0	0	0	0	0	0	0	0	0	0	0	0	0	0	0	0	0	0	0	0	0	0
ENSCAFG00000001406	0	0	0	0	0	0	0	5.9454140828037	0	0	0	0	0	0	0	0	0	0	0	0	0	0	0.261274341737296	0	0	7.98810527594267	0	0	0	0	0	0	0	0	0	0	0	0	0	0	0	0	0	3.7488430842874	0	0	0	0	0
ENSCAFG00000001407	0	0	0	0	0	0	0	0	0	0	0	0	0	0	0	0	0	0	0	0	0	0	0	0	0	0	0	0	0	0	0	0	0	0	0	0	0	0	0	0	0	0	0	0	0	0	0	27.0685669921294	0
ENSCAFG00000001411	0	0	0	0	0	0	0	3.93021164322382	0	0	0	0	0	0	0	0	0	0	0	0	8.06235838842717	0	1.82212789770089	0	0	0	0	0	0	0	0	0	0	0	0	4.73019718951932	0	0	0	0	0	0	0	0	0	1.57121857723069	0	0	0
ENSCAFG00000001413	0	0	0	0	0	0	0	0	0	4.55661741495721	0	0	0	0	0	0	0	0	0	0	0	0	1.27497162240317	0	0	0	0	0	0	0	0	0	0	0	0	0	0	0	0	0	0	0	0	0	0	0	0	0	0
ENSCAFG00000001414	0	0	0	0	0	0	0	0	0	0	0	0	0	0	0	0	0	0	0	0	0	0	0	0	0	0	0	0	0	0	0	0	0	0	0	6.76336573062847	0	0	0	0	0	0	0	0	0	1.38482083462304	4.6455712862247	0	0
ENSCAFG00000001416	0	0	0	0	0	0	0	0	0	0	0	0	0	0	0	0	0	10.3460178448528	0	0	0	0	0	0	0	0	0	0	0	0	0	0	0	0	0	0.884213473231294	0	0	0	0	0	0	0	0	0	0	0	0	0
ENSCAFG00000001417	0	0	0	0	0	0	0	0	0.981299377049055	0	0	0	0	0	0	0	0	0	0	0	1.63600812875695	0	0	0	0	0	0	0	0	0	0	0	0	0	0	0	0	0	0	44.9396754331099	0	0	0	0.263752446539124	0	0	0	0	0
ENSCAFG00000001418	0	0	0	0	0	0	0	0	0	3.1735823650865	0	0	0	0	0	0	0	0	0	0	13.2911544590944	0	0	0	0	6.1019218879718	0	0	0	0	0	0	0	0	0	5.74074704905454	0	0	0	0	0	0	0	1.09910870441185	0	0	0	0	0
ENSCAFG00000001419	0	0	0	0	0	0	0	0	0	0	0	0	0	0	0	0	0	0	0	0	64.2424575240221	0	0	0	0	0	0	0	0	0	0	0	32.9202854706496	0	0	2.74903799586598	0	0	0	0	0	0	0	2.42733679991707	0	0	0	0	0
ENSCAFG00000001420	0	0	0	0	0	0	0	0	0	0	0	0	0	0	0	0	0	0	0	0	0	0	0	0	0	0	0	0	0	0	0	0	0	0	0	2.49047846272116	0	0	0	0	0	0	0	0.623676095999868	0	1.16865146163986	0	6.28604824631204	0
ENSCAFG00000001422	0	0	0	0	0	0	0	0	0	0	0	0	0	3.91643895493383	0	0	0	0	0	0	29.0027967583121	0	12.8212675963025	0	0	0	0	0	0	0	19.2954769706246	28.7042463962556	2.06044059564646	0	0	0.779013574460578	0	0	0	0	0	0	0	0.219722687309721	3356.65888528767	0.164250601023265	0	0	0
ENSCAFG00000001423	0	0	0	0	0	0	0	0	0.52543711209946	0	0	0	0	0	0	0	0	0	0	0	0	0	0	0	0	0.320314164915173	0	0	0	0	0	0	0.550037487929468	0	0	0.478337276179979	0	0	0	0	0	0	0	0.785059798517895	0	0.737738464333523	0	0	0
ENSCAFG00000001424	0	0	0	0	0	0	0	0	0	0	0	0	0	0	0	0	0	0	0	0	0	0	0.524805971835	0	0	11.5509590286151	0	0	0	0	0	0	0	0	0	3.41628978453781	0	0	0	0	0	0	0	0	0	0.488620590645154	0	0	0
ENSCAFG00000001425	1.93166286801947	0	0	0	0	0	1.4214730394986	0	0	0	0	1.70781580136282	0	0	0	0	0	4.44782474123446	0	0	0	15.9103779442165	0.191606757492191	0	667.110007777515	47347.8942317439	4.93242076742509	799.633791171496	0	0	0	0	0	0	15.4723678431665	0.735668528500291	0	0	0	0	0	0	0	1.15972993705983	0	0.283463941139378	0	0	0
ENSCAFG00000001426	0	0	0	0	0	0	0	0	0.513779904868792	0	0	0	0	0	0	0	0	0	0	0	0	0	0.389155861880251	0	0	0.392887470285956	0	0	0	0	0	0	0	0	0	0.0530806693979457	0	0	0	0	0	0	0	0	0	0.114780068810934	0	0	0
ENSCAFG00000001427	0	0	0	0	0	0	0	0	0	0	0	0	0	0	0	0	0	0	0	0	3.25543094917189	0	0	0	0	0	0	0	0	0	0	0	0	0	0	0	0	0	0	0	0	0	0	1.33290636897016	0	0.896809998121803	0	0	0
ENSCAFG00000001428	0	0	0	0	0	0	0	17.1998801388436	0	0	0	0	0	0	0	0	0	0	0	0	1.6592812925362	0	1.50781216539955	0	0	0	0	0	0	0	0	0	0	0	0	1.49868449417339	0	0	0	0	0	0	0	0.368666688902375	0	0	0	13.6669620643154	0
ENSCAFG00000001429	0	0	0	0	0	0	0	0	0	0	0	0	0	0	0	0	0	0	0	0	0	0	0	0	0	0	0	0	0	0	0	0	0	0	0	0	0	0	0	0	0	0	0	0.918700692417293	0	0.315967936197632	0	0	0
ENSCAFG00000001431	0	0	0	0	0	0	0	0	0	0	0	0	0	0	0	0	0	0	0	0	0	0	1.49767119700792	0	0	0.767045215019835	0	0	0	0	0	0	0	0	0	0	0	0	0	0	0	0	0	0.190719399669781	0	2.23562001480119	0	0	0
ENSCAFG00000001432	0	0	0	0	0	0	0	42.5282246326195	6.3633122609102	1.11548358029125	0	0	0	0	0	0	0	0	0	0	0	0	5.84368417662444	0	0	0	0	0	0	0	173.486800820929	0	0	0	0	0	0	0	0	0	0	0	0	0	0	0	0	20.4124598117146	0
ENSCAFG00000001433	0	0	0	0	0	0	0	1.39773653144729	3.17821867860489	0.0761920014063329	0	0	0	205.12076315429	0	0	0	3.3905527248358	0	0	3.4779355771769	0	0.200728200260727	0	162.933576211156	1.94626571615974	0.417979970127312	0	1.55163614191191	0	0	0	6.45560566710893	0	0	7.34459506434357	0	0	0	0	0	12.2234576964168	0	0.044145991011722	0	1.47997322498038	0	0	0
ENSCAFG00000001434	0	0	0	0	0	0	0	0	0	0	0	0	0	0	0	0	0	0	0	0	0	0	0	0	0	0	0	0	0	0	0	0	0	0	0	0.151115989000418	0	0	0	0	0	0	0	0	0	0	0	0	0
ENSCAFG00000001435	0	0	0	0	0	0	0	0	0	0	0	39.4316926218153	0	0	0	0	0	0	0	0	0	0	27.896023404258	0	0	0	0	0	0	0	0	0	0	0	0	0	0	0	0	0	0	1.16489052820482	0	0	0	0	0	16.4667781982374	0
ENSCAFG00000001436	0	0	0	0	0	0	0	0	0	0	0	0	0	0	0	0	0	0	0	0	0	0	0	0	0	0	0	0	0	0	0	0	0	0	0	1.88154861459275	0	0	0	0	0	0	0	0.579528097145457	0	0	0	0	0
ENSCAFG00000001437	0	0	0	278.933772802391	0	286.322877284344	0	0	0	15.8249258458638	0	59.6914931668324	0	0	0	0	766.073041983923	0	0	0	48.9931083064624	0	625.695578250326	0	0	24.8372553037531	914.070458551243	0	996.23007846853	0	0	250.778436900931	86.5494473463901	3055.1159330256	0	3.70522465967543	77.0759540621882	0	0	0	4337.47833048836	204.471434308382	1034.60987358283	269.758127115003	0	8.07853785903379	344.637960393111	174.54577738188	0
ENSCAFG00000001438	0	0	0	0	0	0	0	0	0	0	0	0	0	0	0	0	0	0	0	0	0	0	0	0	0	0	0	0	0	0	0	0	0	0	0	0	0	0	0	0	0	0	0	0	0	2.36942005751556	0	0	0
ENSCAFG00000001439	0	0	0	2.41013714621996	0	2.35585730287954	0	0	0	0	0	0	0	0	0	0	29.6482120046189	0	0	0	0	0	5.67822569983629	0	0	0	16.0595191234909	0	0	0	0	0	0	0	17.3249384401552	1.83145444368387	0	0	0	0	83.3000254132087	0	0	2.77430317122599	0	0.178996147138011	0	0	0
ENSCAFG00000001441	0	0	0	0	0	0	0	0	0	0	0	0	0	0	0	0	0	0	0	0	7.5249657410262	0	0.814941900487334	0	0	0	0	0	0	0	0	0	0	0	0	0	0	0	0	0	0	0	0	0	0	2.22052988073536	0	0	0
ENSCAFG00000001442	0	0	0	0	0	0	0	0	0	0	0	0	0	0	0	0	0	0	0	0	0	0	0	0	0	0	0	0	0	0	0	0	0	0	0	0	0	0	0	0	0	0	0	0.182802922135046	0	0	0	0	0
ENSCAFG00000001443	0	0	0	0	0	0	0	0	0	0	0	0	0	0	0	0	0	0	0	8.80659006601055	0	294.835961933404	4.33236501680252	0	0	0	0	0	0	0	0	15.9897795166136	121.396273857528	0	0	28.917560961978	3.369223328375	0	0	0	0	0	0	32.6229818206099	0	0	0	48.0851449177458	0
ENSCAFG00000001444	0	0	0	0	0	0	0	0.502150754668051	0	3.33976460838904	0	0	0	0.200952280312494	0	0	0	8.64238097888671	0	0	0.736916056039225	0	0.0762156748525048	0	0	0	0	0	0	0	0	0	0	0	0	0.734996611812321	0	0	0	0	0	0	0	0.420318442072154	0	0.519215901513418	0	0	0
ENSCAFG00000001445	0	0	0	0	0	0	0	0	3.35617186323284	0	0	0	0	0	0	0	0	0	0	0	0	0	1.10093566699683	0	0	0	0	0	0	0	0	0	0	0	0	0	0	0	0	0	0	0	0	0	0	0	0	0	0
ENSCAFG00000001446	0	0	0	0	0	0	0	0	0	0	0	0	0	0	0	0	0	0	0	0	0	0	0	0	0	0	0	0	0	0	0	0	0	0	0	0	0	0	0	0	0	0	0	0	0	0	0	0	0
ENSCAFG00000001447	0	0	0	0	0	0	0	0	0	0	0	0	0	0	0	0	0	0	0	0	0	0	0	0	0	26.0628700926863	0	0	0	0	0	0	0	0	0	0	0	0	0	0	0	0	0	0	0	0	0	0	0
ENSCAFG00000001448	0	0	0	0	0	0	0	0	5.31261607206607	0.185711084562626	0	0	0	0	0	0	0	0	0	0	0	0	0.948823312635875	0	0	0	13.0475198605915	0	0	0	0	0	0	0	0	0	0	0	0	0	0	0	0	0.0935885594897233	0	0	0	0	0
ENSCAFG00000001449	0	0	0	0	0	0	0	0	0	0.693987924002135	0	0	0	0	0	0	0	0	0	0	0	0	0	0	0	0	0	0	0	0	0	0	0	0	0	1.84591991123381	0	0	0	0	0	0	0	0	0	0	0	0	0
ENSCAFG00000001450	0	0	0	0	0	0	0	0	0	0	0	0	0	0	0	0	0	0	0	0	0	0	0	0	0	0	0	0	0	0	0	0	0	0	0	0	0	0	0	0	0	0	0	0	0	0	0	0	0
ENSCAFG00000001451	0	0	0	0	0	0	0	0	0	0	0	0	0	0	0	0	0	0	0	0	0	0	0	0	0	0	0	0	0	0	0	0	0	0	0	0	0	0	0	0	0	0	0	0	6.05822603080761	0	0	0	0
ENSCAFG00000001453	0	0	0	0	0	0	0	0	0	0	0	0	0	0	0	0	0	0	0	0	0	0	0	0	0	0	0	0	0	0	0	0	0	0	0	0	0	0	0	0	0	0	0	0.45854665139904	0	0	0	0	0
ENSCAFG00000001456	0	0	0	0	0	0	0	0	0	0	0	0	0	0	0	0	0	0	0	0	0	0	0	0	0	0	0	0	0	0	66.8049798605055	0	0.975954407568212	0	0	0	0	0	0	0	0	0	0	1.61765192628901	0	3.85303131142183	0	0	0
ENSCAFG00000001457	0	0	0	0	0	0	0	2.07501356372814	0	0	0	0	0	0	0	0	0	0	0	0	0	0	0	0	0	0	0	0	0	0	0	0	0	0	0	0	0	0	0	0	0	0	0	0	0	0	0	0	0
ENSCAFG00000001458	0	0	0	0	0	0	0	0	0	0	0	0	0	0	0	0	0	33.3343490179162	0	0	0	0	0	0	0	0	0	0	0	0	0	0	0	0	0	0	0	0	0	0	0	0	0	0	0	0	0	0	0
ENSCAFG00000001459	0	0	0	0	0	0	0	0	0	0	0	0	0	0	0	0	0	0	0	0	0	0	0	0	0	0	0	0	0	0	0	0	0	0	0	0	0	0	0	0	0	0	0	3.43891025590552	0	0	0	6.28279460980594	0
ENSCAFG00000001460	0	0.147689418686465	0	0	0	0	0	0	0	0	0	0	0	0	0	0	0	0	0	0	0	0	0	0	0	0	0	0	0	0	0	0	0	0	0	0	0	0	0	0	0	0	0	0.0156095267969319	0	0.394380269511489	0	0	0
ENSCAFG00000001462	0	0	0	0	0	0	0	0	0	0	0	0	0	0	0	0	0	0	0	0	0	0	0.218422778620308	0	0	0	0	0	0	0	0	0	0	0	0	0.521109909038252	0	0	0	0	0	0	0	0.254352396350986	0	0	0	0	0
ENSCAFG00000001468	0	0	0	0	0	0	0	0	0	0	0	0	0	0	0	0	0	0	0	0	0	0	1.25296333232839	0	0	0	0	0	0	0	226.944533453634	0	0	0	0	0	0	0	0	0	0	0	0	0	0	0	2.40978656871922	0	0
ENSCAFG00000001469	0	0	0	0	0	4.83846034569962	0	0	0	0.917697578696766	0	0	0	0	0	0	0	0	0	0	0	0	0	0	0	0	0	0	0	0	0	0	0	0	0	0	0	0	0	0	0	0	0	0	0	0	0	0	0
ENSCAFG00000001472	0	0	0	0	0	0	0	0	0	0	0	0	0	0	0	0	0	0	0	0	0	0	0	0	0	0	0	0	0	0	0	0	0	0	0	0	0	0	0	0	0	0	0	0	0	0	0	0	0
ENSCAFG00000001473	0	0	0	0	0	0	0	0	0	0	0	0	0	0	0	0	0	0	0	0	0	0	1.74462657823677	0	0	0	0	0	0	0	0	0	0	0	0	4.01667088372213	0	0	0	0	0	0	0	0	0	2.0483768147671	0	0	0
ENSCAFG00000001474	0	0	0	0	0	0	0	0	0	0	0	0	0	0	0	0	0	0	0	0	3.46552346197063	0	0	0	0	0	0	0	0	0	0	0	0	0	0	0	0	0	0	0	0	0	0	0.148131940771844	0	0	0	0	0
ENSCAFG00000001475	0	0	0	0	0	0	0	0	0	0	0	0	0	0	0	0	0	0	0	0	0	0	0	0	0	0	0	0	0	0	0	0	0	0	0	0	2.63663314014648	0	0	0	0	0	0	0	0	0	0	0	0
ENSCAFG00000001476	0	0	0	0	0	0	0	0	0	0	0	0	0	0	0	0	0	0	0	0	0	0	0	0	0	0	0	0	0	0	0	0	0	0	0	20.77239000309	0	0	0	0	0	0	0	0	0	0	0	0	0
ENSCAFG00000001477	0	0	0	0	0	0	0	0	0	0	0	0	0	0	0	0	0	38.0267079583334	0	0.37462629627496	0	0	0.0194010623018859	0	0	0	0	0	0	0	0	0.754911894097683	2.86631434847317	0	0	0	0	0	0	0	0	0	0	0.458662660087727	0	0	0	0	0
ENSCAFG00000001478	0	0	0	0	0	0	0	0	0	0	0	0	0	0	0	0	0	0	0	0	0	0	0	0	0	0	0	0	0	0	0	0	0	0	0	0	0	0	0	0	0	0	0	0	0	0	0	0	0
ENSCAFG00000001479	0	0	0	0	0	0	0	0	0	0	0	0	0	0	0	0	0	0	0	0	0	0	0	0	0	0	0	0	0	0	0	0	0	0	0	0	0	0	0	0	0	0	0	0	0	0	0	0	0
ENSCAFG00000001480	0	0	0	0.0922568740374099	0	0	0	0.600796360729104	9.00305616143396	6.34280139429509	0	0	1.33587055747406	12.7085726792027	0	0	0	0	0	0	8.34362802363531	0	0.420546176352475	0	0	2.6184733284705	0	0	37.2335738879519	0	0	0	0	0	0	5.50662474067604	0.0556221759608518	0	0	0	0	0.161022955744111	0	0.195404365943684	0	0.197995881303062	0	0.525968917337385	0
ENSCAFG00000001484	0	0	0	0	0	0	6.03007409391366	0	0	0	0	0	0	0	0	0	0	0	0	0	0	0	0	0	0	0	0	0	247.535859169342	0	0	0	0	0	0	0	37.0400365318244	0	0	0	0	0	1647.69321134002	0	0	0	0	0	0
ENSCAFG00000001486	0	0	0	0	0	0	0	10.632465059563	0	5.06989849569289	0	0	0	0	0	0	0	0	0	0	0.834266084582703	0	0	0	0	0	0	0	0	0	0	0	4.53970748158499	0	0	0.945150325216438	0	0	0	0	0	0	0	0	0	0	0	12.9433938350856	0
ENSCAFG00000001487	0	0	0	31.79907170625	3.77349058624e-05	175.646376359639	0	0	0	20.3046605057972	0	22.1603064661862	0	0	0	0	229.296082501501	0	0	0	0	0	157.663828813465	0	0	447.693553634544	2.41331169336716e-07	0	0	0	0	31.0359191656051	106.326728394822	0	0	11.1156204824747	68.0739528732084	0	0	0	0	37758.6118229136	0	13.4845599512688	0	0.471804954831735	0.000562508402445286	0	0
ENSCAFG00000001488	0	0	0	0	0	0.673064214954319	0	9.50311654324958	0	3.1645449513097	0	0	0	0	0	0	0	11.0551865022453	0	0	0	0	0.346692999693049	0	0	0	0	0	0	0	0	0	0.265410227069029	0	0	3.89443126333897	0	0	0	0	0	0	0	1.40003524286623	4.70048473662291	0	0	8.71537763233462	0
ENSCAFG00000001489	0	0	0	0	0	0	0	0	0	0	0	0	0	0	0	0	0	25.9775797275868	0	0	0	0	0	0	0	0	0	0	0	0	0	0	0	0	0	0	0	0	0	0	0	0	0	0	0	0	0	0	0
ENSCAFG00000001490	0	0	0	0	0	1.05489432660316	0	0	0	3.66695006131114	0	0	0	0	0	0	0	0	0	0	0	0	0.613691451212005	0	0	0	0	0	0	0	0	0	7.21868915349168	0	0	0	0	0	0	0	0	0	0	0	0	0.9347966564909	0	0	0
ENSCAFG00000001492	0	0	0	0	0	0	0	6.52879248264297	0	0.738941936370379	0	0	0	0	0	0	0	0	0	0	0	0	0	0	0	0	0	0	0	0	0	0	0	0	0	0	0	0	0	0	0	0	0	0	0	0	0	0	0
ENSCAFG00000001494	0	0	0	0	0	0	0	2.74340628359667	0	0	0	0	0	0	0	0	0	0	0	0	0	0	0	0	0	0	0	0	0	0	0	0	0	0	0	0	0	0	0	0	0	0	0	0	0	0	0	0	0
ENSCAFG00000001495	0	0	5.72453403215037	0	0	0	0	0	0.488935755858975	0	0	0	0	0	0	0	0	0	0	0.29817880166784	0	0	236.397482230963	0	0	41.0164004234094	0	0	0	0	0	0	0	0	0	0	0	0	0	0	0	0	0	0.667006456692667	0.185380565926872	0	0	0	0
ENSCAFG00000001496	0	0	0	0	0	0	0	0	0	0	0	0	0	0	0	0	0	0	0	0	0	0	0	0	0	0	0	0	0	0	0	0	0	0	0	0	0	0	0	0	0	0	0	0	0	0	0	0	0
ENSCAFG00000001497	0	0	0	0	0	0	0	0	0	4.29783404940303	0	0	0	0	0	0	0	0	0	0	0	0	0	0	0	0	0	0	0	0	0	0	0	0	0	0	0	0	0	0	0	0	0	0	0	0	0	0	0
ENSCAFG00000001498	0	0	0	0	0	0	0	0	0	0	0	0	0	0	0	0	0	68.7319734391888	0	0	0	0	0	0	0	0	0	0	0	0	0	0	0	0	0	0.078206394783224	0	0	0	0	0	0	0	0	0	0	0	0	0
ENSCAFG00000001499	0	0	0	0	0	0	0	0	0	0	0	0	0	0	0	0	0	0	0	0	0	0	0	0	0	27.6251993517792	0	0	0	0	4.31786484351829e-07	0	9.08731647670446e-08	0	0	0	0	0	0	0	0	0	0	0	0	0	0	0	0
ENSCAFG00000001500	0.576258758698974	0	0	1.15105012625047	0	0	0	2.96022315750308	7.15726777311741	3.68874084553226	0	0	0	1.14252884811018	0	0	0	64.86234490776	0	0	2.60401878459472	0	0.0930159153465403	0	0	0	0	0	0	0	0	0	0	0	0	4.1017624986812	1.7692224464966	0	0	0	0	0	0	0	0	0	0	3.29239868773392	0
ENSCAFG00000001501	0	0	0	7.60625861548051	0	0	0	0	0	0	0	0	0	0	0	0	0	0	0	0	0	0	0	0	0	0	0	0	0	0	0	0	0	0	0	12.670658244093	0	0	0	0	0	0	0	0	0	0	55.3731762626527	0	0
ENSCAFG00000001502	0	0	0	0	0	0	0	0	0	1.14668207919751	0	0	0	0.607391275350657	0	0	0	0	0	0	13.0970203801322	0	0.112623380013656	0	0	2.08390372093289	0	0	0	0	0	0	0	0	0	2.27796876118502	0	0	0	0	0	0	0	0	0	3.10627463453963	0	0	0
ENSCAFG00000001503	0	0	0	0	0	0	0	0	0	0	0	0	0	0	0	0	0	242.596752516613	0	0	0	0	0	0	0	0	0	0	0	0	0	0	0	0	0	0	0	0	0	0	0	0	0	0	0	1.77766390881373	0	0	0
ENSCAFG00000001504	0	0	0	0	0	0	0	0	0	0	0	0	0	2.55043007211521	0	0	0	0	0	0	0	0	0	0	0	0	0	0	0	0	0	0	0	0	0	0	0	0	0	0	0	0	0	0	0	1.87658242770702	0	0	0
ENSCAFG00000001505	0	0	0	0	0	0	0	0	0	0	0	0	0	0	0	0	0	0	0	0	0	0	0	0	0	0	0	0	0	0	0	0	0	0	0	0	0	0	0	0	0	0	0	1.84667984899324	0	0	0	12.4140305530195	0
ENSCAFG00000001506	0	0	0	0	0	0	0	0	0	0	0	0	0	0	0	0	0	8.52650271497277	0	0	0	0	0	0	0	0	0	0	0	0	0	0	0.265394101531203	0	0	4.21128063909626	0	0	0	0	0	0	0	0	0	0.644321823692586	0	0	0
ENSCAFG00000001507	0	0	0	0	0	0	0	0	0	0	0	0	0	0	0	0	0	7.60142457992873	0	0	0	0	0	0	0	0.126222766830521	0	0	0	0	0	0	0	0	0	0.133481385734289	0	0	7.68929171739483	0	0	2.7266456386375	0	0.246426995070967	0	0.126653365468771	0	0	0
ENSCAFG00000001508	0	0	0	0	0	0	0	0	0	0	0	0	0	0	0	0	0	0	0	0	100.351503675175	0	0	0	0	0	0	0	0	0	0	0	0	0	0	0.93306759407432	0	0	0	0	0	0	0	0	0	0	0	0	0
ENSCAFG00000001509	0	0	0	0	0	0	0	10.5864078918689	0	0	0	0	0	0	0	0	0	0	0	0	0	0	0	0	0	0	0	0	0	0	0	0	0	0	0	0	0	0	0	0	0	0	0	0	0	0	0	0	0
ENSCAFG00000001511	0	0	0	0	0	0	0	0	0	0	0	0	0	0	0	0	0	0	0	0	0	0	0	0	0	0	0	0	0	0	12.4070186835115	0	0	0	0	0	0	0	0	0	0	0	0	0	0	0	0	0	0
ENSCAFG00000001512	0	0	0	0	0	0	0	24.7411372898426	0	0	0	0	0	0	0	0	0	0	0	0	0	0	0	0	0	0	0	0	0	0	0	0	0	0	0	0	0	0	0	0	0	0	0	0	0	0	0	0	0
ENSCAFG00000001513	0	0	0	0	0	0	0	0	0	0	0	0	0	0	0	0	0	0	0	0	0	0	0	0	0	0	0	0	0	0	0	0	0	0	0	0	0	0	0	0	0	0	0	0	0	0	0	0	0
ENSCAFG00000001514	0	0	0	0	0	0	0	33.765095728511	0	0	0	0	0	0	0	0	0	0	0	0	0	0	27.0109144714034	0	0	0	0	0	0	0	0	0	0	0	0	12.8287940505931	0	0	0	0	0	0	4.98981604205548	3.20798603732853	0	0	0	0	0
ENSCAFG00000001515	0	0	0	0	0	0	0	0	0	0	0	0	0	0	0	0	0	0	0	0	0	0	0.202277575195937	0	0	0	0	0	0	0	6.39624480633817	0	0	0	0	0	0	0	0	0	0	0	0	1.07966051703435	0	0.40599249916401	0	0	0
ENSCAFG00000001516	0	0	0	0	0	0	0	0	0	2.35110002589285	0	0	0	0	0	0	0	0	0	0	2.61035917244901	0	0	0	0	0	0	0	0	0	0	0	0	0	0	0	0	0	0	0	0	0	0	0	0	0	0	0	0
ENSCAFG00000001517	0	0	0	0	0	0	0	0	0	0	0	0	0	0	0	0	0	0	0	0	0	0	0	0	0	0	0	0	0	0	0	0	0	0	0	0	0	0	0	0	0	0	0	0	0	0	0	0	0
ENSCAFG00000001518	0	0	0	0	0	0	0	0	0	0	0	0	0	0	0	0	0	11.2948928791649	0	0	0	0	0	0	0	0	0	0	0	0	1.32107297882264	0	0	0	0	0	0	0	54.5358394821026	0	0	0	0	0.0119993140956256	0	0.172478438977831	0	0	0
ENSCAFG00000001519	0	0	0	0	0	0	0	0	0.58487900855622	0	0	0	0	0	0	0	0	4.85150333667297	0	0	0	0	0	0	0	0	0	0	0	0	0	0	0	0	0	0.32211557629581	0	0	0	0	0	0	0	0.117318248307489	14.2535895708851	0	0	0	0
ENSCAFG00000001520	0	0	0	0	0	0	0	0	0	0	0	0	0	0	0	0	0	0	0	0	0	0	0.121190001063978	0	0	32.4255846037548	0	0	0	0	0	0	0	0	0	4.01224136925048	0	0	0	0	0	0	0	0	0	0	0	0	0
ENSCAFG00000001521	0	0	0	0	0	0	0	0	0	7.01751295492918	0	0	0	42.5492312675958	0	0	0	0	0	0	0	0	38.521890777018	0	0	169.271478628791	0	0	351.082480342318	0	0	0	0	0	0	11.6903874327577	0	0	0	0	0	8.31538393010547	0	0	0	0	0	0	0
ENSCAFG00000001522	0	0	0	0	0	0	0	0	0.522989810722439	1.35227158979382	0	0	0	0	0	0	0	46.6279708435732	0	1.86957564112918	12.2198617508223	0	0.173640739935832	0	0	1.97645112097924	0	0	0	0	0	0	0	24.846324262786	0	0.24436689800799	0	0	0	0	0	0	0	0.229431722178304	0	0.569398923756938	0	0.345839044083435	0
ENSCAFG00000001523	0	26.07254743186	0	0.0559701694549932	5.30537043244027	0.0573429631034603	0	0	0	3.93048519026944	0	0	0	0.984751842653869	0	0	0	0	0	0	2.85568203244938	0	3.6198805555311	0	0	0.348706671002539	240.364149150643	0	0	0	27.0383395853035	0	0	0	0	6.11531920397745	0	0	0	0	0	1.561851723282	2.56870022061748	0.59506991502505	0.740986380441406	0.092880031374369	0	0	0
ENSCAFG00000001524	0	0	0	0	0	0	0	0	0	0	0	0	0	0	0	0	0	0	0	0	0	0	0.116545133528709	0	0	0	0	0	0	0	0	0	0	0	0	0.464933180213587	0	0	0	0	0	0	0	0	1.85634635922235	0	0	0	0
ENSCAFG00000001525	0	0	0	0	0	0	0	0	0	0	0	0	0	0	0	0	0	0	0	0	0	0	0	0	0	0	0	0	0	0	0	0	0	0	0	3.00556466005038	0	0	0	0	0	0	0	2.31977220520458	0	0	0	0	0
ENSCAFG00000001526	0	0	0	0	0	0	503.930801868617	0	0	0	0	0	0	0	0	0	0	0	0	0	0	0	0.31499650180686	0	0	0	0	0	0	0	0	0	0	0	0	0	0	0	0	0	0	0	705.643807368653	15.4661891383136	0	0	0	0	0
ENSCAFG00000001529	0	0	3159.78637310543	0.573927083860313	4.39192357999616	0	0	0	0	0	0	0	0	0	0	0	0	0	0	0	0	0	6.94081969486638	0	0	51529.2576056776	0	0	0	0	0	0	0	0	0	0	0	0	0	0	0	0	443.587342872739	7.58636588733083	0	4.58620942963699	0	0	0
ENSCAFG00000001530	0	0	0	0	0	1.04770231716225	0	25.0025863719905	0	0	0	21.4763285070904	0	29.7182120338778	0	0	0	0	0	0	0	0	30.0833890275758	0	0	0	0	0	0	0	0	0	0	0	0	16.0738948700429	6.12952739726106	0	0	0	0	55.8365561548181	0	16.6497008565543	2297.24541152011	0	0	0	0
ENSCAFG00000001531	0	0	0	0	0	0	0	0	0	0.884510330856246	0	0	0	0	0	0	0	0	111.581054373835	0	1.6753525637838	0	0	0	0	0	0	0	0	0	0	0	0	0	0	1.26012197201292	0	0	0	0	0	0	0	0.240464817753346	0	0	0	0	0
ENSCAFG00000001532	0	0	0	0	0	0	0	0	0	0	0	0	0	0	0	0	0	0	0	0	0	0	0	0	0	0	0	0	0	0	0	0	0	0	0	0	0	0	0	0	0	0	0	0	0	0	0	0	0
ENSCAFG00000001533	0	0	0	0	0	0	0	0	0	14.3461822535316	0	0	0	0	0	0	0	0	0	0	0	0	0	0	0	0	0	0	10.5892231946754	0	0	7.0890166028147	0	0	0	1.48883042937051	0	0	0	0	0	1.25335639399521	0	0.187944114886574	6.47649241110466	0	0	12.3535737085981	0
ENSCAFG00000001534	0	0	0	0	0	0	0	0	0	0	0	0	0	0	0	0	0	0	0	0	0	0	1.23460318505831	0	0	0	0	0	0	0	0	0	0	0	0	0	0	0	0	0	0	0	0	5.19303971162597	0	0.358826222737554	0	0	0
ENSCAFG00000001535	0	0	0	0	0	0	0	0	0	0	0	0	0	0	0	0	0	0	0	0	0	0	0	0	0	0	0	0	0	0	0	0	0	0	0	16.7868969096345	0	0	0	0	0	0	0	0	0	0	0	0	0
ENSCAFG00000001536	0	0	1741.49866507592	0.0444739201636677	0	0	0	0	0	5.5065039827521	0	0	0	3.2440695429073	0	0	0	0	0	0	32.7832082396787	0	4.44483856237955	124.892544708555	0	5409.4585641204	0	0	101.675470227015	0	0	4.74629581471048	0.188454553269475	63.6483408289671	40.9601090088664	0.916345641978315	0	0	0	0	0	0	82.8469011253664	0	16.792420503858	1.14821060686156	0	0	0
ENSCAFG00000001537	0	0	0	0	0	0	0	0	0	0	0	0	0	0	0	0	0	5.32992630797638	0	0	0.204339595909486	0	0	0	0	0.934962987703656	0	0	0	0	0	0	0	0	0	0	0	0	0	0	0	0	0	0	1.90061878600052	0.0267545002596424	0	0	0
ENSCAFG00000001540	0	0	0	0	0	0	0	0	0	0.808664677327463	0	0	0	0.219294726507037	0	0	0	0	0	0	0	0	0.694509757660761	0	0	0	0	0	0	0	0	0	0	0	0	0	0	0	0	0	0	0	0	0.566530662139858	0	0	0	0	0
ENSCAFG00000001541	0	0	0	0	0	0	0	0	0	0	0	0	0	0	0	0	0	0	0	0	0	0	0	0	0	0	0	0	0	0	0	0	0	0	0	0	0	0	0	0	0	0	0	0	0	0	0	0	0
ENSCAFG00000001542	0	0	0	0	0	0	0	0	0	0	0	0	0	0	0	0	0	0	0	0	0	0	0	0	0	0	0	0	0	0	0	0	0	0	0	0	0	0	0	0	0	0	0	0	0	0	0	0	0
ENSCAFG00000001543	0	0	0	0	0	0	0	0	0	0.195338908179281	0	0	0	0	0	0	1.03307667725556	9.70845047729356	0	0	0	0	0.614003063409906	0	0	0	0	0	0	0	0	0	0.635636450003461	0	0	0	0	0	10.1143593221505	0	2.86980077609181	0	0	0	0	0	0	1.47467415705459	0
ENSCAFG00000001544	0	0	0	0.135178208588979	0.248898542278541	0	12.2694548437856	2.03123633115806	0	16.8338016073078	175.038402061976	13.1279254857134	0	0.561288387923447	37.848255127917	0	8.18768482128066	11.1770139909762	0	0	0	0	30.1322480829959	0	370.739036348651	1.55799125298758	1.31667856835405	0	28.4391644419394	0	0	31.3462423031207	2.87831635591182	2.62356960223727	16.0433757375186	6.64884031298458	10.1211344542059	3.566140967047	0	0	23.4715830990754	5.40021721852704	0.49204687225068	15.7983755564966	2.04467939371602	0	7.96970900932461	30.7191696684957	0.954204511305387
ENSCAFG00000001545	0	0	0	0	0	0	0	0	0	0	0	0	0	0	0	0	0	0	0	0	0	0	0	0	0	0	0	0	0	0	0	0	0	0	0	0	0	0	0	0	0	0	0	0	0	0	0	0	0
ENSCAFG00000001546	0	0	0	0	0	0	0	0	0	0	0	0	0	0	0	0	0	0	0	0	2.92019637440173	0	0	0	0	0	0	0	0	0	0	0	0	0	0	0	0	0	0	0	0	0	0	0	0	1.06275151399795	0	0	0
ENSCAFG00000001547	0	0	0	0	0	0	0	0	0	0	0	0	0	0	0	0	0	0	0	0	0	0	0	0	0	0	0	0	0	0	0	0	0	0	0	0	0	0	0	0	0	0	0	0	0	4.51111743821605	0	0	0
ENSCAFG00000001548	0	0	0	0	0	0	0	0	0	0.530379660440036	0	0	0	0	0	0	0	0	0	0	0	0	0	0	0	0	0	0	0	0	0	0	0	0	0	0.961053780073115	0	0	0	0	0	0	0	0	0	1.64718164600008	0	0	0
ENSCAFG00000001549	0	0	0	0	0	0	0	0	0	0	0	0	0	20.1835611691684	0	0	0	0	0	0	16.6412971906771	0	5.83827710782462	0	0	0	0	0	0	0	255.675191635721	0	0	0	0	1.19207435839043	4.73353007085833	0	0	0	0	0	0	0	0	0	0	0	0
ENSCAFG00000001550	0	0	0	0	0	0	0	0	0	0	0	0	0	0	0	0	0	79.1536464704316	0	0	0	0	0	0	0	0	0	0	0	0	0	0	0	0	0	0	0	0	0	0	0	0	0	0.0982408425465248	0.285782019266809	0	0	0	0
ENSCAFG00000001551	0	44.4777356614977	0	1.81486891125538	0	0	0	0	0	0	0	0	0	0	0	0	0	0	46.9617357681654	0	0	0	1.81047772737517	13.4225147767789	0	48.5147612562061	0	0	65.8596839745488	0	0	0	14.4254684454751	0	0	0.463943494009172	18.7707006010306	0	0	0	0	8.08498328726211	23.1086571801295	23.1407216290467	0	0	0	0	0
ENSCAFG00000001553	0	0	0	0	0	2.76751814196155	0	0	0	4.2083791901138	0	0	0	0	0	0	0	0	0	0	0	403.498892549768	2.06300304092191	0	0	0	0	0	0	0	0	0	0	0	0	5.59840342458385	0	0	0	0	163.183743545044	0	0	5.28119516034658	0	0	0	0	0
ENSCAFG00000001554	0	0	0	0	0	0	0	0	0	0	0	0	0	0	0	0	0	0	0	0	11.0261852284025	0	0	0	0	0	0	0	0	0	0	0	0	0	0	0	0	0	0	0	0	0	0	0	0	0	0	0	0
ENSCAFG00000001556	0	0	0	0	0	0	0	0	0	0	0	0	0	0	0	0	0	0	0	0	0	0	0	0	0	0	0	0	0	0	34.903085239948	0	0	0	0	0	0	0	0	0	0	0	0	0	0	0	0	0	0
ENSCAFG00000001557	0	0	0	0	0	0	0	0	0	0.117633204703256	0	0	0	0	0	0	0	0	0	0	0.597667526627026	0	0.0593671181814429	0	0	0	0	0	0	0	0	0	0	0	0	0.219075868278299	0	0	0	0	0	0	36.9363688799741	0	0	0.413355664750628	0	0	0
ENSCAFG00000001559	0	0	0	0	0	0	0	0	0	0	0	0	0	0	0	0	0	0	0	0	40.071788560081	0	0	0	0	0	0	0	0	0	0	0	0	0	0	0	0	0	0	0	0	0	0	0	0	0	0	0	0
ENSCAFG00000001560	0	0	0	0	0	0	0	0	0	0	0	0	0	0	0	0	0	0	0	0	0	0	0	0	0	0	0	0	0	0	5.89323476562161	0	0	0	0	0	0	0	0	0	0	0	0	0	0	0	0	0	0
ENSCAFG00000001562	0	0	0	0	0	0	0	0	0	0	0	0	0	0	0	0	0	0	0	0	0.782756702011697	0	0	0	0	0	0	0	0	0	0	1.15826759047428	0	0	0	0	0	0	0	0	0	0	0	0	0	0	0	0	0
ENSCAFG00000001563	0	0	0	0	0	0	0	0	0	0	0	0	0	0	0	0	0	0	0	0	0	0	0.0972517783001042	0	0	0	0	0	0	0	0	0	0	0	0	0	0	0	0	0	0	0	0	3.47715965912746	0	0	0	0	0
ENSCAFG00000001564	0	0	0	0	0	0	0	0	0	0	0	0	0	0	0	0	0	0	0	0	0	0	0	0	0	0	0	0	0	0	0	0	0	0	0	0	0	0	0	0	0	0	0	0	0	0	9.94310900905267	0	0
ENSCAFG00000001565	0	0	0	0	0	0	0	2.69577546502905	0	0	0	0	0	0	0	0	0	0	0	0	3.05929087179261	0	0	0	0	3.04949157585205	0	0	0	0	0	0	0	0	0	0	0	0	0	0	0	0	0	0	0	0	0	0	0
ENSCAFG00000001566	0	0	0	0	0	0	0	0	0.6441058930845	0	0	0	0	0	0	0	0	0	0	0	0	0	0	0	0	0	0	0	0	0	0	0	0	0	0	0.723611475702936	0	0	0	0	0	0	0	0	0	0	0	0	0
ENSCAFG00000001567	0	0	0	0	0	0	0	0	0	0	0	0	0	0	0	0	0	44.103920080937	0	0	0	0	0	0	0	0	0	0	0	0	0	0	0	0	0	0.0873712100154176	0	0	0	0	0	0	0	0	0	0	0	0	0
ENSCAFG00000001568	0	0	0	0	0	0	0	93.0706690449388	0	0	0	0	0	0	0	0	0	0	0	0	0	0	0	0	0	0	0	0	0	0	0	0	0	0	0	0	0	0	0	0	0	0	0	0	0	0	0	0	0
ENSCAFG00000001569	0	0	0	0	0	0	0	0	0	0	0	0	0	0	0	0	0	0	0	0	0	0	0.0695621572610764	0	0	0	0	0	0	0	0	0	0	0	0	0	0	0	0	0	0	0	0	2.01504861313202	0	0	0	0	0
ENSCAFG00000001570	0	0	0	0	0	0	0	0	0	0	0	0	0	1.05255383551654	0	0	96.3693915306378	12.5248556240798	0	0	0	0	0	0	0	0	0	0	0	0	0	0	2.50360492981365	0	0	7.27292038452328	0	0	0	0	0	0	0	1.52234632665991	0	0.899685834367794	0	0	0
ENSCAFG00000001571	0	0	0	0	0	0	0	0	0	0	0	0	0	0	0	0	0	0	0	0	0	0	0	0	0	0	0	0	0	0	0	0	0	0	0	0	0	0	0	0	0	0	0	0	0	0	0	0	0
ENSCAFG00000001572	0	0	0	0	0	0	0	0	0	0	0	0	0	0	0	0	0	0	0	0	0	0	0	0	0	0	0	0	0	0	0	0	0	0	0	3.02045810001303	0	0	0	0	0	0	0	0	0	0.328879095896226	0	0	0
ENSCAFG00000001573	0	0	0	0	0	0	0	0	0	0	0	0	0	0	0	0	0	0	0	0	0	0	0	0	0	0	0	0	0	0	0	0	0	0	0	0	0	0	0	0	0	0	0	1.26499666736178	0	0	0	0	0
ENSCAFG00000001574	0	0	0	0	0	0	0	0	0	0	0	0	0	0	0	0	0	0	0	0	0	0	0	0	0	0	0	0	0	0	0	0	0	0	0	5.13374307678338	0	0	0	0	0	0	0	0	0	0	0	0	0
ENSCAFG00000001575	0	0	0	0	0	0	0	0	0	0	0	0	0	0	0	0	0	0	0	0	0	0	0	0	0	0	0	0	0	0	0	0	0	0	0	3.67856197836298	0	0	0	0	0	0	0	0	0	0	0	0	0
ENSCAFG00000001576	0	0	0	0	0	0	0	0	0	14.3713005668941	0	0	0	0	0	0	0	0	0	0	58.2656568828508	0	1.14358419359463	0	0	1.53039678904264	0	0	0	0	0	0	0	0	0	0	0	0	0	0	0	0	0	3.36620404120719	0	0	0	0	0
ENSCAFG00000001577	0	1.89919879873075	0	0	0	0	0	1.59434376303221	80.6161890032277	0.226126968666161	0	0.403438471731548	0	0.123987336821021	0	0	0	0	0	0	0	0	0.292444247581736	0	0	0	0	0	0	0	0	0	3.37383109680519	0	0	0.414518029995165	0	0	0	0	0	0	0	1.90726092478744	0	0.540658495242436	0	0	0
ENSCAFG00000001578	0	0	0	0	0	0	0	84.5254969822987	0	0	0	0	0	0	0	0	0	0	0	0	0	0	3.61549409811116	0	0	0	0	0	0	0	0	0	0	0	0	0	0	0	0	0	0	0	0	0	0	0	0	0	0
ENSCAFG00000001579	0	0	0	0	0	0	0	0	0	0	0	0	0	0	0	0	0	154.331315434829	0	0	40.1074308533862	0	0	0	0	0	0	0	0	0	0	0	0	0	0	0.850818785866748	0	0	0	0	0	0	0	0	0	0	0	0	0
ENSCAFG00000001580	0	0	0	0	0	0	0	0	0	0	0	0	0	0	0	0	0	0	0	0	0	0	0	0	0	0	0	0	0	0	0	0	0	0	0	0	0	0	0	0	0	0	0	0	0	0	0	0	0
ENSCAFG00000001581	0	0	0	0	0	2.59577377924011	0	0	0	1.16928856122371	0	0	0	0	0	0	0	2.08554551041485	0	0	1.59427977953968	0	0.613120343141984	0	0	0.701991299970736	0	0	0	0	0	0	0.588407053360988	0	0	0.390414623710771	0	0	0	0	0	0	0	0.470605977681698	0.103160741099921	72.6917890271213	0	0	0
ENSCAFG00000001582	0	0	0	0	0	0	0	0	0	0	0	0	0	0	0	0	0	0	0	0	4.36057488073376	0	0	0	0	0	0	0	0	0	0	0	0.156495810582874	0	0	0	0	0	0	0	0	0	0	0	0	0	0	0	0
ENSCAFG00000001584	0	0	0	0	0	0.182956995679794	0	9.41635509902208	0	0.692304738055167	0	0	0	1.66300452208846	0	0	0.527639796752684	7.79974962316537	0	0	0	0	3.31942993740119	0	0	2.65777420789653	2.93473435003215	0	0	0	0	0	7.24326908043419	0	0	1.24653384790906	0	16.6385176274163	0	0	0	5.63072287533705	0	2.80848111566227	0	0.285573741717172	0	12.0277597276752	0
ENSCAFG00000001585	0	0	0	0	0	0	0	0	0	1.9549427918977	0	0	0	0	0	0	0	0	0	0	0	0	0	0	0	1.47941645501871	0	0	0	0	0	0	0	0	0	0	0	0	0	0	1.04750342670679	0	0	0.21738131964093	0	0	0	0	0
ENSCAFG00000001586	0	0	0	0	0	0	0	0	0	0	0	0	0	0	0	0	0	0	0	0	0	0	0	0	0	0	0	0	0	0	0	0	0	0	0	2.45098730833742	0	0	0	0	0	0	0	0	0	0	0	0	0
ENSCAFG00000001588	0	0	0	0	0	0	0	0	0	0	0	0	0	0	0	0	0	0	0	0	29.3284132870999	0	45.3843079742869	0	0	0	0	0	0	0	0	0	0	0	0	0	12.8780687430173	0	0	0	0	0	0	1.93802553665274	0	0	0	6.50822996412519	0
ENSCAFG00000001589	0	0	0	0	0	0	0	0	0	0	0	0	0	0	0	0	0	0	0	0	0	0	0	0	0	0	0	0	0	0	0	0	0	0	0	0	0	0	0	0	0	0	0	0.897005952164642	0	0	0	31.1051027461058	0
ENSCAFG00000001590	2.278057551545	0.926795114809471	35.3460016679221	0.0768856017071161	0.843863208082582	0.201940289744274	0.753155644775636	0	0	0.12603579842636	0	0.782624558386646	1.6284156563721	0.238269525800015	0	0	0.438923265487523	73.0591131534492	0	0.910665630849962	1.73986869680616	0	4.00251210487759	0	0	0	0.747200380775593	0	0	0	0	0	0.481158404932203	0	0	0.309509648879141	0.0766579548207546	0	19.6212365721302	0	0	0.22013867802173	0.535124905813483	0.48289732134173	0	0.329859057913235	0	0.376426604718171	2.19744994396762
ENSCAFG00000001591	0	0	0	0	0	0	0	0	0	0	0	0	0	0	0	0	0	0	0	0	0	0	0	0	0	0	0	0	0	0	0	0	0	0	0	0	0	0	0	0	0	0	0	0	0	0	0	0	0
ENSCAFG00000001592	0	0	0	0	0	0	0	0	0	0	0	0	0	0	0	0	0	0	0	0	0	0	0	0	0	0	0	0	0	0	0	0	0	0	0	0	0	0	0	0	0	1.02824425451265	0	0	0	0	0	0	0
ENSCAFG00000001593	0	0	0	0	0	0	0	0	0	0	0	0	0	0	0	0	0	0	0	0	0	0	0	0	0	0	0	0	0	0	0	0	0	0	0	0	0	0	0	0	0	0	0	0	0	0	0	0	0
ENSCAFG00000001595	0	0	0	0	0	0	0	29.75079908664	0	0	0	0	0	0	0	0	0	0	0	0	0	0	0.724945691917112	0	0	0	0	0	0	0	0	0	0	0	0	0	0	0	0	0	0	0	0	0.142837928882334	0	0	0	0	0
ENSCAFG00000001596	0	0	0	0	0	0	0	0	0	0	0	0	0	0	0	0	0	0	0	0	0	0	0	0	0	0	0	0	0	0	0	0	1.57166632956413	0	0	0	0	0	0	0	0	0	0	0	0.215892328128607	0	0	6.64501779647531	0
ENSCAFG00000001597	0	0	0	0	0	0	0	0	0	0	0	0	0	0	0	0	0	32.7030467632174	0	0	0	0	1.53266513825657	0	0	0	0	0	0	0	0	0	0	0	0	3.16173179345192	0	0	0	0	0	0	0	0	16.4688463028672	0	0	0	0
ENSCAFG00000001598	0	0	0	0	0	0	0	1.90358474612069	0	0	0	0	0	0	0	0	0	0	0	0	0	0	0	0	0	0	0	0	0	0	0	0	0	0	0	1.59369436979725	0	0	0	0	0	0	0	0.261244874114425	0	0	0	0	0
ENSCAFG00000001599	0	0	0	0	0	0	0	0	0	0	0	0	0	0	0	0	0	0	0	0	0	0	2.07760646970858	0	0	0	0	0	0	0	0	0	0	0	0	0	0	0	155.747344386855	0	0	0	0	0	0	0	0	0	0
ENSCAFG00000001600	0	0	0	0	0	0	0	4.83363593608679	0	0	0	0	0	0	0	0	1.68537842183325	0	0	0	1.77471575502451	0	0	0	0	0	0	0	6.51543486055147	0	0	0	0	0	0	0	0.323660050561102	0	0	0	0	0	0	0.327464641459721	0	0	0	9.0354386435183	0
ENSCAFG00000001601	0	0	0	0	0	24.3243951970982	0	0	7.25729625245576	27.8075266023266	0	0	1037.66650227789	324.203647862186	0	19.4583324588205	0	98.7055369155573	0	0	0	0	30.1314880532449	21.9299874705059	0	0	0	0	0	0	0	0	55.0104293729031	0	0	8.73867240153787	1.58851432718916	0	2.40009196287125e-06	0	0	0.504907151682256	0	27.5801733608338	17.9462487241782	1.33814133671484	0	21.608199373353	0
ENSCAFG00000001602	0	0	0	0	0	0	0	0	0	0	0	0	0	0	0	0	0	0	0	0	0	0	0	0	0	0	0	0	0	0	0	0	0	0	0	0	0	0	0	0	0	0	0	0	0	0	0	0	0
ENSCAFG00000001604	0	0	0	0	0	0	0	0	0	0	0	0	0	0	0	0	0	0	0	0	0	0	0	0	0	0	0	0	0	0	0	0	0	0	0	0	0	0	0	0	0	0	0	0	0	0	0	0	0
ENSCAFG00000001605	0	0	0	0	0	206.682856630761	0	0	0	0	0	150.334437504042	0	0	0	0	0	0	0	0	0	0	96.4185685416737	0	0	0	0	0	0	0	0	1123.30280011702	171.16659453164	0	0	29.4992824639677	0	0	0	0	0	21.0704223257351	0	64.4341259140421	0	0	0	0	101.914532649293
ENSCAFG00000001606	0	0	0	0	0	0.757135537262152	0	0	0	0	2432.91092694785	3.75723430992875	0	0	0	17.4595871608005	0	0	0	0	0	0	0.350281425874458	0	0	0	0	0	0	0	0	0	0	0	0	0	0	0	0	0	0	0	0	0	0	0	0	0	0
ENSCAFG00000001607	0	0	0	0	0	0	0	5.54246033155005	2.94975823332527	0.766974750937915	0	0	0	0	0	0	0	8.29885273170884	44.1282148886008	0	0	0	0.531493147886829	0	0	0.37541681797885	0	0	0	0	0	0	0.222350894508216	0	0	1.34054868767333	0	0	0	0	0	0	0	0.113294754652735	0	0.261575560767329	0	0	0
ENSCAFG00000001608	0	0	0	0	34.1381666442976	0	0	11.2544164922329	0	0	0	0	0	0	0	0	0	0	0	0	0	0	0	0	0	0	0	0	0	0	0	0	0	0	0	0	0	0	0	0	0	0	0	0	0	0	0	0	0
ENSCAFG00000001609	0	0	0	0	0	0	0	0	0	0	0	0	0	0	0	0	0	0	0	0	4.47063613317607	0	0	0	0	0	0	0	0	0	0	0	0	0	0	0	0	0	0	0	0	0	0	0	0	0	0	0	0
ENSCAFG00000001610	443.027947132015	4.55413873245549	102.907595026985	5942.80616301814	22.1907960055277	56.8497836826315	0	0	0	5.55143209995193	0	0	0	19.7711996475498	0	18.9363011654959	78.1298763693058	0	0	0	75.5534228848627	0	74.348716057064	0	0	0	0	0	1025.48561035171	0	0	71.650908391816	90.1198717857701	0	1575.92091533644	1.84591991123381	0	0	0	0	0	437.849433134373	0	11.5785595055027	0	1.96485586900379	0	148.302778434708	0
ENSCAFG00000001611	0	0	0	0	0	0	0	0	0	0	0	0	0	0	0	0	0	0	0	0	0	0	0.879299048286669	0	0	0	0	0	0	0	0	0	0	0	0	0	0	0	0	0	0	0	0	0.2543858603958	0	0	0	0	0
ENSCAFG00000001612	0	0	0	0	0	0	0	0	0	0	0	0	0	0	0	0	0	0	0	0	0	0	0	0	0	0	0	0	0	0	0	0	0	0	0	0.13894445358266	0.465921909460348	0	0	0	0	0	0	0	0	0	0	0	0
ENSCAFG00000001613	0	0	0	0	0	0	0	0	40.9608679774712	0	0	0	0	0	0	0	0	0	0	0	0	0	0	0	0	0	0	0	0	0	574.199857831469	0	0	0	0	0	0	0	0	0	0	0	0	2.20669719777946	0	0	0	0	0
ENSCAFG00000001614	0	0	0	0	0	2.97025190665908	0	6.50463012670987	0	0	0	0	0	0	0	0	0	0	0	0	0	0	12.4300694259057	0	0	0	0	0	0	0	0	0	233.995375736797	0	0	6.55870932286574	0	0	0	0	0	0	0	0	0	0	0	0	0
ENSCAFG00000001615	1329.91139005251	2625.55882462488	0	750.303917428631	1069.14489808807	14.3892980498555	59.1229190668148	94.4853440074428	4.61497768680117	191.362705069175	0	45.4106367015271	3.72810830107378	7.68477268195682	315.785491411675	10.131618925988	441.881059764447	83.3486396865439	0	0	0	0.0050792596823282	5869.1234581465	53.4437820819415	2040.02584170153	799.794599830701	0	0	618.068650703151	0	29.9428250799047	298.749758428497	763.256260002308	0	513.159103944032	26.5735560575102	11.6961989635319	10.6078062039957	0	147.741033882461	366.94766352698	330.098802507273	87.6162708923822	64.7664238790411	6.21189457283052	0	59.1605125466268	393.25770013903	2866.32873041022
ENSCAFG00000001616	0	0	0	0.0569085094225846	0	0	0	0	0.665472874664962	0	0	4.77933852512452	0	0	0	0	0.420268405091836	16.4566614520476	0	0	0	0	0.883480297673841	0	0	0.222535669067743	0	0	0	0	0	0	2.32875802682059	0	0	0.453748121207148	0	0	0	0	0	0	0	1.23932974498976	0	0.0646755716283848	0	0.429904455125276	0
ENSCAFG00000001617	0	0	0	0	0	0.0889898614621789	0	0	0	0	0	0	0	0	0	0	0	0	0	0	0	0	0.23722591465953	17.1437310648227	0	0.116573736345659	0	0	0	0	0	0	0	0	0	0.129770864916006	0	0	0	0	0	0	0	0	0	0	0	0	0
ENSCAFG00000001618	0	0	0	0	0	0	0	119.874032436293	0	0	0	0	0	0	0	0	0	0	0	0	7.65161230181051	0	2.30257527599839	0	0	0	0	0	0	0	0	0	0	0	0	1.60156906219129	0	0	0	0	0	0	0	0	0	0	0	0	0
ENSCAFG00000001620	0	18.6370604884717	0	58.5320481767088	0	193.012325307712	0	0	0	0	0	0	0	0	0	0	156.849365676709	0	0	0	71105.3005017794	0	128.304965289929	0	0	458.208298078635	0	0	0	0	0	0	16.8128543205325	0	0	0	7.47115405472024	0	0	0	0	0	0	71.5988894554481	10.8887099150578	405.159851698579	0	0	0
ENSCAFG00000001621	0	0	0	0	0	0	0	24.6250340718461	0	0	0	0	0	0	0	0	0	25.7017041696999	0	0	0	0	0	0	0	0	0	0	0	0	0	0	2.48181241726669	0	0	0	0	0	0	0	0	0	0	0	0	0	0	14.5247287265998	0
ENSCAFG00000001622	0	0	0	0	0	0.0328377963948349	0.142871948778763	0	0	0.0846988231823075	0	0	0	33.1929292146847	0	0	0	0	0	0	1.20647371767942	0	0.192980239827889	0	0	0	0	0	0	0	0	0	3.50493171932607	0	0	2.28566156530366	0	0	0	0	0	1.70147409278921	0	1.27397618605343	2.24818361931211	1.70532605900923	0	0	0
ENSCAFG00000001623	0	0	0	0	0	0	0	0	0	0	0	0	0	0	0	0	0	0	0	0	0	0	0	0	0	0	0	0	0	0	0	0	0	0	0	0	0	0	0	0	0	0	0	0	0	0	0	0	0
ENSCAFG00000001624	0	0	0	0	0	0	0	44.758472040004	0	4.88039765323275	0	0	0	0	0	0	0	0	0	0	15.0422119702863	0	1.24349553314477	0	0	0	0	0	0	0	0	0	0	0	0	0	0	0	0	0	0	0	0	0	0	0	0	65.9308345321349	0
ENSCAFG00000001626	0	0	0	0	0	0	0	0	0	0.312114464904635	0	0	0	0	0	0	0	0	0	0	0	0	0	0	0	0	0	0	0	0	0	0	0	0	0	0	0	0	0	0	0	0	0	0	0	0	0	0	0
ENSCAFG00000001627	0	0	0	0	0	0	0	0	0	0	0	0	0	0	0	0	0	0	0	0	10.3741641000201	0	0	0	0	0	0	0	0	0	307.71250185111	0	0	0	0	0	0	0	0	0	0	0	0	0	0	0	0	11.0691978832484	0
ENSCAFG00000001630	0	0	0	0	0	0	0	0	0	0	0	0	0	3.4929586748438	0	0	0	36.4446353410621	0	0	1.97277406839022	0	0.685800902471327	0	0	0	0	0	0	0	0	0	0	1.28313256579889	0	0.19999150846408	0	0	0	0	0.836328865637266	0	0	0.747875667389192	1.15970687435085	1.95989841409422	0	0	0
ENSCAFG00000001631	0	0	0	0	0	0	0	0	0	0	0	0	0	0	0	0	0	0	0	0	0	0	0	0	0	0	0	0	0	0	0	0	0	0	0	0	0	0	0	0	0	0	0	0	0	0	0	0	0
ENSCAFG00000001632	0	0	0	0	0	0	0	0	0	0	0	0	0	0	0	0	0	0	0	0	0	0	0	0	0	0	0	0	0	0	0	0	0	0	0	0	0	5.10007538726911	0	0	0	0	0	0	0	0	0	0	0
ENSCAFG00000001633	0	0	0	0	0	0	0	0	0	0	0	0	0	0	0	0	0	0	0	0	0	0	0	0	0	0	0	0	0	0	0	0	0	0	0	0	0	0	0	0	0	0	0	0	0	0	0	0	0
ENSCAFG00000001634	0	0	0	0	0	0	0	0	0	0	0	0	0	0	0	0	0	0	0	0	0	0	0.367508043058792	0	0	0	0	0	0	0	0	0	0	0	0	0	0	0	0	0	0	0	0	0	0	0	0	0	0
ENSCAFG00000001635	0	0	52.5274675393572	0	0	0	0	0	0	0	0	0	0	0	0	0	0	0	0	0	0	0	0	0	0	0	0	0	0	0	0	0.59135486120461	0.117105268242177	0	0	0	0	0	43.5889587638037	0	0	0	0	0.302044237551156	0	0.0477587371230133	0.0337141003743664	0	0
ENSCAFG00000001636	0	0	0	0	0	0	0	0	0	0	0	0	0	0	0	0	0	0	0	0	0	0	0	0	0	0	0	0	79.4838826553329	0	0	0	0	0	0	0	0	0	0	0	0	0	0	2.59329615282928	0	0	0	65.6043450557436	0
ENSCAFG00000001637	0	0	0	0	0	0	0	0	0	0	0	0	0	0	0	0	0	0	0	0	0	0	0	0	0	0	0	0	0	0	168.938749945531	0	0	0	0	0	0	0	0	0	0	0	0	0	0	0	0	0	0
ENSCAFG00000001638	0	0	0	0	0	0	0	0	0	0	0	0	0	0	0	0	0	0	0	0	35.9283271866061	0	13.5700054766956	0	0	0	0	0	0	0	0	0	0	0	0	0	0	0	0	0	0	0	0	0	0	0	0	0	0
ENSCAFG00000001640	3.51800128848079	0.316976728243436	0	0.290049083466647	0	0.519419856926874	0	3.07689635928058	1.6190261264211	11.6739303489574	0	0	0	0.376272527382179	0	0	0	10.8781839019369	0	0	8.90650759735449	0	1.75551671881151	0	0	0.193878946325115	0	0	0	0	0	0	0	0	2.49100003402724	35.0400273052478	0.607761813289377	0	0	0	0	1.06309839004579	0	2.67677778995758	3.29293696231276	2.07511120338796	0	3.89805918295528	0
ENSCAFG00000001642	0	0	0	0	0	0	0	0	0	0	0	0	0	0	0	0	0	0	0	0	0	0	0	0	0	0	0	0	0	0	0	0	0	0	0	0	0	0	0	0	0	0	0	0.0505077290244179	0	0	0	0	0
ENSCAFG00000001644	0	0	0	0	0	0	0	0	0	0	0	0	0	0	0	0	0	0	0	0	4.38636628895458	0	0	0	0	0	0	0	0	0	0	0	0	0	0	0	0	0	0	0	0	0	0	0	0	0	0	0	0
ENSCAFG00000001645	0	0	0	0	0	0	0	0	0	0	0	0	0	0	0	0	0	0	0	0	0	0	59.2363930642744	0	0	0	0	0	0	0	0	0	2.75930988676002	0	0	0	0	0	0	0	0	0	0	0	0	0	0	0	0
ENSCAFG00000001646	0	0	0	0	0	0	0	0	0	0	0	0	0	0	0	0	0	0	0	0	0	0	0.142389402332359	0	0	0.0640299407055429	0	0	0	0	0	0	0	0	0	1.19492037493502	0	0	110.507476734374	0	0	0	0	0	0	0.0346447957416836	0	16.1950038547862	0
ENSCAFG00000001648	0	0	0	0	0	0	0	0	0	0	0	0	0	0	0	0	0	97.0387010066452	0	0	3.99412195559632	0	0	0	0	0	0	0	0	0	0	0	0	0	0	0	0	0	0	0	0	0	0	0.79359089900904	0	0	0	8.0975019273931	0
ENSCAFG00000001649	0	0	0	0	0	0	0	0	0	0	0	0	0	0	0	0	0	0	0	0	0	0	0	0	0	0	0	0	0	0	0	0	0	0	0	0	0	0	0	0	0	0	0	0	0	0	0	0	0
ENSCAFG00000001651	0	0	0	0	0	0	0	0	0	3.44965075555761	0	0	0	0	0	0	0	126.844843820021	0	0	0	0	0	0	0	0	0	0	0	0	0	0	0	0	0	0.336798239845203	0	0	0	0	0	0	0	0.0918879167322966	0	0	0	0	0
ENSCAFG00000001652	0	0	0	0	0	9.1238878459573	0	15.9703259956425	0	4.92330594729622	0	0	0	0	0	0	0	0	0	0	9.01483151188193	0	0.369523207655674	0	0	0	0	0	0	0	0	0	0	0	0	3.7565599505812	0	0	0	0	0	21.8714688633874	0	0.153456070301687	0	0	0	1.66309235970575	0
ENSCAFG00000001653	0	0	0	0	0	0	0	0	0	0	0	0	0	0	0	0	0	0	0	0	53.4344246234874	0	0	0	0	0	0	0	0	0	0	0	0	0	0	0	0	0	0	0	0	0	0	0	0	0	0	0	0
ENSCAFG00000001655	0	0	0	0	0	0	0	0	0	0	0	0	0	0	0	0	0	0	0	0	0	0	0	0	0	0	0	0	0	0	0	0	0	0	0	0	0	0	0	0	0	0	0	2.57370853193172	0	0	5.81364738460691	0	0
ENSCAFG00000001660	0	0	0	0	0	0	0	0	0	0	0	0	0	0	0	0	0	0	0	0	0	0	2.44502656646762	0	0	5.08137157658156	0	0	0	0	0	0	0	0	0	0	0	0	0	0	0	0	0	0	0	0	0	2.70138518591893	0
ENSCAFG00000001667	2.10543301213097	0	0	0	0	0	0	0	0	1.39642285194121	0	0	0	0.559416566667545	0	0	0	0	0	0	0	0	3.95637829899316	112.423680671609	0	0	0	0	0	0	0	0	0	0	0	0.092461620885413	0	0	0	0	0	6.3805225972612	0	4.29290152486678	0.995862390961951	0.235882621976307	0	0	0
ENSCAFG00000001669	0	0	0	0	0	0	0	0	0	1.26370493478123	0	0	0	0	0	0	0	0	0	0	11.8118560013291	0	0	0	0	0	0	0	0	0	97.2580267457752	0	0	0	0	0	0	0	0	0	0	0	0	1.80582025027584	0	0	0	0	0
ENSCAFG00000001671	0	0	0	0	0	0	4.76084954191267	0.474780381324134	0	0.380306801408399	0	0	0	2.1903253131988	0	0	0	6.18803617782344	0	0	8.02408322219948	0	0.212870218411012	0	0	0	0	0	0	0	0	0	0.915955888616246	0	0	2.37890605472504	0	13.1821303573685	0	0	0	4.8223043572255	0	0.500264045131824	0.524691044733947	0.125430526591077	0	0.497375194160197	0
ENSCAFG00000001672	0	0	0	0	0	0	0	0	0	1.25467270003811	0	0	0	0	0	0	0	0	0	0	3.82543898155211	0	0	0	0	0.370132484873615	0	0	0	0	0	0	0	0	0	0	0	0	0	0	0	0	0	0	0	0	0	0	0
ENSCAFG00000001673	0	0	0	0	0	0	0	0	0	0	0	0	0	9.88585220416893	0	0	0	0	0	0	60.2865211811527	42.8093354316788	0	0	0	0	0	0	0	0	0	0	0	0	0	14.7674020871117	0	0	0	0	0	0	0	0.348182231603815	4.98485330901896	0	0	0	0
ENSCAFG00000001675	0	0	0	0	0	0	0	0	0	0	0	0	0	0	0	0	0	0	0	0	0	0	0	0	0	0	0	0	0	0	0	0	0	0	0	0	0	0	0	0	0	0	0	0	0	0	0	0	0
ENSCAFG00000001677	2841.70259957495	3162.42200515939	499.853699055154	1495.7208605218	140.541881313383	108.897581271447	3933.92627144525	258.579337720225	381.894053044562	168.964679148718	0	71.5472950637045	136.808295538838	151.547416063075	555.937816927562	150.042816756085	1556.33816011149	0	190.84571908176	109.114960048462	37.9610125470093	1077.44852069073	617.750010082233	424.12481536048	0	966.056974286658	433.440473968874	2028.33717693182	1325.75090138556	0	45.6681833310912	259.515127722687	1789.20904942245	365.456312961741	94.5303522984005	201.484062253441	56.4540721027584	28.7503800222185	0	268.26119953514	32244.2057108026	1645.37563180155	710.632499831325	179.525676679635	50.8097645726457	17.2675712377334	295.092601522762	675.773547363493	1162.78820858773
ENSCAFG00000001680	0	0	0	0	0	0	0	0	0	0	0	0	0	0	0	0	0	0	0	0	0	0	0	0	0	0	0	0	0	0	0	0	0	0	0	0	0	0	0	0	0	0	0	0	0	0	0	0	0
ENSCAFG00000001681	0	0	0	0	0	0	0	0	0	0	0	0	0	0	0	0	0	0	0	0	0	0	1.058037416338	0	0	0	0	0	0	0	0	0	0	0	0	0	0	0	0	0	0	0	0	0	0	0	0	0	0
ENSCAFG00000001685	0	0	0	0	0	0	0	0	0	0	0	0	0	0	0	0	0	0	0	0	0	0	0	0	0	0	0	0	0	0	0	0	0	0	0	82.1240542492634	0	0	0	0	0	0	0	0.933251974570403	0	0	0	0	0
ENSCAFG00000001686	0	0	0	0	0	0	0	0	0	0	0	0	0	0	0	0	0	0	0	0	0	0	0	0	0	0	0	0	0	0	0	0	0	0	0	0	0	0	0	0	0	0	0	0	0	0.750297350104435	0	0	0
ENSCAFG00000001688	0	0	0	0	0	0	0	0	0	0	0	0	0	0	0	0	0	0	0	0	0	0	0	0	0	0	0	0	0	0	0	0	0	0	0	0.0887089447844773	0	0	0	0	0	0	0	0	0	0	0	0	0
ENSCAFG00000001689	0	0	0	0	0	0	0	0	0	1.12465305942696	0	0	0	0	0	0	0	0	0	0	7.24915886936484	0	2.54561107522576	0	0	6.88847869415622	0	0	0	0	0	0	1.76367541209998	0	0	4.91912561111459	0	0	0	0	0	0	0	8.97127538194131	3.80179243750815	0.117381131393333	0	0.867796644164331	0
ENSCAFG00000001690	0.581474274821682	0	0	0	0	0	0	2.47541477891912	0	0	0	0	0	0	0	0	0	0	0	0	0	0	0	0	0	0	0	0	0	0	43.2216659787002	0	0	0	0	0	0	0	0	0	0	0	0	0	0	0	0	0	0
ENSCAFG00000001697	0	0	0	0	0	0.154234893534128	0	0.154769182965367	0	0.199971553808704	0	0	0	0	0	0	0	0	0	0	0	0	0.113130428433238	0	0	0	0	0	0	0	0	0	0	0	0	0.375278309403895	0	0	0	0	0	0	0	0.245926149866924	0	0	0	0	0
ENSCAFG00000001698	0	0	0	0	0	0	0	0	0	0	0	0	0	0	0	0	0	0	0	0	0	0	0	0	0	0	0	0	0	0	0	0	0	0	0	2.2479999929843	0	0	0	0	0	0	0	0	0	0	0	0	0
ENSCAFG00000001699	0	0	0	0	0	0	30.8344899931232	0	0	0	0	0	0	0	0	0	0	0	0	0	0	0	0.195301587838736	0	0	0	0	0	0	0	0	0	0	0	0	0.637761279642325	0	0	0	0	0	0	0	0.642249756339572	0	0	0	1.93459650496959	0
ENSCAFG00000001700	0	0	0	0	0	0	0	0	0	0	0	0	0	0	0	0	0	0	0	0	0	0	4.58050387292932	0	0	1.99579285857973	0	0	0	0	0	0	0	0	0	0	0	0	0	0	0	0.078366462589139	0	0.267606389033489	0	0.234221170033746	0	0	235.169206311901
ENSCAFG00000001701	0	0	0	0	0	0	0	15.9730520050299	0	0.289019858953818	0	0	0	0	0	0	0	0	0	0	0	0	3.61748103303158	0	0	13.4512699193775	0	0	0	0	0	0	0	0	0	0	0	0	0	0	0	0	0	7.12173993445732	0	0	0	0	0
ENSCAFG00000001702	0	0	0	0	0	0	0	0	0	0	0	0	0	0	0	0	0	0	0	0	0	0	0	0	0	0	0	0	0	0	0	0	0	0	0	0	0	0	0	0	0	0	0	0	0	0	0	0	0
ENSCAFG00000001703	0	0	0	0	0	0	0	0	0	0	0	0	0	0	0	0	0	0	0	0	0	0	2.58553435228791	0	0	0	0	0	0	0	0	0	0	0	0	3.68008128042813	0	0	0	0	0	0	0	0	0	0	0	0	0
ENSCAFG00000001704	0	0	0	0	0	0	0	0	0	0	0	0	0	0	0	0	0	0	0	0	0	0	0	0	0	0	0	0	0	0	0	0	0	0	0	0	0	0	0	0	0	0	0	0	0	0	0	0	0
ENSCAFG00000001705	0	0	0	0	0	0	0	32.4885798781374	0	0	0	0	0	0	0	0	0	65.2303544783	0	0	0	0	0	0	0	0	0	0	0	0	0	0	0	0	0	0	0	0	0	0	0	0	0	0.359316834781458	0	0	0	0	0
ENSCAFG00000001706	0	0	0	0	0	0	0	0	0	0.636672852991044	0	0	0	7.68540363294195	0	0	0	0	0	0	0	0	0	0	0	0.506905045296374	0	0	0	0	0	0	0	0	0	0	0	0	0	0	371.076672989494	2.61547785353541	0	0	0	0	0	0	0
ENSCAFG00000001709	0	0	0	0	0	0	0	11.0734218598663	0	0	0	0	0	0	0	0	0	172.127394838823	0	0	0	0	0	0	0	0	0	0	0	0	0	0	2.51542264539144	0	0	0	0	0	0	0	0	2.50502416340659	0	0.670792355629244	0	2.81812737165622	0	0	0
ENSCAFG00000001710	0	0	0	0	0	0	0	6.31019131168304	0	0	0	0	0	0	0	0	0	0	0	0	0	0	0.558909592518219	0	0	0	0	0	0	0	0	0	4.59379714274806	0	0	0.113710130197654	0	0	0	0	0	0	0	2.86336214915656	1.04131171668416	0.0629779955957846	0	0	0
ENSCAFG00000001711	0	0	0	0	0	0	0	0	0	0	0	0	0	5.43471734216518	0	0	0	0	0	0	0	0	2.08297010823692	0	0	0	0	0	0	0	134.988629816678	0	16.3715674596979	0	0	0	0	0	0	0	0	0	0	0	0	0.985927615848912	0	0	0
ENSCAFG00000001712	0	0	0	0	0	0	0	0	0	0	0	0	0	241.55047092272	0	0	0	0	0	0	0	0	5.4687072126271	0	0	0	0	0	0	0	0	0	0.316440643341785	0	0	0.878852048830943	0	0	0	0	0	0	0	0	0	0	0	0	0
ENSCAFG00000001713	0	0	0	0	0	0	0	0	0	0	0	0	0	0	0	0	0	0	0	0	0	0	0	0	0	0	0	0	0	0	0	0	0	0	0	0	0	0	0	0	0	0	0	0	0	0	0	0	0
ENSCAFG00000001714	0	0	0	0	0	0	0	0	0	0	0	0	0	0	0	0	0	0	0	0	0	0	0	0	0	0	0	0	0	0	0	0	0	0	0	0	0	0	0	0	0	0	0	2.65156820953134	0	0	0	0	0
ENSCAFG00000001715	0	0	0	0	0	0	0	0	0	0	0	0	0	0	0	0	0	23.6009960332027	0	0	0	0	0	0	0	0	0	0	0	0	0	0	0	0	0	0	0	0	0	0	0	0	0	0	0	0	0	0	0
ENSCAFG00000001716	0	0	0	0	0	0	0	0	0	0	0	0	0	0	0	0	0	0	0	0	0	0	4.95317903253798	0	0	0	0	0	0	0	0	0	0	0	0	0	0	0	0	0	0	0	0	0	0	0	0	0	0
ENSCAFG00000001717	0	0	0	0	0	0	0	0	11.787898876113	0	0	0	0	0	0	0	0	0	0	0	0.660779460757369	0	0.419851292008723	0	0	0	0	0	0	0	107.987951668984	0	0	0	0	0	0	0	0	0	0	0	0	5.49428304303792	4.60460981768311	1.8871506455375	0	0	0
ENSCAFG00000001718	0	0	0	0	0	0	0	0	0	0	0	0	0	0	0	0	0	0	0	0	9.76876452413684	0	1.93545919113975	0	0	0	0	0	0	0	0	0	0	0	0	13.8565697997403	0	0	218.981394994264	0	0	0	0	2.92812623055247	0	0	0	16.1437787817662	0
ENSCAFG00000001719	0	0	0	0	0	0	0	0	0	0	0	0	0	0	0	0	0	0	196.269555178556	0	0	0	0	0	0	0	0	0	0	0	0	0	0	0	0	0	0	0	0	0	0	0	0	0	0	0	0	0	0
ENSCAFG00000001720	0	0	0	0	0	0	0	0	0	0	0	0	0	0	0	0	0	0	0	0	0	0	0.359312750829664	0	0	0	0	0	0	0	8.14836622342288	0	0	0	0	0	0	0	0	0	0	0	0	0.291896823695515	0	0	0	0	0
ENSCAFG00000001721	0	0	0	0	0	0	0	0	0	0	0	0	0	0	0	0	0	0	0	0	0	0	0	0	0	0	0	571.484931805253	0	0	0	0	0	0	0	0	0	0	0	0	0	0	0	0	0	0	0	0	0
ENSCAFG00000001722	0	0	0	0	0	0	0	0	0	0	0	0	0	0	0	0	0	0	0	0	0	0	0	0	0	0	0	0	0	0	88.878462312978	0	0	0	0	0	0	0	0	0	0	0	0	0	0	0	0	0	0
ENSCAFG00000001723	0	0	0	0	0	0	0	0	0	8.62486490119385	0	0	0	0	0	0	0	0	0	0	0	0	10.1467554753107	0	0	0	0	0	0	0	0	0	0	0	0	14.2339344746562	0	0	0	0	0	0	0	0	0	0	0	0	0
ENSCAFG00000001725	0	0	0	0	0	0	0	0	0	0	0	0	0	0	0	0	0	0	0	0	0	0	0	0	0	0	0	0	0	0	0	0	0	0	0	0	0	0	0	0	0	0	0	0	0	0	0	0	0
ENSCAFG00000001726	0	0	0	0.714598333392716	0	1.00645624585957	0	0	0	0	0	0	0	0	0	0	0	0	79.6745704364962	0	0	0	0.571801868608399	0	0	0	0	0	0	0	0	10.1259083595275	1.64072279347747	0	0	0	0	0	0	0	0	0	0	1.37376596768756	0	0	0.0836246656286518	0	0
ENSCAFG00000001727	0	0	0	0	0	0	0	0	0	0	0	0	0	0	0	0	0	0	470.352754415473	0	0	0	0	0	0	0	0	0	0	0	0	0	0	0	0	0	0	0	0	0	0	0	0	0	0	0	0	0	0
ENSCAFG00000001728	0	0	0	0	0	0	82.5754095617433	0	0	12.5469730044811	0	0	0	72.2486549832496	0	0	0	0	0	0	0	0	9.65310529448186	0	0	0	0	0	0	0	0	0	0	0	0	0	0	0	0	0	0	15.0197275949472	0	1.46173178682089	0	0	0	0	0
ENSCAFG00000001730	0	0	0	0	0	0	0	0	0	0	0	0	0	0	0	0	0	0	0	0	26.343953320548	0	0.500147349442877	0	0	0	0	0	0	0	0	0	0	0	0	0	0	0	0	0	0	0	0	2.45929496271405	0	0	0	0	0
ENSCAFG00000001731	0	0	0	0	0	0	0	0	0	0	0	0	0	0	0	0	0	0	0	0	0	0	0	0	300.912101779476	0	0	514.608405816289	0	0	0	0	0	0	0	0	0	0	0	0	7.65910375349587	0	0	0	0	0	0	0	0
ENSCAFG00000001732	0	0	0	0	0	0	0	18.8421768851892	0	0	0	0	0	23.9611348228404	0	0	0	0	0	0	0	0	0.0622124524177512	0	0	4.45116093201582	0	0	0	0	0	0	1.64284214987739	0	0	6.86820827243456	0.0471921583114993	0	0	0	0	0	0	0.815885761132015	2.25570350710589	0.776356653780247	0	2.18733313446983	0
ENSCAFG00000001733	0	0	0	0	0	0	0	0	0	0	0	0	0	3.48134917671731	0	0	0	0	0	0	0	0	10.6010578301745	0	0	0	0	0	0	0	0	0	0	0	0	0	0	0	0	0	0	0	0	2.06823413502242	0	0	0	0	0
ENSCAFG00000001734	0	0	0	0	0	0	0	0	0	0	0	0	0	0	0	0	0	0	0	0	0	0	0	0	0	0	0	0	0	0	84.304685259594	0	0	0	0	0	0	0	0	0	0	0	0	1.32773059670566	0	0	0	0	0
ENSCAFG00000001735	0	0	0	0	0	0	0	0	0	0	0	0	0	0	0	0	0	0	0	0	0	0	0	0	0	0	0	0	0	0	0	0	0	0	0	0	0	0	0	0	0	0	0	0	0	0	0	0	0
ENSCAFG00000001736	0	0	0	0	0	0	0	0	0	7.59909254235913	0	0	0	0	0	0	0	0	0	0	15.7607355283381	0	0.146590195341699	0	0	0	0	0	0	0	0	0	0	0	0	0	0	0	0	0	0	0	0	0	0	0	0	1.60862490843745	0
ENSCAFG00000001737	0	0	0	0	0	0	0	0	0	0	0	0	0	0	0	0	0	0	0	0	0	0	0	0	0	0	0	0	0	0	0	0	0	0	0	0	0	0	0	0	0	0	0	0	0	0	0	0	0
ENSCAFG00000001738	0	0	0	0	0	0	0	0	0	0	0	0	0	0	0	0	0	0	0	0	5.20449125055909	0	0	0	0	0	0	0	0	0	0	0	1.84137286063951	0	0	0.142893569021034	0	0	79.1491708127852	0	0	0	0	0	0	0	0	0	0
ENSCAFG00000001740	0	0	0	0	0	0	0	0	0	0	0	0	0	0	0	0	0	0	0	0	0	0	0.220992764935404	0	0	0	0	0	0	0	0	0	0	0	0	0.725655043973674	0	0	0	0	0	0	0	0	0	0	0	0	0
ENSCAFG00000001741	0	0	0	33.6111372527296	0	0	0	0	0	6.06036279239391	0	0	0	0	0	0	0	0	0	0	0	0	0.738712002220918	0	0	0	0	0	0	0	0	0	2.86184527084726	0	0	0	0	0	0	0	0	0	0	0.208582506791276	0	4.48706033144558	0	2.91332188912807	0
ENSCAFG00000001742	0	0	0	0	0	0	0	0	0	0	0	0	0	0	0	0	0	0	0	0	0	0	0	0	0	0	0	0	0	0	0	0	0	0	0	0	0	0	0	0	0	0	0	0	0	0	0	0	0
ENSCAFG00000001744	0	0	0	0	0	0	0	0	0	0	0	0	0	0	0	0	0	0	0	0	0	0	0	0	0	0	0	0	0	0	343.673059528462	0	0	0	0	0	0	0	0	0	0	0	0	0	0	0	0	0	0
ENSCAFG00000001745	0	0	0	0	0	0	0	29.01799819952	0	0	0	0	0	0	0	0	0	0	0	0	0	0	0	0	0	0	0	0	0	0	0	0	0	0	0	0	0	0	0	0	0	0	0	3.63019073606001	0	0	0	0	0
ENSCAFG00000001747	0	0	0	0	0	0	0	0	0	0	0	0	0	0	0	0	0	0	0	0	0	0	0	0	0	0	0	0	0	0	0	0	0	0	0	0	0	0	0	0	0	0	0	0	0	0	0	0	0
ENSCAFG00000001748	0	0	0	0	0	0	0	0	0	1.14614734396974	0	0	0	0	0	0	0	0	0	0	0	0	8.52240903395026	0	0	0	0	0	0	0	0	0	0	0	0	0	0	0	0	0	0	0	0	0	0	0.93992832687016	0	38.9802540818186	0
ENSCAFG00000001751	0	0	0	0	0	0	0	0	0	0	0	0	0	0	0	0	0	0	0	0	0	0	0	0	0	0	0	0	0	0	9.43146989398216	0	0	0	0	0	0	0	0	0	0	0	0	0	0	0	0	0	0
ENSCAFG00000001752	0	0	0	0	0	0	0	0	0	0	0	0	0	0	0	0	0	0	0	0	24.052816556932	0	0	0	0	0	0	0	0	0	0	0	0	0	0	0	0	0	0	0	0	0	0	0	0	0	0	0	0
ENSCAFG00000001753	0	0	0	0.296383747270522	0	1.53752912348526	0	1.54517646644628	0	3.32660986283427	0	0	0	0	0	0	1.22956675642098	0	0	0	35.3028855372513	0	6.58030501127338	0	0	0	0	0	0	0	0	0	12.8782691640887	0	0	0	0	0	0	0	0	0	0	3.71601485632527	0	1.19456088877189	0	0	5.23441819570246
ENSCAFG00000001754	0.469379116235807	0	0	0	0	0	0	7.23147096603299	0.587045561873762	1.43678047191581	0	0	0	0.117439327497283	0	0	0	157.303295442981	0	0	103.653699462448	0	0.0410070794870409	0	0	0.508096716333371	0	0	0	0	119.923211291922	0	74.7524646029454	0	0	2.31420732523209	0	0	0	0	0	0	0	0.681727290006166	0	0	0	0	0
ENSCAFG00000001756	0	0	0	18.6246885918643	0	24.1973295075798	0	0	0	20.0991823444251	0	0	0	0	0	0	0	0	0	0	0	0	7.90905416734226	0	0	0	0	0	0	0	0	0	0	0	0	9.58877540354434	0	0	0	0	0	0	0	17.7668422192481	0	0	0	0	334.620372462282
ENSCAFG00000001757	0	0	0	0	0	0	0	26.2322644247093	17.8339384397571	0.935626098548813	0	0	0	0	0	0	0	0	0	0	38.0654319289033	0	3.29498955212328	0	0	0	0	0	0	0	0	0	0	0	13.75353354836	0	0	0	0	0	0	0	0	0	0	0	0	0	0
ENSCAFG00000001758	0	0	0	0	0	0	0	0	0	0.695678878499627	0	0	0	0	0	0	21.0963811949468	0	0	0	3.01204244478808	0	0	0	0	0	0	0	0	0	0	0	0	0	0	3.03851853582982	0	0	0	0	0	0	0	0	0	0	0	2.43441811855116	0
ENSCAFG00000001759	0	0	0	0	0	0	0	0	0	0	0	0	0	0	0	0	0	0	0	0	0	0	0	0	0	0	0	0	0	0	0	0	0	0	0	0	0	0	0	0	0	0	0	0	0	0	0	0	0
ENSCAFG00000001760	0	4585.69926602322	245.826312497288	0	0	25.9280281887368	11817.4956908349	0	0	0	0	12.3374467229827	0	0	0	0	202.290642386271	0	0	0	0	0	32.8234048555341	0	0	0	0	0	0	0	0	0	82.8827304097096	186.254548958975	214.438320835049	27.4903799586598	183.409803854244	0	0	0	0	5.81630355721161	3995.21458315977	18.8095818556396	0	10.0294821103844	20.3718548592086	12.9471090601617	0
ENSCAFG00000001762	0	0	0	0	0	0	0	0	0	2.0530466374375	0	0	0	0	0	0	0	0	0	0	51.614876594909	0	0	0	0	0	0	0	0	0	0	0	0	0	0	0	0	0	0	0	0	0	0	2.74704112938452	0	0	0	0	0
ENSCAFG00000001763	0	0	0	1.56608102239764	0	0	0	0	0	0	0	0	0	0	0	0	0	0	0	0	0	0	14.0139714269461	0	0	32.8337723752511	0	0	0	0	0	0	12.4802448175915	0	0	10.3239892113561	0	0	0	0	0	0	0	0.520068066852507	0	3.18099513709137	27.6137805866248	0	0
ENSCAFG00000001764	0	0	0	0	0	0	0	0	0	0	0	0	0	0	0	0	0	0	0	0	0	0	0	0	0	0	0	0	0	0	0	0	0	0	0	0	0	0	0	0	0	0	0	0	0	0	0	0	0
ENSCAFG00000001765	0	0	0	0	0	0	0	0	0	0	0	0	0	0	0	0	0	28.5453809842314	0	0	0	0	0	0	0	0	0	0	0	0	0	0	0	0	0	0	0	0	0	0	0	0	0	0	0	0	0	0	0
ENSCAFG00000001766	0	0	0	0	0	0	0	0	0	0	0	0	0	0.903252604960551	0	0	0	0	0	0	0	0	0	0	0	0	0	0	0	0	0	0	0	0	0	0.314665646521386	0	0	0	0	0	0	0	0.0867645714713357	0	0.129301184408844	0	0	0
ENSCAFG00000001767	0	147.093161049029	0	4.66399335166195	0	6.93963778455152	0	27.3597171254033	0	10.5911238816889	0	0	0	1.01644661380718	0	0	2.73894344599534	0	0	0	0	0	40.5723424694808	0	0	22.6569286801796	0	0	0	0	0	0	0	0	0	0	0	0	0	0	0	0	0	5.93484834769046	3.01075864849742	0	0	0	0
ENSCAFG00000001768	0	0	0	0	0	0	0	0	0	0	0	0	0	0	0	0	0	0	0	0	0	0	0	0	0	0	0	0	0	0	0	0	0	0	0	0	0	0	0	0	0	0	0	2.26547121515373	0	0	0	0	0
ENSCAFG00000001769	0	0	0	0	0	0	0	0	0	0	0	0	0	0	0	0	0	0	0	0	0	0	0	0	0	0	0	0	0	0	0	0	0	0	0	0	0	0	0	0	0	0	0	0	0	0	0	0	0
ENSCAFG00000001771	0	0	0	0	0	0	0	0	0	0	0	0	0	0	0	0	0	0	0	0	0	0	1.12721098124497	0	0	1.04891855268274	0	0	0	0	0	0	0	0	0	0.111114477514507	0	0	0	0	0	0	0	0.269361020449882	0.704169593871988	0.324686395658753	0	0	0
ENSCAFG00000001772	0	0	95.4881919660601	0	0	0	4.54766390481147	0	0	0.919752360310487	0	0	0	4.38370723339226	0	0	0	0	0	0	0	0	1.45335060495797	0	0	0	0	0	0	0	0	0	0	0	0	0	7.52427937015795	0	0	261.682609402329	0	0	0	0	0	0	0	0	0
ENSCAFG00000001773	0	0	0	0	0	0	0	0	0	0	0	0	0	0	0	0	0	0	0	0	0	0	0	0	0	0	0	0	0	0	0	0	0	0	0	0	0	0	0	0	0	0	0	0	0	0	0	0	0
ENSCAFG00000001774	0	0	0	1.16885793356743	0	0.199050916520206	0	1.05425439226365	0.60769492402414	0.843113019869787	0	0	0	2.64393700811231	0	0	0.293736214540565	4.9095688238473	0	0	27.9643343634211	0	0.53008600709073	0	0	0.82053830335707	0	0	0	0	58.7889558444917	0	0.835367361509445	0	0	7.79791414320697	0	0.677549618872649	0	0	0	0	0	4.77634542560713	9.18676218405197	4.10592556161496	0	0.530549902438889	0
ENSCAFG00000001775	0	0	0	0	0	0	0	0	0	0	0	0	0	0	0	0	0	0	0	0	0	0	0	0	0	0	0	0	0	0	0	0	0	0	0	15.4967740714899	0	0	0	0	0	0	0	3.55818726630277	0	0	0	0	0
ENSCAFG00000001776	130.462518110499	0	0	0	0	2.94381035939778	0	0	0	0	0	0	0	0	0	0	0	0	0	0	0	0	0.270126516822628	0	0	0	0	0	0	0	0	0	0	0	0	0	0	0	0	0	0	0	0	0	0	0	0	0	0
ENSCAFG00000001777	0	0	0	0	0	0	0	0	0	0.280479632410588	0	0	0	0	0	0	0	5.15763043951442	0	0	12.8224851681818	0	0	0	0	0	0	0	0	0	0	0	0	0	0	0	0	0	0	0	0	0	0	0	0	0	0	2.63643629663269	0
ENSCAFG00000001778	59.0731815939489	334.86497138172	40.3643059531964	8.1678517122314	3.77620858131325	4270.52699134293	16.3285010925372	51.187021722904	2897.79929978068	67.0397425576173	749.846087712546	3.05699152602913	1.86613324343358	36.595297349196	149.886810400432	7.40574123670703	61.8440621645736	28.232809765305	32.5962510909838	6.93456402719916	5.06561168157005	125.74421324618	48.7784922664808	74.3557259739301	900.445856682775	55.9179501713422	33.3539767479408	1072.02599689711	37.1383430225112	1077.84742865699	545.108189676335	20.5819181279076	6.6612753838312	99199.5310273032	24.6839398736181	14.8750371489108	2.71639436939163	15.6145907459211	52.3123351321411	0	9.52169070005935	135.233835840653	63.1869585049048	43.7230054852782	494.877244933266	124.535110316712	79.8157091267486	88.8227004605958	15.8182003080477
ENSCAFG00000001779	0	0	0	0	0	0	0	0	0	0	0	0	0	0	0	0	0	0	0	0	0	0	0	0	0	0	0	0	0	0	0	0	0	0	0	12.0214240939967	0	0	0	0	0	0	0	0	0	0	0	0	0
ENSCAFG00000001781	0	0	0	0	0	0	0	0	0	0	0	0	0	0	0	0	0	0	0	0	0.868369848744688	0	0	0	0	0	0	0	0	0	0	0	0	0	0	0	0	0	0	0	0	0	0	0.326006724574009	0	0.270286334251846	0	0	0
ENSCAFG00000001782	0	0	0	0	0	0	0	0	0	0	0	0	0	0	0	0	0	0	0	0	0	0	4.43583763861438	0	0	13.9444114338054	0	0	0	0	0	0	0	0	0	12.6899170026654	0	0	0	0	0	0	0	0.99026689865564	0	0	0	0	0
ENSCAFG00000001783	0	0	0	0	0	0	0	0	0	0	0	0	0	0	0	0	0	0	0	0	13.1503226237886	0	0	0	0	0	0	0	0	0	0	0	0	0	0	0	0	0	0	0	0	0	0	0	0	0.807697504379098	0	0	0
ENSCAFG00000001784	0	0	0	0	0	0	0	0	0	0	0	0	0	0	0	0	0	0	0	0	0	0	0	0	0	0	0	0	0	0	0	0	0	0	0	0	0	0	0	0	0	0	0	0	0	1.99673986194933	0	0	0
ENSCAFG00000001785	0	0	0	0	0	0	0	0	0	3.98125266794683	0	0	0	0	0	0	0	0	0	0	0	0	4.03395562143238	0	0	0	0	0	0	0	0	0	0	0	0	0.237887395679409	1.47058667579419	0	81.0803446683642	0	0	0	0	0	0	0	0	9.26913755906758	0
ENSCAFG00000001786	0	0	0	0	0	0	0	0	0	0	0	0	0	0	0	0	0	0	0	0	1.38961420888741	0	0	0	0	0	0	0	0	0	0	0	0	0	0	1.12179058891148	0	0	0	0	0	0	0	0.194941446657096	0	0	0	6.24430262636519	0
ENSCAFG00000001787	0	0	0	0	0	0	0	0	0	0	0	0	0	0	0	0	0	4.77076235278455	0	0	0	0	0	0	0	0	1.57418529923659	0	0	0	0	0	0	0	0	6.88574444204577	0	0	0	0	0	0	0	3.67468676098049	0	0	0	0	0
ENSCAFG00000001788	0	0	0	0	0	0	0	0	0	0	0	0	0	0	0	0	0	0	0	0	0	0	0.875285005444712	0	0	3.13875906009406	0	0	0	0	0	0	0	0	0	0	0	0	0	0	0	0	0	0.265976690051067	0	0	0	0	0
ENSCAFG00000001789	0	0	0	0	0	0	0	0	0	0	0	0	0	0	0	0	0	0	0	0	2.85435664063803	0	0	0	0	0	0	0	0	0	0	0	0	0	0	0	0	0	0	0	0	0	0	0	0	0	0	0	0
ENSCAFG00000001790	0	0	0	0	0	0	0	0	0	0	0	0	0	0	0	0	0	0	0	0	9.23278682204798	0	0	0	0	0	0	0	0	0	0	0	0	0	0	0	0	0	0	0	0	0	0	0.272269045944183	0	0	0	0	0
ENSCAFG00000001791	0	0	0	0	8.75342937906331	0	0	0	0	1.11099724236337	0	0	0	0	0	0	0	0	0	0	0	0	4.66653924074015	0	0	0	0	0	0	0	0	0	1.13357002157065	0	48.3996289194363	5.23076442274701	1.46158643275134	0	0	0	7.66303614346016	0	0	4.38187126534451	0	2.24696964025307	0	10.348511768017	0
ENSCAFG00000001792	0	0	0	0	0	0	0	0	0	0.0594625573277371	0	0	0	0	0	0	0	6.77974713108506	0	0	0	0	0.0809771526667101	0	0	0	0	0	0	0	0	0	0	0	0	2.12547149122254	0	0	0	0	0	0	0	0.610734434402292	0.462522745178957	0	0	0	0
ENSCAFG00000001793	0	0	0	0	0	0	0	0	0	0.314311669944638	0	0	0	0	0	0	0	21.056254603725	0	0	0	0	0	0	0	0.641194508377336	0	0	0	0	0	0	0	0	0	0	0	0	0	0	0	0	0	0	0	0	0	0	0
ENSCAFG00000001795	0	0	0	0	0	0	0	0	0	0	0	0	0	0	0	0	0	0	0	0	0	0	0	0	0	0	0	0	0	0	0	0	0	0	0	0	0	0	0	0	0	0	0	0	0	0	0	0	0
ENSCAFG00000001796	0	0	0	0	0	0	0	0	0	0	0	0	0	0	0	0	0	0	0	0	0	0	3.20547976259368	0	0	0	0	0	0	0	0	0	0	0	0	0	0	0	0	0	30.2660047592932	0	0	0	0	0.381864937608	0	0	0
ENSCAFG00000001797	0	0	0	0	0	0	0	0	0	0	0	0	0	0	0	0	0	0	0	0	0	0	0	0	0	0	0	0	0	0	0	0	0	0	0	0	0	0	0	0	0	0	0	257.772421730935	0	0	0	0	0
ENSCAFG00000001798	0	0	0	0	0	0	0	0	0	0.069876299305784	0	0	0	0	0	0	0	0	0	0	0	0	0.0563901902225365	0	0	0	0	0	0	0	0	0	0	0	0	0.478298758662834	0	0	0	0	0	0	0	7.35766145039314	0	0	0	3.6339854878438	2.11503950997161
ENSCAFG00000001799	0	0	0	0	0	0	0	0	0	0	0	0	0	0	0	0	0	0	0	0	0	0	0.807548982523881	0	0	0	0	0	0	0	0	0	0	0	0	0	0	0	0	0	0	0	0	0	0	0	0	0	0
ENSCAFG00000001800	5.0905698419534	0	0	0	0	0	0	0	0	7.63385680595612	0	0	0	0	0	0	0	0	0	0	0	0	0	0	0	0	0	0	0	0	0	0	0	0	0	0	0	0	0	0	0	0	0	0	0	0	0	0	0
ENSCAFG00000001801	0	0	0	0	0	0	0	0	0	0	0	0	0	0	0	0	0	0	0	0	0	0	0.0761719188539842	0	0	0	0	0	0	0	0	0	0	0	0	1.85122676915154	0	0	283.997351645852	0	0	0	0	0	0	0	0	0	0
ENSCAFG00000001802	0	0	0	0	0	0	0	0	0	0	0	0	0	0	0	0	0	0	0	0	0	0	0.109721152121703	0	0	0	0	0	0	0	0	0	0	0	0	3.10098110946631	0	0	0	0	0	0	0	1.21419824733475	0	0	0	0	0
ENSCAFG00000001804	0	0	0	0	0	0	0	0	0	0	0	0	0	0	0	0	0	0	0	0	0	0	0	0	0	0	0	0	0	0	0	0	0	0	0	0	0	0	0	0	0	0	0	0	0	0	0	0	0
ENSCAFG00000001805	0	0	0	0	0	0	0	0	0	0	0	0	0	0	0	0	0	0	0	0	0	0	0.817123185872644	0	0	0	0	0	0	0	0	0	0	0	0	0.199512179361834	0	0	170.416267968182	0	0	0	0	0	0	0.678738345929131	0	0	0
ENSCAFG00000001807	0	0	0	0	0	0	0	0	0	0	0	3.50110815445129	0	0	0	0	2.9771669645856	36.2190912780874	0	0	0	0	0.0983032251727444	0	0	1.8251924780185	0	0	0	0	0	0	0	0	0	0.909708859788059	0	0	0	0	0	0	0	3.62879640085945	0	0.14462574076109	2.92468958860562	0	0
ENSCAFG00000001808	0	0	0	0	0	0	0	0	0	0	0	0	0	0	0	0	0	0	0	0	0	0	0	0	0	0	0	0	0	0	0	0	0	0	0	0.227060763568623	0	0	0	0	0	0	0	0	0	0	0	0	0
ENSCAFG00000001809	0	0	0	0	0	0	0	0	0	0	0	0	0	0	0	0	0.356535289667213	64.4374754894113	0	0	0	0	2.72484780564238	0	0	0	0	0	0	0	0	1.04560097683802	0	0	0	1.06604932201676	0	0	0	0	0	0	0	0	0	0.113643697170035	0	0	0
ENSCAFG00000001810	0	0	0	0	0	0	0	0	0	0	0	0	0	0	0	0	0	0	0	0	0	0	2.98747065730927	0	0	0	0	0	0	0	0	0	0	0	0	19.5665777302512	0	0	0	0	0	0	0	0	0	0	0	0	0
ENSCAFG00000001811	0	0	0	0	0	0	0	0	0	0	0	0	0	0	0	0	0	0	0	0	0	0	18.284795749055	0	0	0	0	0	0	0	0	0	61.0045221474477	0	23.9308661444329	4.48250815565759	0	0	0	0	0	0	0	9.37532025902062	0	0	0	2.53915369092591	0
ENSCAFG00000001812	0	0	0	0	0	0	0	0	0	0	0	0	0	0	0	0	0	0	0	0	0	0	0	0	0	0	0	0	0	0	0	0	0	0	0	0	0	0	0	0	0	0	0	0	0	0	0	0	0
ENSCAFG00000001813	0	0	0	0	0	0	0	9.40473238627067	0	0	0	0	0	0	0	0	0	5.49592547477359	0	0	0	0	0	0	0	0	0	0	0	0	0	0	0	0	0	1.56037671746699	0	0	0	0	0	0	0	0	0	0.705607239140563	0	0	0
ENSCAFG00000001814	0	0.285831518961089	0	0.0230252147288299	0	0.0767300792423629	0.0895606203452214	3.17529290721125	20.932712265043	0.0878496177991889	0	0	0	0.739847516716828	26.3510558283117	0	0	6.79949013379643	0	0	20.8342637393759	0	0.150270910850012	0	0	0.13907313258536	0	0	0	0	0	0	0	0	2.37952852035998	1.16782972120984	0	0	0	12.9445059340976	0	1.98706167538965	0	0.281624477405903	0.463152079477815	0	0	0	0
ENSCAFG00000001815	0	0	0	0	0	0	0	0	0	0	0	0	0	0	0	0	0	0	0	0	0	0	0	0	0	0	0	0	0	0	0	0	0	0	0	0	0	0	0	0	0	0	0	0	0	0	0	0	0
ENSCAFG00000001816	0	0	0	0	0	0	0	0	0	0.912055021499162	0	0	0	0	0	0	0	0	0	0	0	0	0	0	0	0	0	0	0	0	0	0	0	0	0	0	0	0	0	0	0	0	0	0	0.33781088176548	0.481110110506959	0	0	0
ENSCAFG00000001818	45.7750474869151	364.630049839485	0	1.10691808981437	0	7.04448983194553	337.689361830371	36.0180185776174	228.698738754495	18.1624826986756	0	48.7356138637148	0	9.13427741180838	0	0	698.179987824795	0	0	3633.24169622059	0	0	26.9760616785371	0	0	11.895519115783	0	0	0	0	0	684.178821110104	375.006293075547	58.6947909915331	0	0	2.90362228058263	11.8862438214612	0	0	0	54.8105697005886	0	1362.07586136601	3.53090125624542	7.56939314886379	0	38.1908250444202	26.9769705424967
ENSCAFG00000001819	0	0	0	0	0	0	0	0	2.4378244181354	0	0	9.80607529012637	0	0	0	0	0	0	0	0	0	0	0.732679537511718	0	0	0	0	0	0	0	0	0	0	0	0	0.218983854209564	0	0	0	0	0	0	0	1.67311300322674	0	0	0	0	0
ENSCAFG00000001820	0	0	0	3.14340822004424	0	0	0	0	0	0.980559394782325	0	0	0	9.83567056915115	0	0	0	0	0	0	0	0	0	0	0	0	0	0	0	0	0	0	5.39629605087273	0	0	0	0	0	0	0	0	0	0	18.0144761508686	0	0	0	0	0
ENSCAFG00000001821	0	0	0	0	0	0	0	0	0	1.798924402198	0	0	0	0	0	0	0	0	0	0	5.97844842558544	0	0.806958330831692	0	0	0	0	0	0	0	40.6747743581021	0	0	0	0	1.03128726279357	0	0	0	0	0	0	0	0.874972109591213	1.63247272882562	0	0	27.6234865194164	0
ENSCAFG00000001825	0	0	0	0	0	0	0	0	0	0	0	0	0	0	0	0	0	0	0	0	0.905231860730288	0	0.1211628571443	0	0	0	0	0	0	0	0	0	0	0	0	0	0	0	0	0	0	0	0	0.0200877968207027	0	0	0	0	0
ENSCAFG00000001827	0	0	0	0	0	5.37414735330981	0	0.816972622429492	0	0.713927203681598	0	0	0	0	0	0	0.266164728707719	0	0	0	0	0	0	0	0	0.611855675290002	0	0	0	0	0	0	0	0	0	1.3408268697416	0	0	0	0	0	7.5657102249413	0	1.71888066185013	0	0.693628644603252	0	0	0
ENSCAFG00000001828	0	0	0	0	0	0	0	0	0	0	0	0	0	0	0	0	0	0	0	0	0	0	0	0	0	0	0	0	0	0	0	0	0	0	0	2.9605847594735	0	0	0	0	0	0	0	1.03485773836975	0	0	0	0	0
ENSCAFG00000001829	0	0	0	0	0	0	0	0	0	0	0	0	0	0	0	0	0	0	0	0	0	0	0.0425316991675049	35.5049377959538	0	0.266753674369963	0	0	0	0	0	0	0	0	0	0	0	0	0	0	0	0	0	0.757907072556146	0	0	0	0	0
ENSCAFG00000001830	0	0	0	0	0	0	0	0	0	0	0	0	0	0	0	0	0	0	0	0	0	0	0	0	0	0	0	0	0	0	0	0	0	0	302.109384310485	0	0	0	0	0	0	11.1325306052071	0	0.667394639612504	0	0	0	0	0
ENSCAFG00000001832	0	0	0	0	0	0	0	0	0	0	0	0	0	0	0	0	0	0	0	0	0	0	0	0	0	0	0	0	0	0	0	0	0	0	0	0.451778378177604	0	0	0	0	0	0	0	0	0	0	0	0	0
ENSCAFG00000001833	0	0	0	0	0	0	0	0	0	0.471416361959338	0	0	0	0	0	0	0	0	0	0	0	0	0.26117119484252	0	0	2.22752434568591	0	0	20.5936322890796	0	0	0	0	0	0	0	0	0	0	0	0	0	0	0	0	0	0	0	0
ENSCAFG00000001834	0	0	0	0	0	0	0	1.12039729276156	1.03308164474158	0	0	0	0	0.673807980272633	0	0	1.89818177425845	0	4.71957394651626	0	0	0	0.773517021788612	0	0	0.823126548143308	0	0	0	0	11.4576805417717	0	0	0	0	0.5212629091758	0.0722198079502658	0	0	0	0	0	0	0.39071391709373	1.13169638744829	0	0	1.32791150828782	0
ENSCAFG00000001835	0	0	0	0	0.397040413094548	0	0	1.6971019259826	0	0.195073482703028	0	0	0	0	0	0	0	0	0	0	0	0	0.646771203244977	0	0	0	0	0	0	0	0	0	0	0	0	1.25740434719215	0	0	0	0	0	0	0	0.365957216740635	0	0.872196939043641	0	0	0
ENSCAFG00000001836	0	0	0	0	0	0	0	12.9859652641099	1.14788705852764	4.78593207885524	0	0	0	0.656388124629689	0	0	0	0	0	64.0579400103648	1.25630665871607	0	1.19794803592538	0	0	13.8992519544622	0	0	0	0	0	0	0	0	0	0.207390081548978	27.946025695589	0	0	0	0	0	0	0.0721913145954647	12.7015869423149	1.21843097011167	0	0	0
ENSCAFG00000001837	0	0	0	0	0	0	0	0	0	0	0	0	0	0	0	0	0	0	0	0	0	0	3.73419988764623	0	0	0	0	0	0	0	0	0	0	0	0	0	0	0	0	0	0	0	0	0	0	0	0	0	0
ENSCAFG00000001838	0	0	0	0	0	0	0	6.99185474088714	0	0	0	0	0	0	0	0	0	0	0	0	0	0	1.16199862870407	0	0	0	0	0	0	0	0	0	0	0	0	0	0	0	0	0	0	0	0	0	0	0	0	0	0
ENSCAFG00000001839	0	0	0	0	0	0	0	0	0	0	0	0	0	0	0	0	0	0	0	0	10.8145523953905	0	0	0	0	0	0	0	0	0	0	0	0	0	0	0	0	0	0	0	0	0	0	0.824279659039424	0	0	0	0	0
ENSCAFG00000001840	0	0	0	0	0	0	0	0	0	0	0	0	0	0	0	0	0	6.33297614172852	0	0	0	0	0	0	0	0	0	0	0	0	0	0	0	0	0	0.612744152256774	0	0	0	0	0	0	0	0	0	0	0	0	0
ENSCAFG00000001841	0	0	0	0	0	0	0	0	0	0	0	0	0	0	0	0	0	0	0	0	0	0	0	0	0	2.26297521099241	0	0	0	0	0	0	0	0	0	0.212873478086954	0	0	0	0	0	0	0	0	0	0	0	0	0
ENSCAFG00000001842	0	0	0	0	0	0	0	0	0	0	0	0	0	0	0	0	0	0	0	0	0	0	0	0	0	0	0	0	0	0	0	0	0	0	0	0	0	0	0	0	0	0	0	0	0	0	0	0	0
ENSCAFG00000001843	0	0	0	0	0	0	0	0	0	0	0	0	0	0	0	0	0	0	0	0	0	0	0	0	0	0	0	0	0	0	0	0	0	0	0	0	0	0	0	0	0	0	0	0	0	0	0	0	0
ENSCAFG00000001844	0	0	0	0	21.8836477098187	0	0	0	0	0	0	0	0	0	0	0	0	0	0	0	0	0	0	0	0	0	0	0	0	0	0	0	0	0	0	0.664968555849971	0	0	0	0	0	0	0	0	0	4.65530635930681	0	0	0
ENSCAFG00000001845	0	0	0	0	0	0	0	0	0	0	0	0	0	0	0	0	0.728108195705775	0	0	0	0	0	4.03593169878493	0	0	0	0	0	0	0	0	2.6450347558466	2.2563151999639	0	0	0.226215518053501	0	0	0	0	0	0	0	0.189219094993972	0	0	0	0	0
ENSCAFG00000001846	0	208.614612867512	0	0	0	0	0	0	0	0	0	0	0	0	0	0	0	253.409073761505	0	0	0	0	7.4865862014766	0	0	0	0	0	0	0	0	0	14.7070203359074	0	0	0	0	0	0	0	0	0	0	0	0	2.62076430242689	0	40.0509143992258	0
ENSCAFG00000001847	0	0	0	0	0	0	0	0	0	0	0	0	0	0	0	0	0	0	0	0	0	0	0	0	0	0	0	0	0	0	0	0	0	0	0	0.411001166693638	0	0	0	0	0	0	0	0	0	0	0	0	0
ENSCAFG00000001848	0	0	0	0	0	0	0	0	0	0	0	0	0	0	0	0	0	0	0	0	1.43638800233787	0	0	0	0	0	0	0	0	0	0	0	0	0	0	0	0	0	0	0	0	0	0	0.665248478871793	0	0	0	0	0
ENSCAFG00000001849	0	0	0	0	0	0	0	0	2.76703917919982	0	0	0	0	0	0	0	0	54.1900673621009	0	0	0	0	0	0	0	0	0	0	0	0	0	0	0	0	0	0	0	0	0	0	0	0	0	0.241180948312356	0	0	0	0.40817826921011	0
ENSCAFG00000001850	0	0	0	0	0	0	0	0	0	0	0	0	0	0	0	0	0	0	0	0	0	0	0	0	0	0	0	0	0	0	0	0	0	0	0	0.504018830736277	3.05168748681913	0	0	0	0	0	0	0.169948267053985	0	0	0	0	0
ENSCAFG00000001851	0	0	0	0	0	0	0	5.56498708185076	0	0	0	0	0	0	0	0	0	0	0	0	0	0	0	0	0	0.127314412990883	0	0	0	0	0	0	0	0	0	0	0.424933662778453	0	0	0	0	0	0	0	0	0	0	0.736366616704366	0
ENSCAFG00000001852	0	0	0	0	0	0	0	0.395608395049988	0	0	0	0	0	0	0	0	0	0	0	0	3.6521887789688	0	0	0	0	0	0	0	0	0	0	0	0	0	0	0	0	0	0	0	0	0	0	0	0	0	0	0	0
ENSCAFG00000001853	0	0	0	0	0	0	0	0	0	0	0	0	0	0.478287486885506	0	0	0	0	0	0	0	0	1.06586680852987	0	0	0	0	0	0	0	0	0	0.180716368396695	0	0	0	0	0	0	0	0	0	0	0.498984603151784	0	0	0	0	0
ENSCAFG00000001854	0	0	0	0	0	0	0	0	0	0	0	0	0	0	0	0	0	0	0	0	0	0	0	0	0	0	0	0	0	0	0	0	0	0	0	0	0	0	0	0	0	0	0	0	0	0	0	0	0
ENSCAFG00000001855	1983.65221804034	0	0	0	129.08248733107	81.4232824796849	2.47108149272343	5.34082237355033	17.6130376495424	13114.8669954038	0	8.10987984846931	0	0	0	13.34408176832	137.338517887576	40.9205056757482	0	0	6.5789225589265	33.3570088741261	41.2185849091705	44.781258709546	0	0	0	0	0	0	0	23.592387350256	0	0	0	11.9290890459524	15.9462388497668	0	0	195.89177782931	0	0	0	15.0593779001964	0	3.75572684761537	4.75504555187348	350.685724069174	0
ENSCAFG00000001856	0	0	0	0	0	0	0	0	0	2.16629915650001	0	0	0	0	0	0	0	0	0	0	2.20272954765902	0	0.68316359923543	0	0	0	0	0	0	0	0	0	0	0	0	0	0	0	0	0	0	0	0	0	0	0	0	0	0
ENSCAFG00000001857	0	0	0	0	0	0	0	0	0	0	0	0	0	0	0	0	0	0	0	0	0	0	0	0	0	0	0	0	0	0	0	0	0	0	0	0	0	0	0	0	0	0	0	0	0	0	0	0	0
ENSCAFG00000001858	0	0	0	0	0	0.0263997252807621	0	0	1.95296567190115	1.14601268909398	0	0	0	0.126794507859554	0	0	0	0	0	0	0	0	1.57282728181188	0	0	4.1119660606027	0	0	0	0	0	0	26.0397488453575	0	0	0.257393308320157	0	0	0	0	0	0	0	0	0.489506730893355	0.294012944028348	0	0.469085443943786	0
ENSCAFG00000001859	0	0	0	0	0	0	0	0	0	0	0	0	0	0	0	0	0	0	0	0	0	0	0	0	0	0	0	0	0	0	0	0	0	0	0	0	0	0	0	0	0	0	0	2.6605700375862	0	0	0	0	0
ENSCAFG00000001861	0	0	0	0	0	0	0	0	0	0	0	0	0	0	0	0	0	0	0	0	0	0	0	0	0	0	0	0	0	0	0	0	0	0	0	0	0	0	0	0	0	0	0	0	0	0	0	0	0
ENSCAFG00000001862	0	0	0	0	0	0	0	0	0	0	0	0	0	0	0	0	0	65.5125477970545	0	0	0	0	0	0	0	0	0	0	0	0	0	0	0	0	0	0	0	0	0	0	0	0	0	0	0	0	0	0	0
ENSCAFG00000001865	0	0	0	0	0	0	0	0	0	0	0	0	0	0	0	0	2.43756410077574	8.07136069246661	0	0	0	0	0.790196417552241	0	0	4.10115474644352	0	0	0	0	0	0	0	0	15.3982133694047	1.69746698057154	0	0	0	0	0	3.22495791321376	0	0	0	0	0	0	0
ENSCAFG00000001866	0	0	0	0	0	0	0	0.359661004897406	1.46890123724982	0	0	0	0	0	0	0	0	0	0	0	0.0776249744645987	0	0.0641466195583142	0	0	0	0	0	0	0	0	0	0.258743469002337	0	0	0.664080513093576	0	0	200.902063888259	0	0	0	0	0.42533135598523	0	0	0.264617151361143	10.7321143862611	0
ENSCAFG00000001867	0	0	0	0	0	0	0	0	0	0	0	0	0	0	0	0	0	0	0	0	0	0	0	0	0	0	0	0	0	0	0	0	0	0	0	0	0	0	0	0	0	0	0	0	0	0	0	0	0
ENSCAFG00000001868	0	0	0	0	0	0	0	0	0	1.91255240120253	0	0	0	0	0	0	0	0	0	0	0	0	3.58337741234836	0	0	0	0	0	0	0	36.7989780353176	0	0	0	0	5.84660602534085	2.28755322684836	0	0	0	0	0	0	72.0123935025281	0	0	0	0	0
ENSCAFG00000001869	0	0	0	0	0	0	0.0690720489895503	0	0	0.100876700173666	0	0	0	1.41700374355058	0	0	0	5.47713013619236	0	0	0	0	0.108212167338974	0	0	1.91056681072789	0	0	0	0	0	0	0	0	0	0.556642318604335	0.36928833789361	0	0	0	0	0	0	3.20503004670333	0.146033300610536	109.700406873361	0	0	0
ENSCAFG00000001870	0	0	0	0	0	0	0	59.6815147928434	0	0	0	0	0	0	0	0	0	0	0	0	0	0	0	0	0	0	0	0	0	0	0	0	0	0	0	0.862976412181093	0	0	0	0	0	0	0	0	0	0	0	0	0
ENSCAFG00000001871	0	0	0	0	0	0	0	0	0	0	0	0	0	0	0	0	0	0	0	0	0	0	1.27625281541197	0	0	0	0	0	0	0	0	0	0	0	0	0	0	0	0	0	0	0	0	0	0	0	0	0	0
ENSCAFG00000001872	0	0	0	0	0	0	0	0	0	0	0	0	0	0	0	0	0	0	0	0	0	0	12.6873937844514	0	0	0	0	0	0	0	0	0	0	0	0	8.87773133774093	0	0	0	0	0	12.9454707227637	0	0	0	0	0	4.32512993459064	0
ENSCAFG00000001873	0	0	0	0	0	0	0	0	0	0	0	0	0	0	0	0	0	0	0	0	0	0	0.0921210346026018	0	0	0	0	0	0	0	0	0	0	0	0	0	0	0	0	0	0	0	0	0.207966768366706	0	0	0	0	0
ENSCAFG00000001874	0	0	0	0	0	0	0	0.522122490715733	0	0.0987940812538989	0	0	0	0	0	0	0	0	0	0	0.723715870026209	0	0.138310214083176	0	0	0	0	0	0	0	0	0	0	0	0	0	0.658891632874191	0	539.842725115696	0	0	0	0	0.452468465392732	0	1.99789275843992	0	0	8.7755809539943
ENSCAFG00000001875	0	0	0	0.04242118646686	0	0.26894047378655	0	0	0	0.239364578759851	0	0	0	0	0	0	0	0	0	0	0	0	3.36923360122607	0	0	0	0	0	0	0	0	0	0	0	0	0.111141225790302	0.0811431321001114	0	0	0	0	0	0	17.1588005249851	0	0	0	1.42264974773031	0
ENSCAFG00000001877	0	0	0	0	0	0	0	0	0	0	0	0	0	0	0	0	0	0	0	0	0	0	0	0	0	0	0	0	0	0	0	0	0	0	0	1.45428235635369	0	0	0	0	0	0	0	0	1.66580846442409	0	0	0	0
ENSCAFG00000001878	0	0	0	0	0	0	0	0	0	0	0	0	0	0	0	0	0	0	0	0	0	0	0	0	0	0	0	0	0	0	0	0	0	0	0	0	0	0	0	0	0	0	0	0	0	0	0	0	0
ENSCAFG00000001879	0	0	0	0	0	0	0	0	0	0	0	0	0	0	0	0	0	0	0	0	0	0	0	0	0	0	0	0	0	0	0	0	0	0	0	3.71425487758383	0	0	0	0	0	0	0	0	0	0	0	0	0
ENSCAFG00000001880	0	0	0	0	0	0	0	3.82879170306357	0	0	0	0	0	0	0	0	0	0	0	0	0	0	0.538499536434069	0	0	0	0	0	0	0	0	0	0	0	0	0.114265424403158	0	0	0	0	0	0	0	0	0	0	0	0	0
ENSCAFG00000001882	0	0	0	0	2.5773648199622	0	0	3.6883526558093	0.473233037566348	1.38294441678126	138.039250623304	0	3.85126070024175	0	0	0	0	9.35949948537096	0	0	7.70461006356425	0	0.546167150864661	0	0	32.3193587239863	0	0	0	0	0	0	0.673211256785013	0	0	3.42070859969914	0.115412916386221	0	0	0	0	0.00370871525201149	0	2.1870984222003	86.3753294235209	0.71798294246908	0	1.69210489007335	0
ENSCAFG00000001883	0	0	0	0	0	0	0	0	0	0	0	0	0	0	0	0	0	0	0	0	0	0	0	0	0	0	0	0	0	0	0	0	1.61243168918686	0	0	0	0	0	0	0	0	0	0	0	0	0	0	0	0
ENSCAFG00000001884	0	0	0	0	0	0	0	0	0	0	0	0	0	0	0	0	0	0	0	0	0	0	0	0	0	0	0	0	0	0	0	0	0	0	0	0	0	0	0	0	0	0	0	0	0	0	0	0	0
ENSCAFG00000001885	0	0	0	0	0	0	0	0	0	0	0	0	0	0	0	0	0	0	0	0	0	0	0	0	0	0	0	0	0	0	0	0	0	0	0	0	0	0	0	0	0	0	0	0	5.97086391688486	0	0	0	0
ENSCAFG00000001886	0	0	0	1.00032888556376	0	0	0	0	0	2.86321582404987	0.000361133666690601	0	0	0	0	0	0	0	1.34973058650527	0	0	0	0	0.269000609848526	11.7730087144807	0	0	0	0	121.234433122362	47.1257189232069	31.6143305903852	0	0	0	0	0	5.16207991605779	1.03066838301883	0	0	0	0	0	0	0	0	0	0
ENSCAFG00000001889	0	0	0	0	0	0	0	0	0	2.21969499377151	0	0	0	0	0	0	0	0	0	0	4.57347937345658	0	0	0	0	0	0	0	0	0	0	0	0	0	0	1.72375518602287	0	0	0	0	0	0	0	0	0	0.718257075634622	0	0	0
ENSCAFG00000001890	0	0	0	0	0	0	0	0	0	0	0	0	0	0	0	0	0	0	0	0	0	0	0	0	0	0	0	0	0	0	0	0	0	0	0	0	0	0	0	0	0	0	0	0	0	0	0	0	0
ENSCAFG00000001891	0	0	0	0	0	0	0	0	0	0	0	0	0	0	0	0	0	0	0	0	17.2831092199721	0	0.264309031957277	0	0	2.70234324389789	0	0	17.0093848273015	0	0	0	1.10511305460526	0	0	0	0.0810521480380959	0	0	0	0	0	0	0.131827142670502	0	0.191480735135084	0	0	0
ENSCAFG00000001892	0	0	0	0	0	0	0	0	0	0	0	0	0	0	0	0	0	0	0	0	0	0	0.0561123450607142	0	0	0	0	0	0	0	0	0	0	0	0	3.11826049562988	0	0	0	0	0	0	0	0.188665822786387	0	1.41060728612941	0	0	0
ENSCAFG00000001893	0	0	0	0	0	0	0	0	0	0	0	0	0	0	0	0	0	0	0	0	0	0	0	0	0	0	0	0	0	0	0	0	0	0	0	0	0	0	0	0	0	0	0	0	0	0	0	0	0
ENSCAFG00000001894	0	0	0	0	0	0	0	0	0	0	0	0	0	0	0	0	0	0	0	0	0	0	0.376130037705257	0	0	0	0	0	0	0	0	0	0	0	0	0	0	0	0	0	0	0	0	0	0	0	0	0	65.4504254125145
ENSCAFG00000001895	0	0	0	0	0	0	0	0	0	0	0	0	0	0	0	0	0	0	0	0	0	0	0	0	0	0	0	0	0	0	0	0	0	0	0	0	0	0	0	0	0	0	0	1.82642294719941	0	0	0	0	0
ENSCAFG00000001897	0	0	67.5768894799793	0	0	0	0	0	0	0	0	0	0	0	0	0	0	0	0	0	21.1727759722741	0	0	0	0	0	0	0	0	0	0	0	0	0	0	0.325768320838376	0	0	0	0	0	0	0	0	1.10253236435989	0	0	0	0
ENSCAFG00000001898	0	0	0	0	0	0	0	0	0	0	0	0	0	0	0	0	0	0	0	0	0	0	0	0	0	0	0	0	0	0	0	0.758692428254304	0	0	0	1.42120008885043	0	0	0	0	0	0	0	0	0	0	0	0	0
ENSCAFG00000001899	0	0	0	0	2.93022890165724	0	0	1.88512222799745	1.39555067107564	0	0	0	0	0	0	0	0	0	0	0	0	0	1.9980204972132	0	0	0	0	0	0	0	17.5358063963932	0	0	0	0	65.111936857435	0	0	0	0	0	0	0	0.596599221873031	3.97166889302834	0.200623204305525	0.601982830072205	1.49892444436999	0
ENSCAFG00000001900	0	0	0	0	0	0	0	0	0	0	0	0	0	0	0	0	0	0	0	0	0.718872816704745	0	0.142100591026987	0	0	0	0	0	0	0	0	0	0	0	0	0	0	0	0	0	0	0	0	0	0	0	0	0	0
ENSCAFG00000001901	0	0	0	0	0	0	0	0	0	0	0	0	0	0	0	0	0	0	0	0	0	0	1.43661909286855	0	0	0.244727172021414	0	0	0	0	0	0	0.205313572701154	0	0	0	0	0	0	0	0.73464961512897	0	0	0	0	0.303693431561067	0	0	0
ENSCAFG00000001902	0	2.17852494126133	0	0	0	0	0	0	0	0.110874306795286	0	0	0	0	0	0	0	13.7224924925552	0	0	0	0	0	0	0	1.14460003103565	0	0	0	0	4.51469119214109	0	0	0	0	0.146230683909219	0	0	0	0	0	0	0	0.182210608541845	0.669392668127409	0	0	0	0
ENSCAFG00000001903	0	0	0	0	0	0	0	0	0	0	0	0	0	0	0	0	0	2.08813052756986	0	0	0	0	0	0	0	0	0	0	0	0	0	0	0	0	0	0	0	0	0	0	0	0	0	1.06685605802051	0	0	0	1.53053763229091	0
ENSCAFG00000001905	0	0	0	0	0	0	0	0	0	0	0	0	0	0	0	0	0	0	0	0	0	0	1.37919341639815	0	0	0	0	0	0	0	0	0	0	0	0	0	0	0	0	0	0	0	0	0.79007048149465	3.3339532046676	0	0	0	0
ENSCAFG00000001906	0	0	0	0	0	0	0	0	0	0	0	0	0	0	0	0	0	0	0	0	0	0	0.729113912222839	0	0	0	0	0	0	0	0	0	8.64865577488709	0	0	14.2979163503578	0	0	0	0	0	0	0	1.99035214805959	0	0	0	0	0
ENSCAFG00000001907	0	0	0	0	0	0	0	0	0	0	0	0	0	0	0	0	0	0	0	0	0	0	0	0	0	0	0	0	0	0	0	0	0	0	0	0.225736188951255	0	0	0	0	0	0	0	1.01699686218458	0	0.359519241628014	0	0.791506185963724	0
ENSCAFG00000001908	0	0	0	0	0	0	0	0	0	0.239254524294088	0	0	0	0	0	0	0	0	0	0	0	0	0	0	0	0	0	0	0	0	0	12.9443377780207	0	0	0	0	0	0	0	0	0	0	0	0	19.9669812907451	0	0	0	0
ENSCAFG00000001909	0	0	0	0	0	0	0	0	0	0	0	0	0	0	0	0	0	0	0	0	0	0	0	0	0	0	0	0	8.83740736790864	0	0	0	0	0	0	0	10.5131863890646	0	0	0	0	0	0	0	0	0	0	0	0
ENSCAFG00000001910	0	0	0	0	0	0	0	3.74191874027023	0	0	0	0	0	0	0	0	0	0	0	0	0	0	0	0	0	0	0	0	0	0	0	0	0	0	0	1.90456283108677	0	0	0	0	0	0	0	0	0	0	0	0	0
ENSCAFG00000001911	0	0	0	0	0	0	0	0	0	0.578960291144785	0	0	0	0	0	0	0	18.7185777866841	0	0	4.40913078884948	0	1.21635161346694	0	0	0	0	0	0	0	0	0	0	0	0	0	0	0	0	0	0	0	0	0	0	0	0	0	0
ENSCAFG00000001913	0	0	0	0	0	0	0	0	0	0	0	0	0	0	0	0	0	0	0	0	0	0	0	0	0	0.328920078829414	0	0	0	0	0	0	0	0	0	0	0	0	0	0	0	0	0	0	0	0	0	4.26168965185048	0
ENSCAFG00000001915	0	0	0	0	0	0	0	0	0	0	0	0	0	0	0	0	0	0	0	0	0	0	0	0	0	0	0	0	0	0	0	0	0	0	0	0	0	0	0	0	0	0	0	0	0	0	0	0	0
ENSCAFG00000001916	0	0	0	0	0	0	0	0	0	0	0	0	0	0	0	0	0	0	0	0	0	0	0	0	0	0	0	0	0	0	0	0	0	0	0	0	0	0	38.0508816502949	0	0	0	0	0	0	0	0	0	0
ENSCAFG00000001917	0	0	0	0	0	0	0	6.75672404027861	0	0	0	0	0	0	0	0	0	0	0	0	0	0	0	0	0	0	0	0	0	0	0	0	0	0	0	0.82885203185286	0	0	0	0	0	0	0	1.28347997478049	0	0	0	4.67071341622186	0
ENSCAFG00000001918	0	0	0	0	0	0	0	4.06637581212069	0	0	0	0	0	0	0	0	0	13.0027415857094	0	0	0.802331306209288	0	0	0	0	3.79919285471577	0	0	0	0	0	0	6.24772444805632	0	0	1.14689117091751	0.142263324021017	0	0	0	0	0	0	0.0474186630476752	1.63051609782685	0	0	0	0
ENSCAFG00000001919	0	0	0	0	0	0	0	0	0	0	0	0	0	0	0	0	0	0	0	0	0	0	0	0	0	0	0	0	0	0	0	0	0	0	0	0	0	0	0	0	0	0	0	0	0	0	0	0	0
ENSCAFG00000001921	0	0	0	0	0	0	0	0	0	16.9446329281235	0	0	0	0	0	0	0	0	0	0	0	0	52.0153504002221	0	0	0	0	0	0	0	0	0	2.49911281570513	0	0	0	0	0	0	0	0	0	0	0	0	0	0	0	0
ENSCAFG00000001922	0	0	0	0	0	0	0	0	0	0	0	0	0	0	0	0	0	0	0	0	0	0	0.55795412654556	0	0	0	0	0	0	0	79.3032632147733	0	50.0951350788808	0	0	4.62468059116319	0	0	0	0	0	0	0	0.240004129403078	0	0	0	0	0
ENSCAFG00000001923	0	0	0	0	0	0	0	0	0	0	0	0	0	0	0	0	0	0	0	0	0	0	0	0	0	0	0	0	0	0	0	0	0	0	0	3.45177939686262	0	0	0	0	0	0	0	0	0	0	0	0	0
ENSCAFG00000001924	0	0	0	0	0	0	0	0	0	0	0	0	0	0	0	0	0	0	0	0	21.7459183771812	0	0	0	0	0	0	0	0	0	0	0	0	0	0	3.39760878872258	0	0	0	0	0	0	0	0	0	0	0	0	0
ENSCAFG00000001925	0	0	0	0	0	0	0	0	0	0	0	0	0	0	0	0	0	0	0	0	0	0	0.957549539933902	0	0	0	0	0	0	0	0	0	0	0	0	0	0	0	0	0	0	0	0	1.88173901327627	0	0	0	181.820863576501	0
ENSCAFG00000001926	0	0	0	0	0	0	0	0	0	0	0	0	0	0	0	0	0	0	0	0	0	0	2.27107747160424	0	0	0	0	0	0	0	0	0	0	0	0	0	0	0	0	0	0	0	0	0	0	0	0	0	0
ENSCAFG00000001927	0	0	0	0	0	0	0	0	0	0	0	0	0	0	0	0	0	0	0	0	0	0	0	0	0	0	0	0	0	0	0	0	0	0	0	0	0	0	0	0	0	0	0	0	0	0	0	0	0
ENSCAFG00000001928	0	0	0	0	0	0	0	0	25.5013733695437	0	0	0	0	0	0	0	0	0	0	0	0	0	14.4095126244914	0	0	0	0	0	0	0	0	0	70.1191368560424	0	0	6.50356507748676	0	0	0	0	0	0	0	0	0	0	0	0	0
ENSCAFG00000001929	0	0	0	0	0	0	0	0	0	0	0	0	0	0	0	0	0	5.48144727278525	0	0	0	0	0	0	0	0	0	0	0	0	0	0	0	0	0	0	0	0	0	0	0	0	0	0	0	0	0	0	0
ENSCAFG00000001930	0	0	0	0	0	0	0	0	0	0	0	0	0	0	0	0	0	0	0	0	0	0	0	0	0	0	0	0	0	0	0	0	0	0	0	0	0	0	0	0	0	0	0	0	0	0	0	0	0
ENSCAFG00000001932	0	0	0	0	0	0	0	0	0	0	0	0	0	0	0	0	0	0	0	0	0	0	0	0	0	0	0	0	0	0	0	0	0	0	0	3.42135055831822	0	0	0	0	0	0	0	0	0	0	0	0	0
ENSCAFG00000001935	0.0669085147748265	0	0	0	0	0	0	0.283825901932381	0.801098838442547	0.276623841833611	0	0	0	0	0	0	0	0	0	0	0	0	1.05537622645278	0	0	1.58746489049087	0	0	0	0	0	0	0	0	0	0.305682505578392	0.107916474329723	0	0	0	0	0	0	0.216291507248168	0	0	0	3.06072625858982	0
ENSCAFG00000001937	0	0	0	15.737263768078	0	1.20174889751623	0	0	0	2.54458872428889	0	0	0	1.71606048937186	0	0	17.9120389031573	0	0	0	0	0	36.4050993448625	0	0	0	0	0	0	0	0	0	0	0	0	0	2.46369016622845	0	0	0	0	24.6917239519021	74.2011824853285	6.196191383003	0	1.32790617787053	0	99.7253099030799	0
ENSCAFG00000001938	0	0	0	0	0	0	0	0	0	0	0	0	0	0	0	0	0	54.0852978277125	0	0	0	0	0	0	0	0	0	0	0	0	0	0	0	0	0	4.48759032805864	0	0	0	0	0	0	0	1.15795634268471	2.21754920262985	0.208293808956302	1.23776039808835	0	0
ENSCAFG00000001941	0	0	0	0	0	0	0	22.5051900446482	0	0	0	0	0	0	0	0	0	0	0	0	0	0	0.80474773001313	0	0	1.87905223436712	0	0	0	0	0	0	0	0	0	0	0	0	0	0	0	0	0	1.59192923050897	0	0	0	0	0
ENSCAFG00000001942	0	0	0	0	0	0	0	0	0	0	0	0	0	4.87415244470468	0	0	0	0	0	0	0	0	0	0	0	0	0	0	0	0	0	0	0	0	0	0	0	0	0	0	0	0	0	0	0	0	0	0	0
ENSCAFG00000001943	0	0	30.3431896076785	0.72203512237099	0	0	0	0	0	2592.45594310381	0	0	0	0	162.450372411199	0	19.0972322590335	0	0	0	0	0	5.10495697380851	0	0	0	7.26898329202425	0	23.6861360293113	0	0	0	0	0	0	0.35081112656869	0	0	0	0	0	1.22451535819279	2.12325492687621	42.8353159231897	0	0	0	0	0
ENSCAFG00000001944	0	0	0	0	0.591875359928438	0.0844173249228168	0	0	0.354818984088933	0.712455063357212	0	0	0	0	0	6.39385818524751	9.24769083166421	0	0	0	0	0	15.9365209698871	0	0	0	0	0	0	0	0	2.87019286300833	0	0	0	0	0	0	0	0	0	10.5486529505995	0	0.955274662462228	0.309581369004849	0.163717706645389	0	0	0
ENSCAFG00000001945	0	0	0	64.4272932422195	4.37672954196375	0	0	0	0	0	0	0	0	7.18524177645844	0	0	0	0	0	0	0	0	14.6280754657372	0	0	0	5.78014826887735	521.130174882608	24.0171564841842	0	0	0	0	0	0	2.707385580798	18.1837728193332	11.6477211642493	0	0	0	0	0	0.894102388542983	4.11165561978371	0.361000073120381	7.95358149540998	1.07991573114994	0
ENSCAFG00000001946	0	0	0	0	0	0.741981354039186	0	0	0	0	0	0	0	0	0	0	0	0	0	0	7.56299015745175	0	2.70661794918675	0	0	0	158.323231031074	0	0	0	0	0	0	0	0	0	5.60750451004491	24.6392119429206	0	0	0	2.02978135702533	0	0	0	0	0	0	0
ENSCAFG00000001947	0	0	0	0	0	0	0	0	0	0	0	0	0	0	0	0	0	0	0	0	0	0	0	0	0	0	0	0	0	0	0	0	0	0	0	0.35324842945913	0	0	0	0	0	0	0	0	0	0	0	0	0
ENSCAFG00000001949	0	0	0	0	0	0	0	0	0	0	0	0	0	0	0	0	0	0	0	0	0	0	0	0	0	0	0	0	0	0	0	0	0	0	0	0	0	0	0	0	0	0	0	0	0	0.0643658267712442	0	0	0
ENSCAFG00000001951	0	0	0	0	0	0	0	0	0	0	0	0	0	0	0	0	0	0	0	0	0	0	0	0	0	0	0	0	0	0	0	0	0	0	0	0	0	0	0	0	0	0	0	0	0	1.24460043945214	0	0	0
ENSCAFG00000001952	0	0	0	0	0	0	0	0	0	4.70331354402754	0	0	0	0	0	0	0	0	0	0	0	0	2.76713803250043	0	0	6.41086664844576	0	0	0	0	0	0	0	0	0	0	0	0	0	0	0	0	0	0.727451445371297	0.684972707498222	130.33494826208	0	0	0
ENSCAFG00000001953	0	0	0	0	0	0	0	0	0	0	0	0	0	0	0	0	0	0	0	0	0	0	0	0	0	0	0	0	0	0	0	0	0	0	0	0	0	0	0	0	0	0	0	190.930223152107	0	0	0	9.65726599694993	0
ENSCAFG00000001954	0	0	0	0	0	0	0	0	0	0	0	0	0	0	0	0	0	0	0	0	0	0	0	0	0	0	0	0	0	0	0	0	0	0	0	0	0	0	0	0	0	0	0	0	0	0	0	0	0
ENSCAFG00000001956	0	0	0	0	0	0	0	0	0	0	0	0	0	0	0	0	0	0	0	0	0	0	1.2361123869924	0	0	0	0	0	0	0	0	0	0	0	0	0	0	0	0	0	0	0	0	0	0	0	0	0	0
ENSCAFG00000001957	0	0	0	0	0	0	0	0	0	0	0	0	0	0	0	0	0	4.80597334002019	0	0	0	0	0	0	0	1.34993681349884	0	0	0	0	0	0	0	0	0	0	0	0	0	0	0	0	0	0	0	0	0	0	0
ENSCAFG00000001959	0	50.7121746776163	0	0	0	0	0	0	28.0433073851504	0	0	0	0	0	0	0	0	0	0	0	0	0	537.884998092563	26962.3313991895	0	4.53088426360858	0	0	0	0	0	0	0	0	0	0	0	0	0	0	0	0	0	7.72765108453381	0	0	0	0	0
ENSCAFG00000001960	0	0	0	0	0	0	0	2.14432854787676	0	0	0	0	0	0	0	0	0	26.6853795367913	0	0	1.52980663219768	0	0.0971629633949184	0	0	1.99604898697003	0	0	0	0	0	0	3.81041851518786	0	0	2.03561868317197	0	0	0	0	0	0	0	0	0	0	0	13.7580413699707	0
ENSCAFG00000001961	0	0	0	0	0	0	0	0	0	0	0	0	0	1.07473807215391	0	0	0	0	0	0	0	0	15.5625863324054	0	0	0	0	0	0	0	0	0	0	0	0	0.481340572586242	0	0	0	0	0	0	0	0.209415761507135	0	0.320726836711599	0	37.1944692285366	0
ENSCAFG00000001962	0	0	0	0	0	0	0	0	0	0	0	0	0	0	0	0	0	0	0	0	0	0	0	0	0	0	0	0	0	0	0	0	0	0	0	3.66622567356632	0	0	0	0	0	0	0	0	0	0	0	0	0
ENSCAFG00000001964	0	0	0	0	0	0	0	0	0	0	0	0	0	0	0	0	0	15.7966660334083	0	0	0	0	0	0	0	0	0	0	0	0	0	0	0	0	0	7.35703836224341	0	0	0	0	0	0	0	0.240146909327616	0	0	0	0	0
ENSCAFG00000001965	0	0	0	0	0	0	0	0	0	2.37610181099743	0	0	0	0	0	0	0	0	0	0	0	0	0	0	0	0	0	0	0	0	0	0	0	0	0	0	0	0	0	0	0	0	0	0	0	0	0	0	0
ENSCAFG00000001966	0	0	0	0	0	0	0	0.988402679132118	0	0	0	0	0	0	0	0	0	7.825494498701	0	0	0	0	0.261373145604923	0	0	0	0	0	0	0	78.3530815917881	0	0.988258192929028	0	0	0	0	0	0	0	0	0	0	0	1.24307979731193	0	0	0.507791334282858	0
ENSCAFG00000001967	0	0	0	0	0	0.0706327544287793	28.1013610976926	0	0.303047672418237	0	0	0	0	0.731928380796726	0	0	0	8.09505229572026	0	0	0	0	0.176860008809622	0	0	0.362772163762751	3.27413694600635	0	0	0	0	0	0	2.87331818765137	0	0.949516713757215	0	0	0	0	0	3.62711939991974	0	0.087395480262888	0	0.129242258588213	0	0	0
ENSCAFG00000001968	0	0	0	0	0	146.853656771417	0	38.5052543245161	0	36.3859485189683	0	0	4583.45189829628	134.316284870351	0	0	80.1374143708583	0	266.290427436037	1.06654736210126	0	0	735.983495414903	0	0	0	1413.55250166111	0	0	0	0	144.222227483616	0	0	0	0	0	0	0	0	345.3082087522	0	0	1176.96392013883	0	0	0	0	0
ENSCAFG00000001969	0	0	0	0	0	0	0	0	0	0	0	0	0	0	0	0	0	0	0	0	0	0	0.911218126314217	0	0	13.0314350463432	0	0	0	0	45.9440016983492	0	0	0	0	0	0	0	0	0	0	0	0	0	0.90853532117649	0	0	0	0
ENSCAFG00000001970	0	0	0	0	0	0	0	0	0	0	0	0	0	0	0	0	0	0	0	0	0	0	0	0	0	0	0	0	0	0	0	0	0	0	0	0	0	0	0	0	0	0	0	0	0	0	0	0	0
ENSCAFG00000001971	0	0	0	0	0	0	0	0	0	0	0	0	0	0	0	0	0	0	0	0	0	0	0	0	0	0	0	0	0	0	0	0	0	0	0	0	0	0	0	0	0	0	0	0	0	0	0	12.3301565323604	0
ENSCAFG00000001972	0	0	0	0	0	0	0	0	0.161610908560797	0	0	0	0	0	0	0	3.38689066010978	0	0	0	0	0	0.341910241045817	0	0	0	0	0	0	0	0	0	0	0	0	0.315574017967384	0	0	0	0	0	0	0	0.100438537916249	0	1.08963577916259	0	0	0
ENSCAFG00000001974	0	0	0	0	0.367807856246658	0	0	0	0	0	0	0	0	1.02436574972728	0	0	0	0	0	0	0	0	0	0	0	0	0	0	0	0	0	0	0	0	0	0	0	0	0	0	0	0	0	0.455752403657105	0	0	0	0	0
ENSCAFG00000001976	0	0	0	0	0	1.11257209408637	0	0	0	0	0	0	0	0	0	0	0.536586692014315	0	0	0	0	0	13.6097441751039	0	0	15.1285334235092	0	0	0	0	31.3886784567711	0	0	0	0	0	0	0	0	0	0	0	0	0	1.21872704223916	0	0	2.13106436195247	0
ENSCAFG00000001977	0	0	0	0	0	0	0	0.519998681583972	0	0	0	0	0	0	0	0	0	0	0	0	28.4262513203759	0	0	0	0	1.02324370362092	0	0	0	0	0	0	0.532292485376694	0	0	0.538910351614311	0	0	0	0	0	0	0	0.193626309695922	0.225097254857155	0.0690859131033616	0	0.150967608057529	0
ENSCAFG00000001978	0	0	0	0	0	0	26.9061842861912	0	0	0.743780448588701	0	0	0	0	0	0	0	0	0	0	0	0	0	0	0	0	0	0	0	0	0	0	0	0	0	3.42294475555561	0	0	0	0	0	0	0	0	0	0	0	0	0
ENSCAFG00000001980	0	0	0	0	0	0	0	0	0	0	0	0	0	0	0	7.27493802887361	0	0	0	0	0	0	0	0	0	0	0	0	0	0	0	0	1.72554081879106	0	0	164.974805655325	0	0	0	0	0	0	0	0	0	0	0	0	0
ENSCAFG00000001981	524.864821645872	8931.78520422993	59.9853070066874	7.7613535959595	343.334761263369	589.045455791431	933.19639276998	61.6780688500236	41.0189348931879	264.287383600759	0	0	2.59865900816114	8.53271472144708	301.127210594613	0	347.610015708776	221.501748979566	24.2591183986167	4.68447663170282	19.0224173118635	125.11999422884	768.641973814474	178.945765781694	0	18.624739872936	2.4860907070379	684.145090218937	259.976873654504	0	25.2090818083235	102.604675623091	277.762389043321	90.5455219949573	18.4373477785143	25.7122615769111	46.08350066694	2.92528277155833	72.5000309830088	91.4064120581776	6.66579248848734	776.67909682943	113.977240955946	161.771885437864	9633.32670521184	6.12136796663398	2.46530670403077	333.910919937348	68.8533814953463
ENSCAFG00000001982	0	0	0	0	0	0	0	0	0	0	0	0	0	0	0	0	0	54.9218746626024	0	0	0	0	0	0	0	0	0	0	0	0	0	0	0	0	0	0	0	0	0	0	0	0	0	0	13.1046821315096	2.3681390614149	0	0	0
ENSCAFG00000001983	0	0	0	0	0	0	0	0	0	0	0	0	0	0	0	0	0	54.589665736979	0	0	62.4014166552597	0	0	0	0	0	0	0	0	0	0	0	0	0	0	0	0	0	0	0	0	0	0	0	0	10.9751902916607	0	0	0
ENSCAFG00000001985	0	0	0	0	0	0	0	0	0	0	0	0	0	0	0	0	0	0	0	0	0	0	1.75485440717137	0	0	4.10476750479098	0	0	0	0	0	0	0	0	0	1.93032677033252	0	0	0	0	0	0	0	1.77474330732562	0	1.48612200626357	0	0	0
ENSCAFG00000001986	0	0	0	0	0	0	0	0	0	0	0	0	0	0	0	0	0	0	0	0	16.2218285930858	0	0	0	0	0	0	0	0	0	0	0	0	0	0	0	0	0	0	0	0	0	0	0	0	7.61402305301093	0	0	0
ENSCAFG00000001987	0	0	0	0	0	0	0	0	0	0	0	0	0	0	0	0	0	0	0	0	0	0	0	0	0	0	0	0	0	0	0	0	0	0	0	0	0	0	0	0	0	0	0	0	0	4.10413216707403	0	0	0
ENSCAFG00000001988	0	0	0	0	0	0	0	0	0	0	0	0	0	0	0	0	0	0	0	0	0	0	0	0	0	0	0	0	0	0	0	0	0	0	0	0	0	0	0	0	0	0	0	0	0	0	0	0	0
ENSCAFG00000001989	0	0	0	0	0	0	0	0	0	0	0	0	0	0	0	0	0	0	0	0	0	0	0.0528948133977836	0	0	0	0	0	0	0	0	0	0	0	0	0	0	0	0	0	0	0	0	0	0	0	0	0	0
ENSCAFG00000001990	0	0	0	24.3134129846211	0	0	4.88855753646511	0	0	6.09748351631665	0	2.80989218737099	0	8.62319309271553	0	0	10.5124938259003	0	0	0	0	0	20.0912778914536	0	0	0	0	0	0	0	804.423846367364	13.0276228424793	0	0	0	0.605363767999417	0	0	0	0	0	0	27.7759160527742	1.92166161873889	0	2.45080173979076	0	0	0
ENSCAFG00000001991	0	0	0	0	0	0	0	0	0	0	0	0	0	0	0	0	0	0	0	0	0	0	0	0	0	0	0	0	0	0	0	0	0	0	0	0	0	0	0	0	0	0	0	0	0	0	0	0	0
ENSCAFG00000001995	0	0	0	0	0	0	0	0	0	0	0	0	0	0	0	0	0	0	0	0	0	0	0	0	0	0	0	0	0	0	0	0	0	0	0	0	0	0	0	0	0	0	0	0	0	0	0	0	0
ENSCAFG00000001996	0	0	0	0	0	0	0	0	0	0	0	0.776784488411847	0	0	0	0	0	0	0	0	0	0	0.967710051947706	0	0	0.192804285521163	0	0	0	0	0	2.43295400048822	0	0	0	0	0	0	0	0	0	0	0	3.31753616536663	0	0	0	0.501500219820533	0
ENSCAFG00000001997	0	0	0	0	0	0	0	0	0	0	0	0	0	0	0	0	0	0	0	0	0	0	0	0	0	0	0	0	0	0	0	0	0	0	0	0	0	0	0	0	0	0	0	1.34852292321651	0	0	0	0	0
ENSCAFG00000001998	0	0	0	0	0	0	0	0	0	0	0	0	0	4.94953005572889	0	0	0	0	0	0	0	0	1.13149972055406	0	0	0	0	0	0	0	0	0	0	0	0	0	0	0	0	0	0	0	0	0.363767552741665	0	0	0	0	0
ENSCAFG00000001999	0	0	0	0	0	0	0	0	1.7539769253532	0	0	0	0	0	0	0	0	23.7674163840578	0	0	0	0	0.161000359420263	0	0	0	0	0	0	0	0	0	0.177439198380912	0	0	0.0752408669423836	0	0	0	0	0	0	0	0	0	0	0	0	0
ENSCAFG00000002000	0	0	0	0	0	0	0	0	0	0	0	0	0	0	0	0	0	0	0	0	0	0	1.17464769527393	0	0	0	0	0	0	0	163.162590376776	0	0	0	0	12.7411666990886	0	0	0	0	0	0	0	0	0	0	0	0	0
ENSCAFG00000002001	0	0	0	0	0	0	0	0	0	0	0	0	0	0	0	0	0	0	0	0	0	0	0.0300432160264526	0	0	0	0	0	0	0	0	0	0	0	0	0	0	0	0	0	0	0	0	0.686759166877969	0	0	0	0	0
ENSCAFG00000002002	0	1.90711463288292	0	0	0	0	0	0	0	0	0	0	0	0	0	0	0	0	0	0	0	0	0	0	0	0	0	0	0	0	0	0	0	0	0	0	0	0	0	0	0	0	0	0	0	0	0	0	0
ENSCAFG00000002006	0	0	0	0	0	0	0	0	0	0	0	0	0	0	0	0	0	0	0	0	0	0	0	0	0	0	0	0	0	0	0	0	0	0	0	0	0	0	0	0	0	0	0	0	0	0	0	2.8877543856493	0
ENSCAFG00000002007	0	0	0	0	0	0	0	0	0	0.601025564151111	0	0	0	0	0	0	0	0	0	0	0	0	6.63082527457775	0	0	1.70948984780871	0	0	0	0	0	0	0	0	0	0.961780263243708	0	5.15359893011745	0	0	0	0	0	2.78764417042501	0	0	0	0	0
ENSCAFG00000002008	0	0.256203168547771	0	0.0498896692117449	0.489062369242457	0.0235327485271487	0.0829578271689288	0	0	0	0	0.354657332912912	0	0	0	1.11395403500052	0.247888241117926	0	0	0	0	0	0.0248920601013524	0	0	0.813555434610866	1.01472114291835	0	0	0	0	0	0	0	0	0	0.0438669179387073	0	0	0	0	0.12313643690981	0	0.92208948468875	0	0.0752615953046638	0	0.419273282278509	0
ENSCAFG00000002010	0	0	0	0	0	737.83572165094	0	0	0	0	0	0	0	0	0	0	0	0	0	0	0	0	94.827609121517	0	0	0	0	0	0	0	0	926.645490987536	0	0	0	0	95.0371748844174	0	0	0	864.676873291406	0	0	0	0	0	0	0	0
ENSCAFG00000002011	0	0	0	0	0	0	0	0	0	0	0	0	0	0	0	0	0	0	0	0	0	0	0	0	0	0	0	0	0	0	0	0	10.4860225912011	0	0	0	0	0	0	0	0	0	0	2.06387265451505	0	0	0	0	0
ENSCAFG00000002013	0.232017359792317	53.2185642171867	0	0	0	0	0	1.52321969992655	0	0	0	0	0	0	0	0	0	0	0	0	1.15089323296356	0	0	0	0	0	0	0	0	0	0	0	0	0	0	0	0	0	56.3997911131479	0	0	0	0	0.099107895947645	0	0.285117707105336	0	0	0
ENSCAFG00000002014	0	0	0	0	0	0	0	0	0	0	0	0	0	0	0	0	0	0	0	0	0	0	0	0	0	0	0	0	0	0	0	0	0	0	0	3.12775078388195	0	0	0	0	0	0	0	0	0	0	0	0	0
ENSCAFG00000002015	0	0	0	0	0	0	0	0	3.50457117896536	0	0	0	0	0	0	0	0	0	0	9.41501337021423	0	0	0.298150985254802	0	0	0	0	0	0	0	0	0	0	0	0	0	0	0	0	0	0	0	0	0.305143008100895	0.905498162611233	1.96126907992193	0	0	0
ENSCAFG00000002016	0	0	0	0	0	0	0	0	0	0	0	0	0	0	0	0	0	0	0	0	0	0	0	0	0	5.73668280339716	0	0	0	0	0	0	0	0	0	0	0	0	0	0	0	0	0	0	0	0	0	0	0
ENSCAFG00000002017	0	0	0	0	0	0	0	0	0	0	0	0	0	0	0	0	0	0	0	0	0	0	0.0481072774206876	0	0	0	0	0	0	0	0	0	0	0	0	0	0	0	0	0	0	0	0	0.683945956177307	0	0	0	1.56788127343538	0
ENSCAFG00000002018	0	0	0	0	0	0	0	0	0	0	0	0	0	0	0	0	0	0	0	0	0	0	0	0	0	0	0	0	0	0	0	0	0	0	0	0.0863494258800484	0	0	0	0	0	0	0	0	0	0	0	0.432833853806552	0
ENSCAFG00000002019	0	0	0	0	0	0	0	0	0	0	0	0	0	0	0	0	0	0	0	0	0	0	0	0	0	0	0	0	0	0	0	0	0	0	0	0	0	0	0	0	0	0	0	1.41023062185277	0	0	0	0	0
ENSCAFG00000002020	0	0	0	0	0	0	0	0	0	0	0	0	0	0	0	0	0	0	0	0	9.88837217976088	0	0	0	0	0	0	0	0	0	0	0	0	0	0	0	0	0	0	0	0	0	0	0	0	0	0	0	0
ENSCAFG00000002021	0	0	0	0	0	0	0	0	0	0	0	0	0	0	0	0	0	0	0	0	0	0	0	0	0	0	0	0	0	0	0	0	0	0	0	0	0	0	0	0	0	0	0	0.858981873511118	0	0	0	0	0
ENSCAFG00000002023	0	0	0	0	0	0	0	12.3544480166808	0	0	0	0	0	0	0	0	0	111.592716125396	0	0	0	0	0	0	0	0.543612287759529	0	0	0	0	0	0	0	0	0	0	0	0	0	0	0	0	0	0	0	0	0	0	0
ENSCAFG00000002024	0	0	0	0	0	0	0	0	0	0	0	0	0	0	0	0	0	0	0	0	37.999520552339	0	0	0	0	0	0	0	0	0	0	0	0	0	0	0	0	0	0	0	0	0	0	0	0	0	0	0	0
ENSCAFG00000002025	0	0	0	0	0	0	0	0	0	0	0	0	0	0	0	0	0	0	0	0	1.35980543062219	0	1.88452634025628	0	0	0	0	0	0	0	0	0	3.39057861966105	0	0	0.06494791643026	0	0	0	0	0	0	0	0	0.518583143638529	0	0	0	0
ENSCAFG00000002026	0	0	0	0	0	0	0	0	0	0	0	0	0	0	0	0	0	0	0	0	0	0	0	0	0	0	0	0	0	0	0	0	0	0	0	0	0	0	0	0	0	0	0	0	0	0	0	0	0
ENSCAFG00000002027	0	0	0	0	0	0	0	0	0	0	0	0	0	0	0	0	0	0	0	0	0	0	0	0	0	0	0	0	0	0	0	0	0	0	0	0	0	0	0	0	0	0	0	0	0	0	0	0	0
ENSCAFG00000002028	0	0	0	0	0	0	0	0	0	0	0	0	0	0	0	0	0	0	0	0	0	0	0	0	0	0	0	0	0	0	0	0	0	0	0	0	0	0	0	0	0	0	0	0	0	0	0	0	0
ENSCAFG00000002029	0	0	0	0	0	0	0	0	0	0	0	0	0	0	0	0	0	0	0	0	0	0	0	0	0	0	0	0	0	0	0	0	0	0	0	0	0	0	0	0	0	0	0	0	0	0	0	0	0
ENSCAFG00000002030	0	0	0	0	0	0	0	0	0	0	0	0	0	0	0	0	0	0	0	0	0	0	0	0	0	0	0	0	0	0	0	0	0.397761730595513	0	0	0	0	0	0	0	0	0	0	0	0	0	0	0	0
ENSCAFG00000002031	0	0	0	0	0	0	0	0	0	0	0	0	0	0	0	0	0	0	0	0	0	0	0	0	0	0	0	0	0	0	0	0	0	0	0	0	0	0	0	0	0	0	0	0	0	0.259071213390531	0	0	0
ENSCAFG00000002032	0	0	0	0	0	0	0	0	0	0	0	0	0	0	0	0	0	0	0	0	0	0	0	0	0	0	0	0	0	0	176.600511838461	0	0	0	0	5.20261453730035	0	0	0	0	0	0	0	0	0	0	0	0	0
ENSCAFG00000002033	0	0	0	0	0	0	0	0	0	0	0	0	0	0	0	0	0	0	0	0	0	0	0.250670840954351	0	0	0	0	0	0	0	0	0	0	0	0	0	0	0	0	0	0	0	0	0	0	0	0	0	0
ENSCAFG00000002034	0	0	0	0	0	0	0	0	2.34425999167871	0	0	0	0	0	0	0	0	0	0	0	0	0	0.368703461281404	0	0	0	0	0	0	0	0	0	0	0	0	0	0	0	0	0	0	0	0	0	0	0	0	4.27022341126788	0
ENSCAFG00000002035	0	0	0	0	0	0	0	0	0	0.202322835100776	0	0	0	0	0	0	1.47798688159748	0	0	0	0	0	1.82027125359493	0	0	0	0	0	0	0	0	0	0	0	0	2.52843961572943	0	0	0	0	0	0	0	6.42157172482254	1.28050109524963	0.943316561556417	0	0	0
ENSCAFG00000002036	0	0	0	0	0	2.36632422478592	0	35.8856832128145	0.532098373374128	0.251912082615285	2332.55118977652	0	0	0.737535431884631	0	0	0	0	0	0	3.08055087287463	0	0.0928655380315251	0	0	0	0	0	0	0	0	0	0.589697096387024	0	0	0.588664284455081	0	0	0	0	0	0.555983844784422	0	0.0571071733021063	0	0.0525463319496357	0	0.105744199691642	0
ENSCAFG00000002037	0	0	0	0	0	1.07754218601193	0	0	3.5022019392439	2.24779125150166	0	0	0	0	0	0	0	0	0	0	0	0	6.76785863867928	157.362226185475	0	0	0	0	0	0	0	0	0	0	0	0	0	0	0	0	0	0	1.49301677909198	0	0.822737051880368	2.84322208526823	0	13710.644104605	0
ENSCAFG00000002038	0	0	0	0	0	0	0	0	0	0	0	0	0	0	0	0	0	0	0	0	0	0	0	0	0	0	0	0	121.052494320101	0	0	0	0	0	0	0	0	0	0	0	0	0	0	0	0	0	0	0	0
ENSCAFG00000002039	0	0	0	0	0	0	0	0	0	0	0	0	0	0	0	0	0	0	0	0	4.47165704308481	0	0	0	0	1.25931050074405	0	0	0	0	0	0	0	0	0	2.27132448947754	0	0	0	0	0	0	0	0	0	0	0	0	0
ENSCAFG00000002040	0	0	0	0	0	2.77702521513416	0	0	0	0	0	0	0	0	0	0	0	0	0	0	0	0	0	0	0	0	0	0	0	0	0	0	0	0	0	0	0	0	0	0	0	0	0	1.64927544863786	0	0	0	0	0
ENSCAFG00000002041	0	0	0	0.0281563333051514	0	0	0	0	0	0	0	0	0	0	0	0	0	4.86289110063689	0	0	0.61559434641051	0	0.14961728526417	0	0	0	0	0	0	0	0	0	0.174266153266517	0	0	0.272736119316171	0	0	0	0	0	0	0	0.0755081591705719	0	0	0	0	0
ENSCAFG00000002042	0	0	0	0	0	0	0	0	0	0	0	0	0	0	0	0	0	0	0	0	29.6328951897068	0	0	0	0	0	0	0	0	0	0	0	0	0	0	0	0	0	0	0	0	0	0	0	0	0	0	0	0
ENSCAFG00000002043	0	0	0	0	0	0	0	0	0	0	0	0	0	0	0	0	0	0	0	0	0	0	0	0	0	0	0	0	0	0	0	0	0	0	0	2.35359148651265	0	0	0	0	0	0	0	0.162774691314111	0	0	0	0	0
ENSCAFG00000002044	0	0	0	0	0	0	0	0	0	0	0	0	0	0	0	0	0	0	0	0	0	0	0	0	0	0	0	0	0	0	0	0	0	0	0	0	0	0	0	0	0	0	0	0	0	0	0	0	0
ENSCAFG00000002045	0	0	0	0	0	0	0	0	0	0	0	0	0	0	0	0	0	0	0	0	0	0	0	0	0	0	0	0	0	0	0	0	0	0	0	0	0	0	0	0	0	0	0	0	0	0	0	0	0
ENSCAFG00000002046	0	0	0	0	0	0	0	0	0	0	0	0	0	0	0	0	0	0	0	0	4.63783251910755	0	0	0	0	0	0	0	0	0	0	0	0	0	0	0	0	0	161.105128046871	0	0	0	0	0	0	0	0	0	0
ENSCAFG00000002049	0	0	0	0	0	0	0	0	0	0	0	0	0	0	0	0	0	0	0	0	0	0	1.63896072771493	0	0	0.412385581008948	0	0	0	0	0	0	0	0	0	0	0	0	0	0	0	0	0	0	0	0	0	0	0
ENSCAFG00000002050	0	0	0	0	0	0	0	25.0060558384835	0	0	0	0	0	0	0	0	0	0	0	0	0	0	0	0	0	0	0	0	0	0	0	0	0	0	0	0	0	0	0	0	0	0	0	0	0	0	0	0	0
ENSCAFG00000002052	0	0	0	0	0	0	0	0	0	0	0	0	0	0	0	0	0	0	0	0	0	0	0.691173227053962	0	0	0	0	0	0	0	0	0	0	0	0	0	0	0	0	0	0	0	0	0	0	0	0	0	0
ENSCAFG00000002053	0	0	0	0	0	0	0	0	0	0	0	0	0	0	0	0	0	0	0	0	0	0	0	0	0	0	0	0	0	0	0	0	0	0	0	0	0	0	0	0	0	0	0	0	0	0	0	0	0
ENSCAFG00000002054	0	0	0	0	0	0	0	0	0	0	0	0	0	0	0	0	0	0	0	0	4.28628129649768	0	0	0	0	0	0	0	0	0	0	0	0	0	0	0	0	0	0	0	0	0	0	0	0	0	0	0	0
ENSCAFG00000002055	0	0	0	0	0	0	0	0	0	0	0	0	0	0	0	0	0	0	0	0	0	0	0	0	0	0	0	0	0	0	0	0	0	0	0	0	0	0	0	0	0	0	0	0	0	0	0	0	0
ENSCAFG00000002057	0	0	0	0	0	0	0	0	0	0	0	0	0	0	0	0	0	5.4409083072179	0	0	0	0	0	0	0	0	0	0	0	0	0	0	0	0	0	0.31255788238874	0	0	0	0	0	0	0	0.173271246703975	0	0	0	0.468624981199496	0
ENSCAFG00000002058	0	0	0	0	0	0	0	0	0	0	0	0	0	0	0	0	0	16.0827553046979	0	0	0	0	0	0	0	0	0	0	0	0	0	0	0	0	0	3.13593575627522	0	0	0	0	0	0	0	0	0	0	0	0	0
ENSCAFG00000002061	0	0	0	0	0	0	0	0	0	0	0	0	0	0	0	0	0	0	0	0	0	0	0	0	0	0	0	0	0	0	0	0	0	0	0	0	0	0	0	0	0	0	0	0	0	0	0	0	0
ENSCAFG00000002063	0	0	0	0	0	0	0	0	0	0	0	0	0	0	0	0	0	0	0	0	0	0	0	0	0	24.1695420706701	0	0	0	0	0	0	0	0	0	0	0	0	0	0	0	0	0	0	0	0	0	0	0
ENSCAFG00000002064	0	0	0	0	0	0	0	0	1.79667802044863	0	0	0	0	0	0	0	0	0	0	0	2.49345603254812	0	0	0	0	0	0	0	0	0	0	0	0	0	0	6.21704824648101	0	0	0	0	0	0	0	0	0	0	0	0	0
ENSCAFG00000002065	0	0	0	0	0	0	0	0	0	0	0	0	0	0	0	0	0	0	0	0	0	0	0	0	0	0	0	0	0	0	0	0	0	0	0	0	0	0	0	0	0	0	0	0	0	0	0	0	0
ENSCAFG00000002066	0	0	0	0	0	0	0	0	0	0	0	0	0	0	0	0	0	0	0	0	0	0	0	0	0	0	0	0	0	0	0	0	0	0	0	0	0	0	0	0	0	0	0	0	0	0	0	0	0
ENSCAFG00000002067	0	0	0	0.481886340863597	0	0	0	0	0	0	0	0	0	0	0	0	0	0	10.2547157992197	0	0	0	0.236473485206061	0	0	0	0	0	0	0	0	0	96.9787541174109	0	0	0	0	0	0	0	0	0	0	1.06783878546987	0	0	0	1.73211673831798	0
ENSCAFG00000002068	0	0	0	0	0	0	0	0	0	0	0	0	0	0	0	0	0	0	0	0	0	0	0	0	0	0	0	0	0	0	0	0	0	0	0	0	0	0	0	0	0	0	0	0	0	0	0	0	0
ENSCAFG00000002069	0	0	0	0	0	0	0	0	0	0	0	0	0	0	0	0	0	0	0	0	0	0	2.17775667575188	0	0	0	0	0	0	0	0	0	0	0	0	0	0	0	74.7497347640706	0	0	0	0	0	0	0	0	0	0
ENSCAFG00000002070	0	0	0	0	0	80.9410727586706	0	0	0	175.785466509199	0	0	0	95.1513344756925	0	0	4699.5848409203	0	0	0	0	0	17.0652737257697	0	0	0	0	0	0	0	0	0	0	0	0	18.4259242572491	0	0	0	0	0	40.5085075537687	0	72.8409632521126	0	0	0	0	0
ENSCAFG00000002071	0	0	0	0	0	0	0	0	0	0	0	0	0	0	0	0	0	0	0	0	0	0	0	0	0	0	0	0	0	0	0	0	0	0	0	0	0	0	0	0	0	0	0	2.55183420130524	0	0	0	1.93138790149471	0
ENSCAFG00000002072	0	0	0	0	0	0	0	0	0	0	0	0	0	0	0	0	0	0	0	0	0	0	7.24812143832297	0	0	0	0	0	0	0	0	0	0	0	0	0	0	0	0	0	0	0	0	0	0	0	0	79.6599421795427	0
ENSCAFG00000002073	0	0	0	0	0	0	0	0	0	0	0	0	0	0	0	0	0	0	0	0	0	0	0	0	0	0	0	0	0	0	0	0	0	0	0	0	0	0	0	0	0	0	0	0	0	0	0	0	0
ENSCAFG00000002074	0	0	0	0	0	10.2067343389004	0	0	0	4.51688127902456	0	0	0	0	0	0	0	0	0	0	0	0	0	0	0	0	0	0	0	0	0	0	0	0	0	0	0	0	0	0	0	0	0	0	0	0	0	0	0
ENSCAFG00000002075	0	0	0	0	0	0	0	0	0	0	0	0	0	0	0	0	0	0	0	0	135.181904942382	0	1.92307070619879	0	0	0	0	0	0	0	0	0	0	0	0	0	0	0	0	0	0	0	0	0	0	0	0	0	0
ENSCAFG00000002077	0	0	0	0	0	0	0	0	0	0	0	0	0	0	0	0	0	0	0	0	22.8959644340275	0	0	0	0	0	0	0	0	0	0	0	0	0	0	0	0	0	0	0	0	8.95055040602788	0	0	0	0	0	7.25843523132542	0
ENSCAFG00000002078	0	0	0	0	0	0	0	0	0	0	0	0	0	0	0	0	0	0	0	0	0	0	0	0	0	0	0	0	0	0	0	0	0	0	0	4.88895355601782	0	0	0	0	0	0	0	0	0	0	0	0	0
ENSCAFG00000002079	0	0	0	0	0	0	0	0	0	0	0	0	0	0	0	0	0	0	0	0	1.40224841677557	0	0	0	0	0	0	0	0	0	0	0	0.163819108403888	0	0	0.0643427634386739	0	0	0	0	0	0	0	0	0	0	0	0	0
ENSCAFG00000002080	0	0	0	0	0	0	0	40.9508564734993	0	0.488112271794837	0	0	0	0	0	0	0	58.6509330147263	0	0	0	0	0	0	0	0	0	0	0	0	0	0	0	0	0	0	0	0	0	0	0	0	0	0	0	0	0	0	0
ENSCAFG00000002081	0.434545950246905	0	0	0	0	0	0	10.7050016911693	0	0.101339058405714	0	0	0	0	0	0	0	0	0	0	0	0	10.6321539045574	0	0	5.32798277512029	0	0	0	0	0	0	0.565048059996698	0	0	0	0	0	0	0	0.673132942123306	0	0	2.45706402639314	0	0	0	0	0
ENSCAFG00000002082	0	0	0	0	0	0	0	0	0	0	0	0	0	0	0	0	0	0	0	0	0	0	0	0	0	0	0	0	0	0	0	0	0	0	0	0	0	0	0	0	0	0	0	0	0	0	0	0	0
ENSCAFG00000002083	0	0	0	0	0	0	0	0	0	0	0	0	0	0	0	0	0	0	0	0	0	0	1.74344310333881	0	0	0	0	0	0	0	0	0	0	0	0	64.5830699484162	0	0	0	0	0	0	0	4.35192094523635	0	0.683472907517186	0	0	0
ENSCAFG00000002084	0	329.651315160588	0	56.1869139234279	0	1.3682369457432	5.65730217924066	0	0	0.717578422428097	0	0	0	46.9320972330079	0	0	2.8816656683782	0	0	0	0	0	109.040382616184	0	0	0	0	0	0	0	0	0	0	0	0	23.1829446177356	0	0	0	0	0	23.7560495089968	4.82743634955427	9.92459909059091	0	29.6727374765656	1159.88963207989	0	16.8144056620709
ENSCAFG00000002085	0	7.44186073192648	0	5.26586820339553	1138.75824731378	2097.63971066171	205.759549968034	26.2721632893783	0	9.63270485590126	0	0	0	0	0	0	1606.31796457448	0	0	0	0	0	658.922993206345	0	0	393.062716026691	0	0	0	0	0	235.148967012282	0	0	0	10.8736020830815	301.486897669917	0	0	0	0	94.3787821969191	0	165.093749619693	0	2.36840807059604	166.028665439635	2176.57024000672	442.067406361278
ENSCAFG00000002086	0	0	0	0	0	0.3368452009927	0	0	3.86099795925834	0	0	0	0	0	0	0	0	0	0	0	0	0	0	0	0	0	0	0	0	0	20.1267277380031	0	0	0	0	0	0	0	0	0	0	0.688834913721649	0	0	0.86218360891903	0.544958799152366	0	0	0
ENSCAFG00000002087	0	0	0	0	0	0	0	0	7.11760697408074	0	0	0	0	0	0	0	0	0	0	0	0	0	0	0	0	0	0	0	0	0	0	0	0	0	0	0	0	0	0	0	0	0	0	0	0	0	0	0	0
ENSCAFG00000002088	0	0	0	0	0	0	0	0	0	0	0	0	0	0	0	0	0	0	0	0	0	0	0	0	0	0	0	0	0	0	0	0	0	0	0	0	0	0	0	0	0	0	0	0	0	0	0	0	0
ENSCAFG00000002089	0	0	0	0	22.9077229027168	26.8524539335248	0	0	0	0	0	0	0	0	0	0	0	0	0	0	0	0	0.212174248310472	0	0	0	0	0	0	0	0	0	0	0	9.20268087215478	0	0	0	0	0	0	0	0	9.88753208361906	0	0	0	5.98787328830439	0
ENSCAFG00000002090	0	0	0	0	0	0	0	3.25060511201197	0	0	0	0	0	0	0	0	0	0	0	0	0	0	2.03626085125532	0	0	0	0	0	0	0	0	0	0	0	0	0	0	0	0	0	0	0	0	2.63973309234894	0	0	0	0	0
ENSCAFG00000002091	0	0	0	0	0	0	0	0	0	2.15386947566086	0	0	0	0	0	0	0	0	0	0	0	0	2.67278576770031	0	0	1.25734235627118	0	0	0	0	62.9789489312017	0	0	0	0	0	0	0	0	0	0	0	0	7.22296867001843	0	0	0	0	0
ENSCAFG00000002092	0	0	0	0	0	0	0	0	0	0	0	0	0	0	0	0	0	0	0	0	0	0	0	0	0	0	0	0	0	0	0	0	0	0	0	0	0	0	0	0	0	0	0	0	0	0	0	0	0
ENSCAFG00000002093	0	0	0	0	0	0	0	1.32070198435184	0	0	0	0	0	0	0	0	0	3.5887777368587	0	0	0.497045213165532	0	0.0326027790763928	0	0	0	0	0	0	0	0	0	0	0	0	0.63813254571036	0	0	0	0	0	0	0	0.131571700461758	0	0	0	0	0
ENSCAFG00000002094	0	0	0	0.241933856233276	0	0	0	0	0	0	0	0	0	0	0	0	0	0	0	0	0	0	0	0	0	0	0	0	0	0	0	0	0	0	0	8.0391835908779	0	0	0	0	0	0	0	1.16970222241428	0	0	0	6.80530161286779	0
ENSCAFG00000002095	0	0	0	0	0	0	0	0	0	0	0	0	0	0	0	0	0	0	0	0	0	0	0	0	0	0	0	0	0	0	0	0	0	0	0	0.458325286161189	0	0	0	0	0	0	0	0	0	0	0	0	0
ENSCAFG00000002096	0	0	0	0	0	0	0	0	14.8173347782212	0	0	0	0	0	0	0	0	0	0	0	0	0	0	0	0	0	0	0	0	0	0	0	6.96911190091898	0	0	0	0	0	0	0	0	24.1032256827617	0	0	0	0	0	0	0
ENSCAFG00000002097	0	0	0	0	0	0	0	0	0	0	0	0	0	0	0	0	0	0	0	0	0	0	0	0	0	0	0	0	0	0	0	0	0	0	0	0	0	0	0	0	0	0	0	0	0	0	0	0	0
ENSCAFG00000002098	0	0	0	0	0	0	0	0	10.3167516543873	0	0	0	0	0	0	0	0	0	0	0	10.0107201725084	0	0	0	0	0	0	0	0	0	0	0	0	0	0	0	0	0	0	0	0	0	0	0	0	0	0	0	0
ENSCAFG00000002099	0	0	0	0	0	0	0	0	0	0	0	0	0	0	0	0	0	0	0	0	7.88352004739602	0	0.873734544752715	0	0	0	0	0	0	0	0	0	0	0	0	0	0.0905503859711119	0	0	0	0	0	0	0.493780944183271	0	0	0	0	0
ENSCAFG00000002100	0	0	0	0	0	0	0	0	0	0	0	0	0	0	0	0	0	0	0	0	16.7376030254017	0	0	0	0	0	0	0	0	0	0	0	0	0	0	0	0	0	0	0	0	0	0	0	0	0	0	0	0
ENSCAFG00000002101	0	0	0	0	0	0	0	0	0	0	0	0	0	0	0	0	5.89446454062732	0	0	0	0	0	0	0	0	0	0	0	0	0	0	0	0	31.5855994102486	0	0	7.77843404387501	0	0	0	0	0	0	0	15.7650432122643	0	0	0	0
ENSCAFG00000002102	0	0	0	0	0	0	0	0	0	0	0	0	0	0	0	0	0	0	0	0	0	0	0	0	0	0	0	0	0	0	0	0	0	0	0	0	0	0	0	0	0	0	0	1.4112903166052	0	0	0	0	0
ENSCAFG00000002103	0	0	0	0	0	0	0	0	0	0	0	0	0	0	0	0	0	0	0	0	0	0	0	0	0	0	0	0	0	0	0	0	0	0	0	0	0	0	0	0	0	0	0	0	0	0.626922053657264	0	0	0
ENSCAFG00000002104	0	0	0	0	0	0	0	0	0	0	0	0	0	0	0	0	0	0	0	0	0	0	0	0	0	3.01918754314651	0	0	0	0	0	0	0	0	0	0	0	0	0	0	0	0	0	0.208011387093125	0	0	0	0	0
ENSCAFG00000002105	0	6.40498926103346	0	0	64.7288298828851	12.5899016236099	0	6.25311858787387	15.253247496915	15775.3365983493	0	42.7923539910931	0	56.3132166913343	0	0	23.5840850978291	0	0	0	0	0	48.2489686814058	0	992.320363945727	7.52564524658497	18.6886858393927	1418.01683761095	0	0	0	85.0991027827407	3.23985091395834	0	0	9.04709072076457	10.7341560546552	0	0	0	30.9031041333764	1.44816780353883	0	40.5799508495697	1.88890820345563	0.802231494017563	19.7622231466313	94.8907888357721	148.240437756205
ENSCAFG00000002106	0	0	0	0	0	0	0	0	0	0	0	0	0	0	0	0	0	0	0	0	0	0	0	0	0	0	0	0	0	0	0	0	0	0	0	0	0	0	0	0	0	0	0	0	0	0	0	0	0
ENSCAFG00000002110	0	0	0	0	0	0	0	0	0	0	0	0	0	0	0	0	0	0	0	0	0	0	0.0708479104483756	0	0	0	0	0	0	0	0	0	0	0	0	0	0	0	0	0	0	0	0	0	0	0	0	0	0
ENSCAFG00000002111	0	0	0	0	0	0	0	4.68715010437336	0	0	0	0	0	0	0	0	0	0	0	0	0.562134488592805	0	1.72962141943887	0	0	0	0	0	0	0	0	0	0	0	0	0	0	1.31826173039297	0	0	0	0.583499604327639	0	0	0	0.0822003668831316	0	0	0
ENSCAFG00000002112	0	0	0	0	0	0	0	0	0	0.0767434390177279	0	0	0	0	0	0	0	0	0	0	0	0	0.565449105647001	0	0	0	0	0	0	0	0	0	0	0	0	4.89857223599371	0	0	0	0	0	0	0	0.371299193761044	0.918575466510484	0	0	0	0
ENSCAFG00000002113	0	0	0	0	0	0	0	0	14.2233814445815	0	0	0	0	0	0	0	0	0	0	0	0	0	0	0	0	0	0	0	0	0	0	0	0	0	0	0	0	0	0	0	0	0	0	3.83630694274853	0	0	0	0	0
ENSCAFG00000002114	0	0	0	0	0	0	0	0	0	0	0	0	0	0	0	0	0	0	0	0	0	0	0	0	0	0	0	0	0	0	0	0	0	0	0	0	0	0	0	0	0	0	0	0	0	0	0	0	0
ENSCAFG00000002115	0	0	0	0	0	0	0	0	0	0	0	0	0	0	0	0	0	0	0	0	0	0	0	0	0	0	0	0	0	0	0	0	0	0	0	0	0	0	0	0	0	0	0	0	0	0	0	0	0
ENSCAFG00000002116	0	0	0	0	0	0	0	0	0	0	0	0	0	0	0	0	0	0	0	0	0	0	0	0	0	0	0	0	0	0	0	0	0	0	0	0	0	0	0	0	0	0	0	0	0	0	0	0	0
ENSCAFG00000002117	0	0	0	0	0	0	0	0	0	0	0	0	0	0	0	0	0	0	0	0	0	0	0	0	0	0	0	0	0	0	0	0	0	0	0	7.78157629635138	0	0	0	0	0	0	0	0.0746373131777062	0	0	0	11.7279523222856	0
ENSCAFG00000002118	0	0	0	0	0	0	0	0	11.0141572241882	0	0	0	0	0	0	0	0	0	0	0	0	0	0	0	0	0	0	0	0	0	0	0	0	0	0	0	0	0	0	0	0	0	0	0	0	0	0	0	0
ENSCAFG00000002119	0	0	0	0	0	0	0	0	0	0	0	0	0	0	0	0	0	0	0	0	19.7030239176906	0	1.47373025985208	0	0	0	0	0	0	0	0	0	8.47820884007212	0	0	10.3691082029671	0	0	0	0	0	0	0	0	19.9166053433887	0	0	0	0
ENSCAFG00000002120	0	0	0	0	0	0	0	0.53305254926373	0	0	0	0	0	0.261128178934829	0	0	0	0	0	0	7.78776944437624	0	0.227951380184011	0	0	0.626508915303755	0	0	0	0	0	0	0.56256703081984	0	0	1.34650820352046	0	0	0	0	0	0	1.27096153837514	0.436183745718277	0	0.356785595949196	0	4.24829232506063	0
ENSCAFG00000002121	0	0	0	0	0	0	0	0	0	0	0	0	0	0	0	0	0	0	0	0	0	0	0	0	0	0	0	0	0	0	0	0	0	0	0	0	0	0	0	0	0	0	0	0	0	0	0	0	0
ENSCAFG00000002122	0	0	0	0	0	0	0	3.83596606413294	60.3858946879744	0	0	0	0	0	0	0	0	0	0	0	0	0	0.629010393721382	0	0	0	0	0	0	0	0	0	0.905953447867947	0	0	0.537914245823705	0.70004104295096	0	0	0	0	0	0	0	0	0.173312367439364	0	0	0
ENSCAFG00000002123	0	25.1107735823717	0	0.236464125544003	0	0	0	0	0	0	0	0	0	0	0	0	0	0	0	0	7.16642934535653	0	8.91120768184755	0	0	0	0	0	0	0	249.156768570981	0	2.8906869470722	0	0	0.670839267421458	0	0	0	0	0	16.5359192455272	0	5.77731077938967	1.62096657041493	1.5091286962315	11.5845510140379	2.36023745786351	0
ENSCAFG00000002124	0	0	0	0	0	0	0	0	0	0	0	0	0	0	0	0	0	0	0	0	0	0	0	0	0	0	0	0	0	0	0	0	0	0	0	0	0	0	0	0	0	0	0	0	0	0	0	0	0
ENSCAFG00000002126	0	0	0	0	0	0	0	0	0	0.347768227536672	0	0	0	0	0	0	11.8828952649353	0	0	0	0	0	1.02056034931722	0	0	0	0	0	0	0	0	0	0	0	0	0	0	0	0	0	0	0	0	3.44597116936119	0	0	0	0	0
ENSCAFG00000002127	0	0	0	0	0	0	0	0	0	0	0	0	0	0	0	0	0	0	0	0	0	0	0	0	0	0	0	0	0	0	0	0	0	0	0	0	0	0	0	0	0	0	0	0	0	0	0	0	0
ENSCAFG00000002128	0	0	0	0	0	0	0	0	0	0.287098437457433	0	0	0	0	0	0	0	0	0	0	0	0	0.0592220610746846	0	0	0	0	0	0	0	0	0	0	0	0	0.523104260481528	0	0	0	0	0	0	0	0.135394409847631	0	0.210316501799251	0	1.98358118468608	0
ENSCAFG00000002129	0	0	0	0	0	0	0	0	0	0	0	0	0	0	0	0	0	0	0	0	0	0	0.290399767551602	0	0	0	0	0	0	0	0	0	0	0	0	0.390394295021167	0	0	0	13.369082192107	0	5.3999231794204	0	0.172869678166212	2.06284393821208	0	0	0	0
ENSCAFG00000002130	0	0	0	0	0	0	0	0	0	0.768663115918566	0	0	0	0	0	0	0	0	0	0	0	0	0	0	0	0	0	0	0	0	0	0	0	0	0	0.680074912087957	0	0	0	0	0	0	0	0.681499734501433	0	0	0	0	0
ENSCAFG00000002131	0	0	0	0	0	0	0	0	1.75470276179966	0	0	0	0	0	0	0	0	44.2679186234594	0	0	0	0	0.806074524806982	0	0	0	0	0	0	0	0	0	0	0	0	1.48048496732247	0	0	0	0	0	0	0	0	0	0	0	0	0
ENSCAFG00000002132	0	0	0	0	0	0	0	0	0	0	0	0	0	0	0	0	0	0	0	0	0	0	0	0	0	0	0	0	0	0	0	0	0	0	0	0	0	0	61.3514835911087	0	0	0	0	0	0	0	0	0	0
ENSCAFG00000002133	0	0	0	0	0	0	0	0	0	0	0	0	0	0	0	0	0	0	0	0	0	0	0	0	0	0	0	0	0	0	0	0	0	0	0	0	0	0	0	0	0	0	0	0	0	0	0	24.3003865626439	0
ENSCAFG00000002134	0	0	0	0	0	0	0	0	0	0	0	0	0	0	0	0	0	0	0	0	0	0	0.0504714042489474	0	0	0	0	0	0	0	0	0.918561637637648	0	0	0	0	0	330.587208799092	0	0	0	0	0	0.0364036380568334	0	0	0	9.48982192859245	0
ENSCAFG00000002137	0	0	0	0	0	0	0	0	0	0	0	0	0	0	0	0	0	0	0	0	0	0	0	0	0	0	0	0	0	0	0	0	0	0	0	2.49161258961487	0	0	0	0	0	0	0	0.0306636619967741	0	0	0	0	0
ENSCAFG00000002138	0	0	0	0	0	0	0	0	0	0	0	0	0	0	0	0	0	21.2939603563699	0	0	2.08292487433329	0	5.44511371764314	0	0	0	0	0	0	0	0	0	0	0	0	0.103245134775617	0	0	0	0	0	0	0	0.890043199907094	0	0.220984637325582	0	0	0
ENSCAFG00000002139	0	0	0	0	0	0	0	0	0	0	0	0	0	0	0	0	0	0	0	0	0	0	12.0420199501915	0	0	0	0	865.739196147404	0	0	0	0	0	0	0	0	0	0	0	0	0	0	0	0	0	0.252826357399792	0	0	0
ENSCAFG00000002140	0	0	0	0	0	0	0	0	0	0	0	0	0	0	0	0	0	0	0	0	0	0	0	0	0	0	0	0	0	0	0	0	0	0	0	0	0	0	0	0	0	0	0	0.287344598132706	0	0	0	0	0
ENSCAFG00000002141	0	0	0	0	0	0	0	0	0	0	0	0	0	0	0	0	0	0	0	0	0	0	0.315375430925562	0	0	0	0	0	0	0	0	0	1.27485046575591	0	0	0	0	0	0	0	0	0	0	0	0	0	0	0	0
ENSCAFG00000002142	0.10736426339769	0	0	0	3.9061079524095	25.961394359006	0	15.8821024191073	1.07217546964838	1.81607995127287	0	0	0	110.742133318394	112.039742979266	0	0	3.02261159670523	0	0	0.754242867367571	0	185.477660428938	0	0	0.45636686975676	0	0	2.09589663565001	0	4.83356927697868	0	0	4.08410160636081	0	0.843343177747561	16.9625938227161	0	0	0	0	0	0	1.26668102428407	5.34973578684207	0.187696672653722	0	0.343354346585519	9.36728063091599
ENSCAFG00000002143	0	0	0	0	0	0	0	0	0	0	0	0	0	0	0	0	0	0	0	0	7.68180974226905	0	0	0	0	0	0	0	0	0	0	0	0	0	0	0	0	0	0	0	0	0	0	0	0	0	0	0	0
ENSCAFG00000002145	0	0	0	0	0	0	0	0.258035374937936	0	0.0695923587841148	0	0	0	0	0	0	0	0	0	0	7.74444346070529	0	0.498500256396826	0	0	0.7256009453802	0	0	0	0	0	0	0	0	0	1.85200781880475	0	0	0	0	0	0	0	0.237534482895835	0	0	0	0.189631842842717	0
ENSCAFG00000002147	0	0	0	0	0	0	0	0	0	0	0	0	0	0	0	0	0	0	0	0	0	0	0	0	0	0	0	0	0	0	0	0	0	0	0	0	0	0	0	0	0	0	0	0	0	0	0	0	0
ENSCAFG00000002150	0	0	0	0	0	0	0	0	0	0	0	0	0	0	0	0	0	0	0	0	0	0	0	0	0	0	0	0	0	0	0	0	0	0	0	0	0	0	0	0	0	0	0	0	0	0	0	0	0
ENSCAFG00000002152	0	0	0	0	0	0	0	0	0	0	0	0	0	0	0	0	0	0	0	0	0	0	0	0	0	0	0	0	0	0	0	0	0	0	0	1.59794199599349	0	0	0	0	0	0	0	0.496653274696437	0	0	0	0	0
ENSCAFG00000002153	0	0	0	0	0	0	0	0	0	0	0	0	0	0	0	0	0	31.212844918563	0	0	0	0	0	0	0	5.59168717360146	0	0	0	0	0	0	0	0	0	0.906356765865429	0	0	0	0	0	0	0	0	0	0	0	0	0
ENSCAFG00000002154	0	0	0	0	0	0	0	0	15.67888894514	0	0	0	0	0	0	0	0	0	0	0	0	0	118.13902449219	0	0	1.29128880429568	0	0	0	0	0	0	0.510958398833628	0	0	0	0	0	51.4046627362576	0	0	0	0	0	0	0.522356903952246	0	0	0
ENSCAFG00000002155	0	0	0	0	0	0	0	0	0	0	0	0	0	0	0	0	0	0	5.84366625905637	0	0.734813339841222	0	0	0	0	0.142724984213442	0	0	0	0	0	0	0	0	0	0	0	0	0	0	0	0	0	0.342638354846364	0	0	0	1.48029202770008	0
ENSCAFG00000002156	0	0	0	0	0	0	0	0	21.4698312354222	0	0	0	0	0	0	0	0	0	0	0	0	0	0	0	0	0	0	0	0	0	0	0	21.0457849632297	0	0	9.19966288589927	0	0	0	0	0	0	0	0	0	0	0	0	0
ENSCAFG00000002158	0	0	0	0	0	0	0	0	0	0	0	0	0	0	0	0	0	0	0	0	0	0	0	0	0	0	0	0	0	0	0	0	0	0	0	0	0	0	0	0	0	0	0	0	0	0	0	0	0
ENSCAFG00000002159	0	0	0	0	0	0	0	0	0	0.87621999268822	0	0	0	0	0	0	0	0	0	0	0	0	0	0	0	0	0	0	0	0	0	0	0	0	0	0	0	0	0	0	0	0	0	0	0	0	0	0	0
ENSCAFG00000002160	0	0	0	0	0	0	0	0	0	0.3339013648505	0	0	0	0	0	0	0	0	0	0	0	0	0	0	0	0	0	0	0	0	0	0	0	0	0	0	0	0	0	0	0	0	0	0	1.13357416913816	0	0	0	0
ENSCAFG00000002161	0	0	0	0	0	0	0	0	0	0	0	0	0	0	0	0	10.0819704367036	0	0	0	0	0	0	0	0	0	0	0	0	0	0	0	0.274514244995624	0	0	0	0	0	0	0	0	0	0	1.70947726525751	0	0	0	10.1930464859658	0
ENSCAFG00000002162	0	0	0	0	0	0	0	0	0	0	0	0	0	0	0	0	0	0	0	0	13.7054826857417	40.7674301693691	0	0	0	0	0	0	0	0	0	0	1.37525497520192	0	0	0.528016313848522	5.63164971684065	0	0	0	0	0	0	0.0714340232613332	0	0	0	5.2863937608911	230.562772423585
ENSCAFG00000002163	0	0	0	0	0	0	0	0	0	0	0	0	0	0	0	0	0	0	0	0	0	0	0	0	0	0	0	0	0	0	0	0	0	0	0	0.417522396332459	0	0	0	0	0	0	0	0	0	0	0	0	0
ENSCAFG00000002164	0	0	0	0	0	0	0	0	0	0	0	0	0	0	0	0	0	0	0	0	0	0	0.349343332010392	0	0	0	0	0	0	0	0	0	0	0	0	2.75892415859981	0	0	0	0	0	0	0	0	0	0	0	0	0
ENSCAFG00000002165	0	0	0	0	0	0	0	0	0	0	0	0	0	0	0	0	0	2.48299058179729	0	0	5.40727619769526	0	0.0226581155118675	0	0	0	0	0	0	0	0	0	0.327274701112225	0	0	0.229725961768837	0	0	0	0	0	0	0	0.055993712984342	0	2.2533874307174	0	0	0
ENSCAFG00000002166	56.6891179235225	0	61.4092189807154	2.59281592744598	3.15456746222474	64.1700014901238	523.66184535273	0	0	5.36823673100081	0	10.5896563324144	0	111.643131325167	384.834802885106	0	239.706739989358	0	0	322.516962105502	0	0	7.7560493209023	41.228092949299	0	0	0	0	0	0	0	14.4772310655179	0	0	383.886827296647	6.99835468314273	46.0282655761512	0	0	0	27.2968763366917	107.566646157518	31.5844906173845	12.0628957807714	0	0	0	3.11592549661555	614.155444554266
ENSCAFG00000002169	0	0	0	0	0	0	0	0	0	0	0	0	0	0	0	0	0	0	0	0	0	0	0	0	0	0	0	0	0	0	0	0	0	0	0	0	0	0	0	0	0	0	0	0	0	0	0	0	0
ENSCAFG00000002171	0	0	0	0	0	0	0	2.4772734216832	0	0	0	0	0	0	0	0	0	0	0	0	0	0	0	0	0	0	0	0	0	0	0	0	0	0	0	0	0	0	0	0	0	0	0	0.520954864040068	3.02709797750955	0.222415509970024	0	0	0
ENSCAFG00000002172	0	0	0	0	0	0	0	0	0	0	0	0	0	0	0	0	0	0	0	0	32.2922759484755	0	0	0	0	0	0	0	0	0	0	0	0	0	0	0	0	0	0	0	0	0	0	0	0	0.649044856315735	0	0	0
ENSCAFG00000002173	0	0	0	0	0	0	0	0	0	0	0	0	0	0	0	0	0	0	0	0	0	0	0	0	0	0	0	0	0	0	0	0	0	0	0	0	0	0	0	0	0	0	0	0	0	0	0	13.5281477455601	0
ENSCAFG00000002174	0	0	0	0	0	0	0	0	0	0	0	0	0	0	0	0	0	0	0	0	0	0	0	0	0	0	0	0	0	0	0	0	0	0	0	0	0	0	0	0	0	0	0	1.30060241104344	0	0	0	0	0
ENSCAFG00000002175	0	0	0	0	0	0	0	0	0	0	0	0	0	0	0	0	0	0	0	0	0	0	12.2862066516132	0	0	0	0	0	0	0	0	0	0	0	0	0.115516173779333	0	0	0	0	0	0	0	0.0731563061010727	0	0	0	1.20971105957639	0
ENSCAFG00000002179	75.4810295047824	1037.68875506847	0	117.21908909594	573.351406620498	745.825319682533	23.1232947012272	71.613010062129	1029.33194626913	36.5086916172549	0	4.25087197264902	0	0	0	0	852.772305661094	0	0	7.70157739693447	3.620325643396	0	1368.74843610612	0	0	25.471321354615	0	0	1330.99961323081	0	34.1337881700469	330.294556033712	25.3954184268179	0	659.741469690434	4.57151571819304	34.0412252897418	17.8385162696537	0	0	872.91227227416	92.2031028357392	0	161.013367088756	27.058308488904	4278.79598539959	0	30.2000514010336	169.80701681612
ENSCAFG00000002180	0	0	0	0	0	0	0	0	0	0	0	0	0	0	0	0	0	188.453541880947	0	0	2.44350308982044	0	0	0	0	0	0	0	0	0	0	0	0	0	0	0	0	0	0	0	0	0	0	0	0	0	0	0	0
ENSCAFG00000002181	0	0	0	0	0	0	0	0	0	0	0	0	0	0	0	0	0	0	0	0	0	0	0	0	0	0	0	0	0	0	0	0	0	0	0	0	0	0	0	0	0	0	0	0	0	0	0	0	0
ENSCAFG00000002182	0	0	0	0	0	0	0	38.9732605725127	0	0	0	0	0	0	0	0	0	194.362227732406	0	0	0	0	0	0	0	0	0	0	0	0	0	0	0	0	0	0	0	0	0	0	0	0	0	0.673084642698975	0	64.1347350746844	0	0	0
ENSCAFG00000002183	0	0	0	0	0	0	0	0	0	0	0	0	0	0	0	0	0	0	0	0	0	0	0	0	0	0	0	0	0	0	0	0	0	0	0	0	0	0	0	0	0	0	0	0	0	0	0	0	0
ENSCAFG00000002184	0	0	0	0	0	0	0	0	0	0	0	0	0	0	0	0	0	0	0	0	2.79476774122785	0	0	0	0	0	0	0	0	0	126.940131772715	0	0	0	0	3.77561542225757	0	0	0	0	0	0	0	0	0	0	0	0	0
ENSCAFG00000002187	0	0	0	0	0	0	0	0	188.280604708593	0	0	0	0	0	0	0	0	0	0	0	0	0	0	0	0	0	0	0	0	0	0	0	0	0	0	0	0	0	0	0	0	0	0	0	0	0	0	0	0
ENSCAFG00000002188	0	0	0	0	0	0	0	0	0	0	0	0	0	0	0	0	0	0	0	0	0	0	1.43177661759803	0	0	0	0	0	0	0	8.05697503047974	0	0	0	0	0	0	0	0	0	0	0	0	1.35973337822906	0	1.0761597001836	0	0	0
ENSCAFG00000002189	0	0	0	0	0	0	0	0	0	0.131714479383903	0	0	0	0.566110255563184	0	0	0	0	0	0	0	0	0.0975000908773169	0	0	0	0	0	0	0	0	0	0	0	0	0	0	0	0	0	0	0	0	0	0	0	0	0	0
ENSCAFG00000002190	3.333898091473	0	0	0.123084276202149	0	0	0	67.8820944870221	55.5185450382424	304.389936166474	0	0	0	17.7992675020059	0	0	0	973.114176840983	0	0	177.882267856968	4.95055664769144	20.8798630459338	0	0	52.0927400643481	0	0	0	0	315.167189098285	0	18.895997369789	0	8.95172700690802	104.537076496516	0	11.9210605005847	0	0	0	10.2667534585081	0	48.351194429814	86.0978966699637	536.417117153137	0	32.2120146536501	0
ENSCAFG00000002191	0	0	0	0	0	0	0	38.7861572009281	0	0	0	0	0	0	0	0	0	0	0	0	0	0	0	0	0	0	0	0	0	0	0	0	0	0	0	2.23198312543825	0	0	0	0	0	0	0	0	0	0	0	0	0
ENSCAFG00000002193	0	0	0	0	0	0	0	0	0	0.345396230109869	0	0	0	0	0	0	0	0	0	0	0	0	2.05769369023293	0	0	0	0	0	0	0	0	0	0	0	0	0	0	0	0	0	0	0	0	2.47578158212555	0	0	0	0	0
ENSCAFG00000002194	0	1421.3754046065	0	662.13799299497	0	23.6577573979519	128.385750598294	0	37.2810141441998	96.8758966535661	0	0	39.000915027579	60.5508237188352	0	0	945.737423003854	0	0	0	0	0	1083.48429815756	271.943199604532	0	0	0	0	0	0	0	84.1119919229089	57.1668745098175	0	0	25.9993240727431	173.363463866477	0	0	0	0	0	0	7269.34983613007	0	9.51183158610596	0	203.136123081727	0
ENSCAFG00000002195	0	0	0	0	0	1.38899710264222	0	0	0	0	0	0	0	0	0	0	0	0	0	0	0	0	1111.31550188163	0	1736.14853573973	94.1945856449861	0	0	0	0	0	0	0	0	0	17.7282222314122	0	0	0	0	0	0	0	6.7331666007635	21.8177497914486	0	0	0	0
ENSCAFG00000002196	0	0	0	0	0	0	0	11.1821400706135	0	8.56331208587166	0	0	0	0	0	0	0	0	0	0	9.68084089708407	0	1.90436311675683	0	0	0	0	0	0	0	0	0	0	0	0	0.575802643521811	0	0	0	0	0	0	0	0	0	0	0	7.1192719065781	0
ENSCAFG00000002199	0	0	0	0	0	0	0	0	0	0	0	0	0	0	0	0	0	0	0	0	1.85121414644947	0	0.442178794578914	0	0	0	0	0	0	0	0	0	0	0	0	0	0	0	0	0	0	0	0	0.142757615174781	0	2.70037821008317	0	0	0
ENSCAFG00000002200	0	0	0	0	0	1.03138031797986	0	0	0	0	0	0	0	0	0	13.7540059552496	0	0	0	0	0	0	0	0	0	0	21.4329279574371	0	0	0	0	0	0	0	0	0	0	0	0	0	0	0	0	0.292295045828797	0	0	0	0	0
ENSCAFG00000002201	0	0	0	0	0	0	0	0	0	0	0	0	0	0	0	0	0	0	0	0	0	0	0	0	0	0	0	0	0	0	0	0	0	0	0	0	0	39.5296319946253	0	0	0	0	0	0	1.64083951660394	0	0	0	0
ENSCAFG00000002202	0	0	0	0	0	0	0	0	0	0	0	0	0	0	0	0	0	0	0	0	0	0	0	0	0	0	0	0	0	0	0	0	0	0	0	0	0	0	0	0	0	0	0	0	0	0	0	0	0
ENSCAFG00000002203	0	0	0	0	0	0	0	0	0	0	0	0	0	0	0	0	0	0	0	0	0	0	3.50229309548676	0	0	0	0	0	0	0	0	0	0	0	0	0	0	0	0	0	0	0	0	0	0	0	0	0	0
ENSCAFG00000002204	0	0	0	0	0	0	0	0	0	0	0	0	0	0	0	0	0	0	0	0	0	0	0	0	0	0	0	0	0	0	0	0	0	0	0	0	0	0	0	0	0	0	0	0	14.9974305883434	0	0	0	0
ENSCAFG00000002206	0	0	0	0.0970497894526078	0	0	0	0	9.35557985894881	0	0	0	1.00564687849422	2.18930177048958	0	0	1.10141296813017	45.3369890582784	0	0	2.25574522011292	0	0.828003554636303	0	0	4.4409966790532	0.761775523913462	0	0	0	0	0	0	0	0	1.81788771820064	0.163369868262488	0	0	0	10.7111516644818	2.12187020466535	36.8164604881686	12.4990438315085	0	1.85579186099324	0.227159831633982	0.755692542055166	0
ENSCAFG00000002207	0	0	0	0	0	0	0	0	0	0	0	0	0	0	0	0	0	0	0	0	0	0	0	0	0	0	0	0	0	0	0	0	0	0	0	0	0	0	0	0	0	0	0	0	0	1.28859240754115	0	0	0
ENSCAFG00000002208	0.18884539750549	0	0	0	0	0.053906247565729	0.0925121778962211	0	0.389598875398855	0.498655489614958	0	0	39.5915048642099	2.39722115179127	0	0	0	0	0	0.476245127474012	0	0	0.246705657167814	0	0	0.265741562815011	0.522187677078861	0	0	0	0	0	0	0	0	0	0	0	0	0	0	0.150788504581746	0	0	0.397111402752122	0	0	0	0
ENSCAFG00000002209	0	0	0	0	0	0	0	0	0	0	0	0	0	0	0	0	0	0	0	0	0	0	0	0	0	0.476512041676311	0	0	0	0	0	0	0	0	0	0	0	0	0	0	0	0	0	0.0917209311486768	0	0	0	0	0
ENSCAFG00000002210	0	0	0	0	0	0	0	44.2391672517186	0	0	0	0	0	0	0	0	0	0	0	0	0	0	0	0	0	0	0	0	0	0	0	0	0	0	0	0	0	0	0	0	0	0	0	0	0	0	0	0	0
ENSCAFG00000002212	0	0	0	0	0	0	0	0	0	0	0	0	0	0	0	0	0	0	0	0	0	0	0	0	0	0	0	0	0	0	0	0	0	0	0	0	0	0	0	0	0	0	0	0	0	0	0	0	0
ENSCAFG00000002214	0	0	0	0	0	0	0	0	0	0	0	0	0	0	0	0	0	0	0	0	2.19117714606011	0	0	0	0	0.298295211613918	0	0	0	0	0	0	1.9322932501959	0	0	0	0	0	0	0	0	0	0	0	0	0	0	0	0
ENSCAFG00000002215	173.718139687733	0	0	16136.9323888351	3136.88564181654	3791.53961964916	3050.04226375469	1198.31159743201	69.9952844877197	1341.60278040689	0	23.7536339036415	0	0	0	0	1111.79551792387	0	0	500.775716802341	0	0	3274.82704858659	0	0	1907.79523193596	6327.85775760043	0	1201.58222269632	0	284.003931004357	2671.50879612594	2117.31997485334	0	1393.74440218438	796.817226829732	463.844366788238	0	0	0	6073.35880041458	1881.03957465371	399.847296337187	3257.07779107007	0	35.2835003974748	158.605042232082	6168.15177056139	2002.10163419536
ENSCAFG00000002216	0	0	0	0	0	0	0	0	0	0	0	3.13831565004828	0	0	0	0	0	0	0	0	0	0	0	0	0	0	0	0	0	0	0	0	0	0	0	2.10875916850583	0	0	0	0	0	0	0	0	0	0	0	0	0
ENSCAFG00000002217	0	0	0	0	0	0.0437455631125085	0	1.32346516659445	0	3.47984452192937	0	0	0	1.36599626379892	0	0	0	0	0	0	0	0	0.365378873999264	0	0	2.63962414133304	0	0	24.76087226429	0	19.5351099924533	0	0	0	0	0.160937955872344	0	0	0	0	0	0	0	0.169580162561036	2.99960293145965	0.729236493213415	0	2.48217564816673	0
ENSCAFG00000002218	0	0	0	0	0	0	0	0	0	0	0	0	0	0	0	0	0	0	0	0	0	0	0	0	0	0	0	0	0	0	0	0	0	0	0	7.23672461771748	0	0	0	0	0	0	0	1.61395972667791	0	0	0	0	0
ENSCAFG00000002219	0	0	0	0	0	0	0	0	0	0	0	0	0	0	0	0	0	0	0	0	0	0	0	0	0	0	0	0	0	0	0	0	0	0	0	9.06081793590257	0	0	0	0	0	0	0	0	0	0	0	0	0
ENSCAFG00000002220	0	0	0	0	0	0	0	0	0	12.0820252555918	0	0	0	0	0	0	4.79244833813805	0	0	0	0	0	15.9665964328901	0	0	0	0	0	0	0	0	0	109.814682226467	0	0	6.25095436087875	5.35216308769287	0	0	0	0	41.952239567356	60.8737332701866	6.48515340996837	0	0	0	0	0
ENSCAFG00000002222	144.102750883442	0.260099917814497	0	0.598306747040946	0	0.055476971457924	0	46.995162742304	1.05704931200473	0.350908016706978	0	1.44167875428289	0	0.257008770058543	0	0	0	237.06660583714	0	0	26.8698114770502	0	1.78274749903231	0	0	9.61435878907896	3.77512324273899e-08	0	0	0	35.1062376979116	0	0.542308748014558	0	34.1342081454819	0.688761682135142	0.0422759422069419	0	0	0	0	1.73557842860043	0	0.920507750837227	0.650610470711591	0.117408160411057	0	1.52698002282403	622.8219599053
ENSCAFG00000002223	0	0	0	0	0	0	0	0	1.75368932978008	0.166175769510435	0	0	0	3.13421396582869	0	0	0	0	0	0	3.32913348030291	0	0	0	0	0	0	0	0	0	42.733290337592	0	0	0	0	6.99845097693559	0	0	0	0	0	0	0	0.338675096472274	0	0	0	0	0
ENSCAFG00000002224	0	0	0	0	0	0	0	0	0	0	0	0	0	0	0	0	0	0	0	0	0	0	0.0938483650752198	0	0	0	0	0	0	0	0	0	0	0	0	0	0	0	0	0	0	0	0	0	0	0	0	0	0
ENSCAFG00000002225	0	0	0	0	0	0	0	0	0	0	0	0	0	0	0	0	0	0	0	0	0	0	4.81984809908051	0	0	0	0	0	0	0	0	0	3.03862723837937	0	0	0	0	0	0	0	0	0	0	0	0	0	0	0	0
ENSCAFG00000002226	0	0	0	0	0	0	305.426225422888	0	0	2.09794885946891	0	0	0	0	0	0	10.6294218335728	0	0	0	0	0	2.05588047639845	159.69765097637	0	0	0	0	0	0	148.426973018986	8.98816845145266	0	0	0	0	0	0	0	0	0	0	0	9.59813502407111	0	0	0	6.02571229279235	0
ENSCAFG00000002227	0	0	0	0	0	0	0	0	20.1001915559824	0	0	0	0	0	0	0	0	5.75690164661431	0	0	0	19.369039516274	972.092166340494	0	0	0	0	0	0	0	0	0	0	0	0	0	0	8.21835942834623	0	0	4.53758651979995	0	0	0	0	0	0	0	0
ENSCAFG00000002228	0	0	0	0	0	0	0	0	0	0	0	0	0	0	0	0	0	0	0	0	0	0	0	0	0	0	0	0	0	0	0	0	0	0	0	0	0	0	0	0	0	0	0	0	0	0	0	0	0
ENSCAFG00000002229	0	0	0	0	0	0	0	0	0	0	0	0	0	0	0	0	0	0	0	0	0	0	0	0	0	2.21767553505661	0	0	0	0	0	0	0	0	0	0	0	0	0	0	0	0	0	0	0	0	0	0	0
ENSCAFG00000002230	0	0	0	0	0	0.587153182573422	0	0	0	0	0	0	0	0	0	0	0	0	0	0	0	0	0.851595963863481	0	0	0	0	0	0	0	0	0	0	0	0	0	0	0	0	0	0	0	0	0	0	0	0	0	0
ENSCAFG00000002232	0	0	0	0	0	0	0	0	65.2847429004773	0	0	0	0	0	0	0	0	0	0	0	0	0	0	0	0	0	0	0	0	0	0	0	0	0	0	0	0	0	0	0	0	0	0	0	0	0	0	0	0
ENSCAFG00000002233	0	0	0	0	0	0	0	0	0	0.397764029195295	0	0	0	0	0	0	0	0	0	0	0	0	0	0	0	0	0	0	0	0	0	0	0	0	0	0	0	0	0	0	0	0	0	2.01973357940592	0	0	0	0	0
ENSCAFG00000002234	0	0	0	0	0	0	0	0	0	0	0	0	0	0	0	0	0	0	0	0	0	0	0	0	0	0	0	0	0	0	0	0	0	0	0	0	0	0	0	0	0	0	0	0	0	0	0	0	0
ENSCAFG00000002235	0	0	0	0	0	0	0	0	0	0.562748620958645	0	0	0	0	0	0	0	0	0	0	0	0	0	0	0	0	0	0	0	0	0	0	0	0	0	0	0	0	0	0	0	0	0	0	0	0	0	0	0
ENSCAFG00000002236	0	0	0	0	0	0	0	0	0	0	0	0	0	949.201259924728	0	0	0	0	0	0	0	0	2.86289092355592	0	0	0	0	0	0	0	0	0	0	0	0	0	0	0	0	0	0	0	0	1.62177915848269	0	0	0	0.426993069656491	0
ENSCAFG00000002237	0	0	0	0	0	0	0	0	0	0	0	2.82849763864503	0	26.8183613061945	0	0	0	0	0	0	0	0	0	0	0	44.1538384002272	0	0	0	0	0	0	0	0	0	0	2.80474121221828	0	0	0	0	0	25.1469650112967	0	0	10.1152319893628	0	0	0
ENSCAFG00000002238	0	0	0	0	0	0	0	4.36094590832466	0	0	0	0	0	0	0	0	0	0	0	0	4.32926697686571	0	2.06425166122709	0	0	0	0	0	0	0	0	0	0	0	0	0	0	0	0	0	0	0	0	4.99870284871184	0	0	0	14.9645888591035	0
ENSCAFG00000002239	0	0	0	0	0	0	0	0	0	0	0	0	0	0	0	0	0	0	0	0	3.41553469784265	0	0	0	0	1.56275524104725	0	0	0	0	0	0	0.99613897362915	0	0	0.14391321329434	0	0	0	0	0	0	0	0.491871262692575	0	0	0	0	0
ENSCAFG00000002240	0	0	0	0	0	0	0	46.3282817185503	0	0	0	0	0	0	0	0	0	0	0	0	0	0	0	0	0	0	0	0	0	0	0	0	0	0	0	0	0	0	0	0	0	0	0	14.0958365031971	0	0	0	0	0
ENSCAFG00000002241	0	0	0	0	0	0	0	0	0	0	0	0	0	0	0	0	0	0	0	0	0	0	0	0	0	0	0	0	0	0	0	0	0	0	0	8.8550701984874	0	0	0	0	0	0	0	0	0	0	0	0	0
ENSCAFG00000002242	0	0	0	0	0	0	0	0	0	0	0	0	0	0	0	0	0	0	0	0	0	0	0	0	0	0	0	0	0	0	0	0	0	0	0	0	0	0	0	0	0	0	0	5.74519645105023	0	0	0	0	0
ENSCAFG00000002244	0	0.275617008813564	0	0	0	0	0	1.90002854296541	0	0	0	0	0	0	0	0	0	0	0	0	0	0	11.0347633787868	17.2970004230567	0	0	0	0	0	0	0	1.57229531242651	0	0	0	2.17443153523772	0	0	0	0	0	0	0	1.06394022424908	6.7072580551687	0.950577247454982	0	0	0
ENSCAFG00000002246	0	0	0	0	0	0	0	0	0	0	0	0	0	0	0	0	0	0	0	0	0	0	0	0	0	0	0	0	0	0	0	0	0	0	0	0.345715045064226	0	0	116.317545310227	0	0	0	0	0	0.56801581963286	0	0	0	0
ENSCAFG00000002248	0	0	0	0	0	0	0	0	0	0	0	0	0	0	0	0	0	0	0	0	0	0	9.25305820627008	0	0	0	0	0	0	0	0	0	0	0	0	7.01804141412785	0	0	0	0	0	0	0	1.67315762195316	13.2674767509521	0	0	0	0
ENSCAFG00000002250	0	0	0	0	0	0	0	0	0	0	0	0	0	0	0	0	0	0	0	0	0	0	0	0	0	0	0	0	0	0	0	0	0	0	0	0	0	0	0	0	0	0	0	0	0	0	0	0	0
ENSCAFG00000002253	0	0	0	0	0	0	0	0	0	4.64779430294602	0	0	0	0	0	0	0	19.5616829744705	0	0	0	0	1.36461170274722	0	0	1.59449089665018	0	0	0	0	0	0	0	0	0	0.913641926260956	0	0	50.4018450379571	0	0	0	0	0	0	0	0	0	0
ENSCAFG00000002254	0	0	0	0	0	0	0	0	0	2.63867881872438	0	0	0	0	0	0	0	0	0	0	0	0	11.6113002327438	0	0	0	0	0	0	0	0	0	0	0	0	5.97596068708548	0	0	0	0	0	0	0	1.28151675081809	0	2.05727973766672	0	0	0
ENSCAFG00000002255	0	0	0	0	0	0	0	0	0	0.054237041817455	0	0	0	0	0	0	0	0	0	0	0	0	0	0	0	1.27851743392859	0	0	0	0	0	0	0.104816917324708	0	0	0	0	0	0	0	0	0	0	0.559662724675949	0	0	0	0	0
ENSCAFG00000002256	0	0	0	0.0443228124635042	0.129355772081604	0	0	0.818787896862415	27.3414372364524	0	101.149611877387	0.360069284372235	0	0	0	0	0	49.7218309884632	0	0	2.13653159989226	0	0.507408890835089	0	0	1.85292983464435	0	103.477968174789	0	0	6.21633025668638	0	3.73050495702147	3.92949684490203	0	0.685143175385594	0.11926940991339	1.0979102956886	0	0	0	0	0.247926779600963	615.626877754039	0.340119414309553	12.8859240754115	20.8489020461617	0.788224403813101	0
ENSCAFG00000002257	0	0	0	0	0	0	0	0	0	0	0	0	0	0	0	0	0	0	0	0	0	0	2.30627770664245	0	0	0	0	0	0	0	0	0	0	0	0	0	0	0	0	0	0	0	0	0.603917808473763	0	0	0	0	0
ENSCAFG00000002260	0	0	0	0	0	0.034054518932598	0	0	0	0	0	0	0	0	0	0	0	22.0517757724432	0	0	0	0	0.236078269735552	0	0	0	0	0	0	0	0	0	0	0	0	0	0	0	0	0	0	0	0	0.270437447224719	2.56558129110533	0	0	0	4.41261536533522
ENSCAFG00000002261	0	0	0	0	0	0	0	0	0	0	0	0	0	0	0	0	0	0	0	0	2.30000256019184	0	0.0597426814541052	0	0	1.22511870868252	0	0	5.61578277453483	0	0	0	0	0	0	0.361232254818423	0	0	15.284817049799	0	0	0	0	0.409331080691691	0	0.366423810610594	0	0	0
ENSCAFG00000002264	0	0	0	0	0	2.53555469796653	0	0	0	0	0	0	0	0	0	0	0	0	0	0	0	0	0	0	0	0	0	0	0	0	0	0	0	0	0	0	0	0	0	0	0	0	0	0.490715637678346	0	0	0	0	0
ENSCAFG00000002266	0	0	7.49709951101578	0.0280612520053192	0	0	0	0	0	0	0	0	0	0	45.1310749731639	0	0	7.36061259485723	0	0	6.95442038764138	0	0	0	0	0.212112322017666	0	0	0	0	0	0	0	0	0	1.30214886294203	0	0	0	0	0	0	0	0	0	0	0	0.502114920696773	0
ENSCAFG00000002270	0	0	0	0	0	0	1.36929861181763	0	0	0	0	0	0	0	0	0	0	0	0	0	0	0	0	0	0	0	0	0	0	0	55.1733734859246	0	0	0	0	0	0	0	0	0	0	0	0	0	0	0	0	4.46754689584406	0
ENSCAFG00000002271	0	0	0	0	0	0	0	0	0	0.181024059079531	0	0	0	0	0	0	0	0	0	0	1.83917815594642	0	0	0	0	0	0	0	0	0	0	0	6.73773346960643	0	0	2.14836801530307	0	0	0	0	0	0	0	0.135242706177809	0	0	0	0	0
ENSCAFG00000002273	0	0	0	0	0	0	0	0	0	0	0	0	0	0	0	0	0	0	0	0	0	0	0	0	0	0	0	0	0	0	0	0	0	0	0	1.10031707310325	0	0	0	0	0	0	0	0.0948458036533699	0	0	0	0	0
ENSCAFG00000002275	0	0	0	0	0	0	0	0	0	2.15794796468621	0	0	0	0	0	0	0	0	0	0	0	0	0	0	0	0	0	0	0	0	0	0	0	0	0	0	0	0	0	0	0	0	0	1.09831002920896	0	0	0	34.6525797809637	0
ENSCAFG00000002276	0	0	0	0	0	0	0	0	0	3.2278586380841	0	0	0	0	0	0	0	0	0	0	0	0	2.66277509012313	0	0	0	0	0	0	0	0	0	0	0	0	0	0	0	0	0	0	0	0	0	0	0	0	0	0
ENSCAFG00000002277	0	0	0	0	0	0	0	0	0	0	0	0	0	0	0	0	0	88.4460197465839	0	0	0	0	0	0	0	0	0	0	0	0	0	0	0	0	0	0	0	0	0	0	0	0	0	0	0	0	0	0	0
ENSCAFG00000002278	0	0	4.69651704409781	0	0	0.575072800652657	0	2.49113889670328	0	0.231035397839203	0	0	0	15.4403520855789	0	0	0	0	20.1814309662817	0.647791389271945	0	0	144.309020331975	0	0	0	0	0	0	0	0	17.6603996206612	0	0	0	0.375257980714291	0.990088269828332	0	0	0	0	0.182297945276892	0	6.60541203234681	0	0	0	7.71027415013528	0
ENSCAFG00000002280	0	0	0	0	0	0	0	0	0	0	0	0	0	0	0	0	0	20.7846435344237	0	0	0	0	0	0	0	0	0	0	0	0	0	0	0	0	0	0	0	0	0	0	0	0	0	0.307737587042109	0	0.986725676419625	0	0	0
ENSCAFG00000002281	0	0	0	0	0	0	0	6.86129128218604	4.14338942201255	0.463203709296557	0	0	0	1.59477768889579	81.1904457831364	0	0	123.708602029311	0	0	14.5553274973178	0	1.58358713157217	0	0	4.82761574399748	0	0	0	0	2.83983265713844	0.537574960119646	1.84732088044884	0	0	10.3666366622837	0.887879909920709	0	522.551100589483	0	0	0	0	2.23866651525804	5.04032525800651	10.6606160792206	0	4.29392204395076	0
ENSCAFG00000002283	0	0	0	0	0	0	0	0	0	0	0	0	0	0	0	0	0	0	0	0	4.60097229819196	0	0	0	0	0	0	0	0	0	0	0	0	0	0	0	0	0	0	0	0	0	0	0	2.92782085690771	0	0	0	0
ENSCAFG00000002285	0	0	0	0	0	0	0	0	0	0	0	0	0	0	0	0	0	0	0	0	0	0	0	0	0	0	0	0	0	0	0	0	0	0	0	0	0	0	0	0	0	0	0	0	0	0	0	0	0
ENSCAFG00000002286	0	0	0	0	0	0	0	0	0	0	0	0	0	0	0	0	0	0	0	0	0	0	0	0	0	0	0	0	0	0	0	0	0	0	0	7.06451921814925	0	0	0	0	0	0	0	0	0	3.18634970079215	0	0	0
ENSCAFG00000002287	0	0	0	0	0	0	0	7.43909375373306	0	0	0	0	0	19.907064426349	0	0	0	0	0	0	0	0	12.2191068821696	0	0	0	0	0	0	0	0	0	34.132234820645	0	0	0	0	0	364.354798853461	0	0	0	0	6.3114080892962	0	0	8.37920762350483	7.9534074857265	887.740738731496
ENSCAFG00000002288	0	0	0	0	0	3.06865925541204	0	0	0	0	0	0	0	0	0	0	0	0	0	0	0	0	6.35908206589911	0	0	0.291191018893359	0	0	0	0	0	0	0	0	0	3.42910755829878	0	0	0	0	0	0	0	0.31123681066145	0	1.17187829081743	0	0	0
ENSCAFG00000002289	0	0	0	0	0	0	0	0	0	0	0	0	0	0	0	0	0	0	0	0	0	0	0	0	0	0	0	0	0	0	0	0	0	0	0	0	0	0	0	0	0	0	0	0	0	0.16287096822285	0	0	0
ENSCAFG00000002290	0	0	0	0	0	0	0	0	0	0	0	0	0	0	0	0	0	0	0	0	0	0	0	0	0	12.4952370014609	0	0	0	0	0	0	0	0	0	0	0	0	0	0	0	0	0	2.29385987983726	8.76215865559472	0	0	0	0
ENSCAFG00000002291	0	0	0	0	0	0.401148210093075	0	0	90.6284865058939	1.96052320069111	0	1.81645949681527	0	1.32262609519399	0	0	0	0	0	0	0	0	3.41795150826383	0	0	0	0	0	0	0	24.7246283550066	0	11.8283584327565	0	0	0.668123782462749	0	0	0	0	0	0	0	0.850946040883214	1.42935982942928	0.942973254601439	0	0	0
ENSCAFG00000002292	0	0	0	26.7937058168033	0	0	13.7048605502466	0	0	2.58700501015247	0	0	15.5347590796249	0	0	0	0	0	0	0	0	0	21.1907152140842	0	0	0	0	0	332.996664780653	0	0	0	179.350074613228	0	0	0	0	0	0	0	0	3012.05259721529	0	6.02224527806196	0	0	0	20.773399556994	733.607890065226
ENSCAFG00000002293	0	0	0	0	0	0	0	0	0	0	0	0	0	0	0	0	0	0	0	11.5227648000927	0	0	0	0	0	0	0	0	0	0	0	0	8.26878417668478	0	0	0	0	0	0	0	0	0	0	0	8.800853223854	0	0	0	0
ENSCAFG00000002294	0	0	0	0	0	0	0	0	0	0	0	0	0	0	0	0	0	0	0	0	0	0	0.19511592342814	0	0	0	0	0	0	0	0	0	0	0	0	0	0	0	0	0	0	0	0	0	0	0	0	0	0
ENSCAFG00000002296	0	5.21453004698019	0	0	0	0	0	0	1.9407223175024	0	0	0	0	0.59479749368735	0	0.255173288718355	0	0	0	0	2.41429073787034	1.41520796760423	1.57705087571375	124.892544708555	0	15.2318475278932	0	68.5947736500189	1.588957490868	0	0	435.796696901773	1.57547656378745	1.06483298248049	0	498.747280542598	0	0	0	0	13.8402726787724	0.753909968579066	0	2.65759173759779	0.324416720458219	0.0455189154410019	0	0.743120445562542	0
ENSCAFG00000002297	0	0	0	0	0	0	0	0	0	0	0	0	0	0	0	0	0	0	0	0	0	0	2.72340374911552	0	0	0	0	0	0	0	0	0	0	0	0	0	0	0	0	0	0	0	0	0	0	0.933523346366839	0	0	0
ENSCAFG00000002300	0.169401772515082	0	0	0	0	0	0	0	0	2.60946906875239	0	1.22795978408701	0	0	0	0	0	0	0	0	11.8428056911941	0	0	0	0	0	1.38180200555171	0	0	0	0	0	7.96281361468823	0	0	9.1828007728381	0	0	26.2116689924805	0	0	0	0	0.122758386526019	0	0.226779863684987	0.0609482708372723	0	0
ENSCAFG00000002301	0	0	0	0	0	0	0	0	0	0	0	0	0	0	0	0	0	0	0	0	0	0	0	0	0	0	0	0	0	0	0	0	0.632685476581405	0	0	0	0	0	0	0	0	0	0	0	0	0	0	0	0
ENSCAFG00000002304	0	0	0	0	0	0	0	0	0	0.19987833120241	0	0	0	0	0	0	0	26.3942360568076	0	0	0	0	1.14971871944182	0	0	0	0	0	0	0	0	0	0	0	0	0	0	0	0	0	0	0	0	0	0	0	0	0	0
ENSCAFG00000002305	0	0	0	0	0	0	0	0	0	0	0	0	0	0.192114760180694	0	0	0	0	0	0	0	0	0.122939155248017	0	0	0	0	0	0	0	0	0	0	0	0	0	0	0	0	0	0	0	0	0	0	0	0.52615429816272	0	0
ENSCAFG00000002306	0	0	0	2.53578759513801	0	0	0	0	0	0	0	0	0	0	0	0	0	0	0	0	0	0	0	0	0	0	0	0	0	0	0	0	0	0	0	0	0	0	0	0	0	0	0	0	0	0	0	18.9986477963624	0
ENSCAFG00000002307	0	0	0	0	0	0	0	0	0	0	0	0	0	0	0	0	0	28.1576810589873	0	0	0	0	0	0	0	0	0	0	0	0	0	0	0	0	0	0	0	0	0	0	0	0	0	0	0	0	0	0	0
ENSCAFG00000002308	0	0	0	0	0	0	0	0	0	0.228688000822393	0	0	0	0	0	0	0	7.71087978696058	0	0	1.42702966150774	0	0	0	0	0	0	0	0	0	3.59658716091991	0	0	0	0	0	0	0	0	0	0	0	0	0	0	0	0	0	0
ENSCAFG00000002309	0	0	0	0	0	0	0	0	0	0	0	0	0	0	0	0	0	0	0	0	0	0	0	0	0	0	0	0	0	0	0	0	0.171267494325462	0	0	0	0	0	0	0	0	0	0	0	0	0	0	0	0
ENSCAFG00000002310	0	0	0	0	0	0	0	0	0	0	0	0	0	0	0	0	0	0	0	0	0	0	1.39233107352222	0	0	0	0	0	0	0	0	0	5.06993820176829	0	0	0	0	0	0	0	0	0	0	0	8.54234430443425	0	0	0	0
ENSCAFG00000002313	0	0	0	0	0	0	0	0	0	0	0	0	0	0	0	0	0	0	0	0	0	0	6.0717582473254	0	0	0	0	0	0	0	0	0	0	0	0	0	0	0	0	0	0	0	0	0	0	0	0	0	0
ENSCAFG00000002315	0	0	0	0	0	0	0	0	0	0	0	0	0	0	0	0	0	0	0	0	12.7013551030447	0	0	0	0	0	0	0	0	0	0	0	0	0	0	0	0	0	0	0	0	0	0	0	0	0	0	18.5098142424001	0
ENSCAFG00000002316	0	0	0	0	0	0	0	0	0	0	0	0	0	0	0	0	0	0	0	0	0	0	0	0	0	0	0	0	0	0	0	0	0	0	0	0	0	0	0	0	0	0	0	0	0	0	0	0	0
ENSCAFG00000002317	0	0	0	0	0	0	0	0	0	0	0	0	0	0	0	0	0	0	0	0	0	0	10.6960832641826	0	0	0	0	0	0	0	0	0	0	0	0	0	0	0	0	0	0	0	0	20.3490394638808	0	0	0	0	0
ENSCAFG00000002318	0	0	0	0	0	106.907266361345	0	0	0	0	0	0	0	0	0	0	0	0	0	0	0	0	2.79913528501665	0	0	0	0	0	0	0	0	0	0	0	0	0	0	0	0	0	0	0	0	2.61689945910446	0	4.4851772671776	0	0	0
ENSCAFG00000002319	0	0	0	0	0	0	0	0	0	4.48435694749546	0	0	0	0	0	0	0	0	0	0	7.59490702512501	0	0	0	0	0	0	0	0	0	0	0	0	0	0	0	0	0	0	0	0	0	0	0	0	0	0	0	0
ENSCAFG00000002322	0	0	0	0	0	0	0	0	0	0	0	0	0	0	0	0	0	0	0	0	0	0	0	0	0	0	0	0	0	0	0	0	0	0	0	0	0	0	0	0	0	0	0	0	0	0.177494819708032	0	0	0
ENSCAFG00000002323	0	0	0	0	0	0	0	0	0	0.574205938223812	0	0	0	0	0	0	0	0	0	0	1.7268261249545	0	0.148156942385503	0	0	0	0	0	0	0	0	0	0	0	5.04545563764167	1.29285116227569	0	0	0	0	0	0	0	0	3.0413784634558	0	0	0	0
ENSCAFG00000002324	0	0	0	0	0	0	0	0	0	6.56491720137378	0	0	0	11.2010765432506	0	0	0	0	0	0	0	0	7.81741629450992	0	0	0	0	0	0	0	0	0	0	0	0	0.660803314343173	7.1244622899098	0	0	0	0	0	0	0	0	0.828427864276146	0	2.20918541287243	0
ENSCAFG00000002325	0	0	0	0	0	0	0	0	0	0	0	0	0	0	0	0	0	0	0	0	0	0	0	0	0	0	0	0	0	0	0	0	0	0	0	0	0	0	0	0	0	0	0	0.538636149851409	0	0.607571326560631	0	0	0
ENSCAFG00000002327	0	0	0	0	0	0	0	0	0	0	0	0	0	1.13900814161313	0	0	0	41.6602101773342	0	0	0	0	0.493209363573225	0	0	0	0	0	0	0	0	0	0	0	0	0	0	0	0	0	0	0	0	6.15422747080676	0	0	0	6.14031009900568	0
ENSCAFG00000002328	0	0	0	0	0	0	0	0	0	0	0	0	0	0	0	0	0	0	0	0	0	0	0	0	0	0	0	0	0	0	0	0	0	0	0	0	0	0	0	0	0	0	0	0	0	0	0	0	0
ENSCAFG00000002329	0	0	0	3.11165311065942	0	0	0	0	0	26.4750907115386	0	0	0	0	0	0	0	0	0	0	0	0	1.41792236099447	0	0	0	0	0	0	0	0	0	0	0	0	0	0	0	0	0	142.228107025118	0	0	0	0	0	535.935985950073	0	0
ENSCAFG00000002330	0	0	0	0	129.203534652638	1.82889349197604	0	0	17.7901143524237	49.4870910751122	0	0	0	31.8117074025578	0	0	0	0	61.1056127842972	0	0	0	32.6928968897232	0	0	0	0	0	0	0	0	224.791127517778	0	0	0	14.3548366812496	17.8648158096589	0	0	0	0	2.77310381748613	0	14.5503897785817	0	0	0	128.732548889505	0
ENSCAFG00000002331	0	0	0	0	0	0	0	0	0	0	0	0	0	0	0	0	0	0	0	0	0	0	0	0	0	0	0	0	0	0	0	0	0	0	0	0	0	0	0	0	0	0	0	0	0	0	0	0	0
ENSCAFG00000002332	0	0	0	0	0	0	0	0	0	0	0	0	0	0	0	0	0	0	0	0	0	0	0.22601113280544	0	0	3.45732885586684	0	0	0	0	0	0	0	0	0	0	0	0	0	0	0	0	0	1.13173168623246	0	0	0	4.20462154302885	0
ENSCAFG00000002333	0	0	0	0	0	0	0	0	0	0	0	0	0	0	0	0	0	0	0	0	0	0	0	0	0	0	0	0	48.4211671779791	0	0	0	0	0	0	0	0	0	0	0	0	0	0	0	0	0	0	0	0
ENSCAFG00000002334	0	0	0	0	0	0	0	0	0	0	0	0	0	0	0	0	0	0	0	0	0	0	0	0	0	0	0	0	0	0	0	0	0	0	0	0	0	0	0	0	0	0	0	0	0	0	0	0	0
ENSCAFG00000002335	0	0	0	0	0	0	0	0	0	0	0	0	0	0	0	0	0	0	0	0	0	0	0	0	0	23.9322593377151	0	0	0	0	0	0	0	0	0	0	0	0	0	0	0	0	0	0	0	0	0	0	0
ENSCAFG00000002336	1.6601093334802	0	0	0.00827565141389063	1024.35738910788	14.2402015465428	0	4.06962224148196	0	0	988.761283757867	11.2893610941195	0	17.7221512704893	0	179.929473185655	0	0	42.3292686902031	0.0540643298140003	1441.0877700581	3.72011285954388	2.56717420501783	0.000361920347780073	0	396.206355006642	470.338740868804	3.54415752021341	287.337955225179	1379.77348006899	153.7716919307	230.692160192494	0	0	28.2593107385124	0	46.5642071201975	1.42236278939458	0	73.3124132167482	0	0	19.6918522749526	0	18.9759622915913	0	0	0	260.541812956631
ENSCAFG00000002337	0	0	0	0	0	0.908805349322979	0	0	0	0	0	0	0	0	0	1.08204555853064e-06	0	0	0	0	4.28945149042483	0	0.245708932437244	0	0	0	0	0	0	0	0	0	0	0	0	0	0	0	0	0	0	0	0	0.548251485394514	0	0	0	0	0
ENSCAFG00000002340	0	0	0	0	0	0	0	0	0	0.654135259811623	0	0	0	0	0	0	0	0	0	0	0	0	1.1442356476669	0	0	0	0	0	0	0	0	0	2.44546084771161	0	0	0	0	0	0	0	0	0	0	1.44479898014521	0	0	0	0	0
ENSCAFG00000002341	0	0	0	0	0	0	0	0	0	0	0	0	0	0	0	0	0	0	0	0	0	0	0	0	0	0	0	0	0	0	0	0	0	0	0	0	0	0	0	0	0	0	0	0	0	0	0	0	0
ENSCAFG00000002342	0	0	0	0	0	0	0	0	20.1308684171158	0	0	0	0	0	0	0	0	33.2020445757464	0	0	0	0	0	0	0	0	0	0	0	0	0	0	0	0	0	1.08264181245791	0	0	0	0	0	0	0	0	0	0	0	0	0
ENSCAFG00000002344	0	0	0	0	0	0	0	3.86069840384703	0	0	0	0	0	0	0	0	0	23.400828309713	0	0	1.9405348081142	0	1.04435253779322	0	0	5.57135866767622	0	0	0	0	0	0	2.31747015034278	0	0	1.00732187761228	0	1.34844835929735	0	0	0	0	0.322068637094844	0.0822221620283388	0.0696340149532128	0.200685973114457	0	16.7663604384709	0
ENSCAFG00000002345	0	0	0	0.0292803374023077	0.19591768913356	0.0294385606648034	0	0	0	0	0	1.38065692076668	0	0	0	0	0	0	0	0	0	0	0.0396492320490774	0	0	0	0	0	0	0	0	0	0	0	0	0.191017996900372	0	0	0	0	0	0	0	0	0	0	0	0	0
ENSCAFG00000002346	0	0	0	0	0	0	0	0	0	0	0	0	0	0	0	0	0	0	0	0	0	0	0	57650.730342074	0	0	0	0	0	0	0	0	0	0	0	7.48561197433483	0	0	0	0	0	0.555990145622422	0	0	4.19614119410379	0	0	0	0
ENSCAFG00000002348	0	0	0	0	0	0	0	0	0	0	0	0	0	0	0	0	0	0	0	0	0	0	0	0	0	0	0	0	0	0	0	0	0	0	0	0	0	0	0	0	0	0	0	0	0	0	0	0	0
ENSCAFG00000002349	0	0	0	0	0	0	0	0	0	0	0	0	0	0	0	0	0	0	0	0	0	103.487143658058	1.97644650985326	0	0	0	0	0	0	0	0	0	0	0	0	7.49188177018118	4.84045465774868	0	0	0	0	0	0	0.666378448118332	0	0	0	0	0
ENSCAFG00000002350	0	0	0	0	0	0	0	0	0	0	0	0	0	0	0	0	0	0	0	0	0	0	0	0	0	0	0	0	15.838401027251	0	0	0	0	0	0	0	9.34656852722141	0	0	0	0	6.30730685970861	0	6.84114391869535	0	0	0	0	0
ENSCAFG00000002351	0	0	0	0	0	0	0	0	0	0	0	0	0	0	0	0	0	0	0	0	0	0	0	0	0	0	0	0	0	0	0	0	0	0	0	0	0	0	0	0	0	0	0	0	0	0	0	0	0
ENSCAFG00000002352	0	0	0	1.40206475780751	53.4784838822981	0.35126350018644	0	0	0	7.80659052686762	0	12.1587497787144	0	0	0	0	1.98082055719581	0	0	0	0	0	42.8094357536484	0	0	0	0	0	0	1052.58491303257	0	12.1918621136997	0	0	0	21.3595681533419	0	0	83.1163162483444	0	0	0	0	9.50393373792085	0	0	0	32.8105036386487	0
ENSCAFG00000002354	0.530170026557395	0	0	1.52874576533019	0	0	0	0	0.693707912432196	3.74554189745032	0	0	0	16.6123785933008	0	42.6834080907229	27.7012136520093	0	0	0	0	0	138.578396009592	0	281.8476925406	0	0	0	0	0	0	0	0	0	0	0	0	0	0	0	0	0	0	1.69048084248499	5.19796546892245	0	0.137434758568057	4.61811483574945	0
ENSCAFG00000002356	0	0	0	0	0	0	0	0	0	0	0	0	0	0	0	0	0	0	0	0	0	0	0	0	0	0	0	0	0	0	0	0	0	0	0	0	0	0	0	0	0	0	0	0	0	0	0	24.9233059670828	0
ENSCAFG00000002357	0	0	0	0.863783959968159	0	0.875393471971183	4.06404568912579	0	0	0	0	0	0	1.27125687021085	0	0	0	0	0	0	6.25878670438561	0	0.503575083619793	0	0	21.0529718174414	18.6585470435934	0	0	0	0	0	10.9552296689564	0	0	0.746943461713401	0	17.6086369139025	1439.08648823075	0	0	1.71098415760958	0	0.139490408932814	7.53321916767988	0	3.84305216990748	0	0
ENSCAFG00000002358	0	0	0	0	0	0	0	3.17974125889329	0	0	0	0	0	0	0	0	0	0	0	0	2.81706656291877	0	0.167437811411056	0	0	0	0	0	0	0	0	0	0	0	0	0.133388301734522	0	0	0	0	0	0	0	0.0718736292633677	1.37597884730012	0	0	0	0
ENSCAFG00000002360	0	0	0	0	0	0	0	0	0	0	0	0	0	0	0	0	0	50.4877015496427	0	0	138.948704291632	0	0	0	0	0	0	0	0	0	0	0	0	0	0	0	0	0	0	0	0	0	0	0	0	0	0	0	0
ENSCAFG00000002361	0	0	0	0	0	0	0	0	0	0	0	0	0	0	0	0	0	0	0	0	0	0	0	0	0	66.2312968180046	0	0	0	0	0	0	0	0	0	0	0	0	0	0	0	0	0	0	0	0	0	0	0
ENSCAFG00000002363	0	0	0	0	0	0	0	80.6733978989735	0	0	0	0	0	0	0	0	0	0	0	0	0	0	0	0	0	0	0	0	0	0	0	0	0	0	0	4.58172286023642	0	0	0	0	0	0	0	0	0	0	0	0	0
ENSCAFG00000002364	0	0	0	0	0	0	0	0	0	0	0	0	0	0	0	0	0	0	0	0	0	0	0	0	0	0	0	0	0	0	0	0	0	0	0	0	0	0	0	0	0	0	0	0	0	0	0	0	0
ENSCAFG00000002365	0	0	0	0	0	0	0	0	0	0	0	0	0	0	0	0	0	0	0	0	6.41491427762232	0	0	0	0	0	0	0	0	0	2.93337050985121	0	0	0	0	0	0	0	0	0	0	0	0	0.0282525775679549	0	0	0	0	0
ENSCAFG00000002366	3.00002969088958	3929.10652386115	0	299.546989654187	3.20103329603158	193.146018524202	73.5380533384325	122.570551358427	74.1744590160454	27.6476239373647	0	12.0488920844641	0	0	0	0	2021.33671725084	0	270.714215233999	0	17056.4851309318	729.631824358171	503.815035869744	0	0	607.741444515211	0	0	627.824730912673	0	33.9787563171355	1409.30741989353	425.085302616603	791.301603052444	258.2623235812	315.370731071342	86.638657353154	0	0	0	0	171.165624699618	37.8045811411804	157.037838564901	9.3971438215915	7.59348868551729	1219.63739649189	3.43012095548199	1007.54216685431
ENSCAFG00000002367	0	0	0	0	0	0	0	0	0	0	0	0	0	0	0	0	0	160.071001183079	0	0	0	0	0	0	0	0	0	0	0	0	0	0	0	0	0	0	0	0	0	0	0	0	0	2.29893525996732	0	0	0	0	0
ENSCAFG00000002370	0	0	0	0	0	0	0	0	0	0	0	0	0	0	0	0	0	0	0	0	0	0	30.6542799462398	0	0	0	0	0	0	0	0	0	8.41375276173554	0	0	0	0	0	0	0	0	0	0	0	0	3.37337513148912	0	0	0
ENSCAFG00000002371	0	0	0	0	0	0	0	139.429184685785	0	0	0	0	0	0	0	0	0	0	0	0	0	0	0	0	0	0	0	0	0	0	0	0	0	0	0	0	0	0	0	0	0	0	0	0	0	0	0	0	0
ENSCAFG00000002372	0	0	0	0	6.78149424855875	0	0	15.4090158808888	0	1.37162822818395	0	0	0	0	0	0	0	0	0	0	0	0	3.9111565288099	0	0	0	0	0	0	0	0	0	0	0	0	0	0	0	0	0	0	0	0	0	0	0	0	0	0
ENSCAFG00000002375	0	0	0	0	0	0	0	7.4444218629901	0	0	0	0	0	0	0	0	0	0	0	0	0	0	0	0	0	8.54034504632299	0	0	0	0	0	0	0	0	0	0	0	0	0	0	0	0	0	0	0	0	0	0	0
ENSCAFG00000002377	0	0	0	0	0	0	0	0	0	31.2884846164978	0	0	0	0	0	0	0	0	0	0	0	0	10.8788487041573	0	0	0	0	0	0	0	0	0	2.87679594805971	0	0	0	0	0	0	0	0	0	0	0	0	0	0	0	0
ENSCAFG00000002380	0	0	0	0	0	0	0	0	89.2928104941374	11.0473061160697	0	7.82491202458088	0	0	0	0	0	0	0	0	2.29556070655381	0	30.1855587412431	0	0	0	0	0	0	0	0	0	0	0	0	0.654430805117771	0	0	440.388305741448	0	0	0	0	2.71684540628106	0	0	0	0	0
ENSCAFG00000002382	0	0	0	0	0	0	0	0	0	0	0	0	0	0.725909108398532	0	0	0	0	0	0	0	0	0	0	0	3.44026261680759	0	0	0	0	0	0	0	0	0	0	0	0	0	0	0	0	0	1.33212554125785	0	0	0	0	0
ENSCAFG00000002386	0	0	0	0	0	0	0	0	0	0	0	0	0	0	0	0	0	13.7856701012316	0	0	0	0	0	0	0	0.587073231461774	0	0	0	0	0	0	0	0	0	0	0	0	0	0	0	0	0	0	0	0	0	0	0
ENSCAFG00000002387	279.620249721543	4294.73581925855	0	871.349568772012	0	5365.02879033897	266.062787582631	329.217675516868	0	322.515259298475	0	0	0	129.630001586754	0	0	11407.6373994304	0	0	508.665301319689	0	0	1851.62790960675	0	0	720.456808867552	121.72742655601	0	0	0	0	0	323.710957252801	0	0	63.4743004201617	361.975915131623	0	0	0	1014.13031187703	230.136007647386	786.928034287468	576.141535810322	16.727004780914	112.752508182803	13.1904073089724	1420.51067874706	35.8245334285634
ENSCAFG00000002388	0	0	0	0	0	0	0	22.2592296522009	0	0	0	0	0	0	0	0	0	0	0	0	0	0	0	0	0	0	0	0	0	0	0	0	0	0	0	0	0	0	0	0	0	0	0	0	0	0	0	0	0
ENSCAFG00000002390	0	0	0	0	0	0	0	0	0	0	0	0	0	0	0	0	0	0	0	0	0	0	0	0	0	0.710667312181271	0	0	0	0	0	0	0	0	0	0	0	0	0	0	0	0	0	0	0	0	0	0	0
ENSCAFG00000002391	0	0	0	0	0	0	0	0	0	0	0	0	0	0	0	0	0	0	0	0	0	0	0	0	0	0	0	0	0	0	0	0	0	0	0	0	0	0	0	0	0	0	0	0.695397352312518	0	0	0	0	0
ENSCAFG00000002392	0	0	0	0	0	0	0	0	0	0	0	0	0	0	0	0	0	0	0	0	0	0	0	0	0	0	0	0	0	0	0	0	0	0	0	0	0	0	0	0	0	0	0	0	0	0	0	0	0
ENSCAFG00000002393	0	0	0	0	0	0	0	0	0	3.0274688773055	0	0	0	0	0	0	0	0	0	0	6.20935317196237	0	0.630323073677002	0	0	0	0	0	0	0	6.95479808706677	0	0	0	0	0	0	0	0	0	0	0	0	0	0	0	0	10.3406084710368	0
ENSCAFG00000002394	0	0	0	0	0	0	0	5.04264651038404	0	0	0	0	0	0	0	0	0	0	0	0	0	0	0	0	0	0	0	0	0	0	0	0	0	0	0	0	0	0	0	0	0	0	0	0	0	0	0	0	0
ENSCAFG00000002395	0	0	0	0	0	0	0	0	0	0	0	0	0	0	0	0	0	0	0	0	37.279331299173	0	0	0	0	0	0	0	0	0	0	0	0	0	0	0	0	0	0	0	0	0	0	0	0	0	0	0	0
ENSCAFG00000002396	0	0	0	13.8450845586429	0	13.942785560321	0	45.2837244851345	0	0	0	0	0	0	0	0	0	0	0	0	0	0	37.2296230489961	0	0	0	0	0	0	0	0	0	0	0	0	8.45935620637612	0	0	0	0	0	0	0	13.179702503017	0	0	13.8374945882863	44.7515747812132	0
ENSCAFG00000002397	0	0	0	0	0	0	0	0	0	0	0	0	0	0	0	0	0	0	0	0	0	0	0	0	0	0	0	0	0	0	0	0	0	0	0	0	0	0	0	0	0	0	0	0	0	0	0	0	0
ENSCAFG00000002399	0	0	0	0	0	0.717914289716904	0	0	0	0	0	0	0	0	0	0	0	0	0	0	0	0	0.43307146664861	0	0	0	0	0	0	0	0	0	0	0	0	0	0	0	0	0	0	0	0	0	0	0	0	0	0
ENSCAFG00000002400	13.768661089029	7.98245052269497	307.561848724221	1.65535725104224	13.3051057186651	2.86539985926507	6.84016002865071	5.61638474975359	0.676895896928943	1.99614200484579	294.907306703322	13.3269017280831	25.7876025698898	2.40254918233242	388.558263549102	0	8.16716620454966	24.1513783007885	13.3529642930993	3.73666198937483	13.8852165617805	14.9240654000575	2.63623919424609	4.09991743232521	229.713848468832	1.85160605527972	9.34243574099602	0	13.8190661100668	1627.73392263841	12.1465938489827	11.443455416659	2.22476904068081	11.6465178628685	10.1979925489617	4.11397041175404	3.10749397509884	16.524125764422	108.59698664019	757.149215642764	18.5665356170585	5.58516781660166	3.09328595181388	3.57012277561962	5.2661117142304	3.63845165459957	1.39465890392957	9.93979197660642	9.79814781255252
ENSCAFG00000002402	0	0	0	0	0	0	0	0	0	0	0	0	0	0	0	0	0	0	0	0	2.71536960744807	0	0	0	0	1.41604220299235	0	0	0	0	0	0	0	0	0	0	0	0	0	0	0	0	0	0.235962788257757	0	0	0	0	0
ENSCAFG00000002403	0	0	0	0	0	0	0	0.277706010857837	1.1440771019351	0	0	0	0	0.19339769385047	0	0	0	0	0	0	5.05300254866209	0	0.129198543125723	0	0	2.04515284352394	0	0	0	0	0	0	0.835344325026837	0	0	0.427251279204618	0	0	0	0	0	0	0	1.03434685395226	1.45344829329998	0.0645107074302293	0	0.109208253036153	0
ENSCAFG00000002404	0	0	0	0	0	0	0	0	0	0	0	0	0	0	0	0	0	0	0	0	0	0	0.0724120516758906	0	0	0	0	0	0	0	0	0	0	0	0	1.41377476748974	0	0	0	0	0	0	0	0	7.19473660661631	0	0	1.1045701899206	0
ENSCAFG00000002406	0	0	0	0	0	0	0	0	0	0	0	0	0	0	0	0	0	0	0	0	0	0	0.386964804683857	0	0	0	0	0	0	0	0	0	0	0	0	0	0	0	0	0	0	0	0	0	0	0	0	0	0
ENSCAFG00000002408	0	0	0	0	0	0	0	5.72022092550715	0	0	0	0	0	0	0	0	0	0	0	0	0	0	0	0	0	0	0	0	0	0	0	0	0	0	0	6.09940932953458	0	0	0	0	0	0	0	0	0	0	0	0	0
ENSCAFG00000002409	0	0	0	0	0	0	0	0	0	0	0	0	0	0	0	0	0	0	0	0	0	0	0.349360704118986	0	0	0	0	0	0	0	0	0	0	0	0	0	0	0	0	0	0	0	0	1.02993406190951	0	0	0	0	0
ENSCAFG00000002410	0	0	0	0	0	0	0	0	0	0	0	0	12.582590552041	0	0	0	0	0	46.1177406335292	0	0	0	0	0	0	0	0	0	0	0	0	0	0	0	0	0	0	0	0	0	0	0	0	0	0	0	0	0	0
ENSCAFG00000002411	253.914990634681	0	0	0	0	0	0	0	0.312293185342842	0	0	0	0	0	0	0	0	0	0	0	0	0	0.341910241045817	0	0	1.89142997583964	0	0	0	0	0	0	1.81590833276487	0	0	0	0	0	0	0	0	0	0	0.117865943174272	0	1.83388682767189	0	0	0
ENSCAFG00000002412	0	0	0	0	0	0	0	52.9697079526968	0	0	0	0	0	0	0	0	0	0	0	0	16.0372050959051	0	0.122926126166572	0	0	0	0	0	0	0	0	0	0	0	0	0	0	0	0	0	0	0	0	0	0	0	0	0	0
ENSCAFG00000002413	0.306318868671082	0	0	0.0478950066744047	0	0.644721253058493	0	0.108379937764155	0	0.56112240438219	0	0	0	0	0	0	0	0	0	0	0.674751597946994	0	0.54634412922096	0	0	0.387538431061065	0	0	0	0	168.938328204909	0	39.9689884189785	0	0	0.352835436080856	0	0	6.88986433947843	0	11.139712570768	2.29428213512124	0.0874463856895993	0.104468166645886	0	0.109694642390908	0	0.23855009883815	0
ENSCAFG00000002414	0	0	0	0	0	0	0	0	0	0	0	0	0	0	0	0	0	15.6572541102624	0	0	0	0	0	0	0	0	0	0	0	0	0	0	0	0	0	0	0	0	0	0	0	0	0	0	0	0	0	0	0
ENSCAFG00000002416	0	0	0	0	0	0	0	0	0	0	0	0	0	0	0	0	0	3.62503641943822	0	0	0.847994636250242	0	0.0836315022841653	0	0	0	0	0	0	0	0	0	0	0	0	1.1085448427378	0	0	0	0	0	0	0	0	0	0	0	0	0
ENSCAFG00000002419	0	0	0	0	0	0	0	0	0	0	0	0	0	0	0	0	0	0	0	0	0	0	0	0	0	0	0	0	0	0	0	0	0	0	0	0	0	0	0	0	0	0	0	0	0	0	0	0	0
ENSCAFG00000002420	0	0	0	0	0	0.045809694960945	0	0	0	3.97352296017498	0	0	0	1.16136624029973	0	0	0.567483534278381	0	15.3307023964825	0	24.1502507657662	0	2.27976352590115	0	0	23.9530461786546	0	0	0	0	69.9051951781104	0	0	0	0	4.20531042393881	0.114661601941751	0	0	0	0.883239145919343	0.367439668770829	0	0.38473277681738	14.1730026568387	0.52398376900009	0	0.364666228613403	0
ENSCAFG00000002421	0	0	0	0	0	0	0	0	0	0	0	0	0	0	0	0	0	0	0	0	0	0	0	0	0	0	0	0	0	0	17.9722235927825	0	0	0	0	0	0	0	0	0	0	0	0	0	0	0	0	0	0
ENSCAFG00000002424	26.5974741137492	0.266714779483604	0	0.0494717204443105	0.451959508627828	1.20092388467601	0.0771338749473976	5.99035606483928	0.396792873235169	3.90471949769663	0	0	0.862885685937385	2.95906197235504	0	0	133.334901175164	0	7.99095627743972	2.31768316113278	0.567346502337428	0	5.31559379050843	28.1470610898515	259.535220576369	0.680953722817596	0	0	0	135.156741771303	9.25889363116568	0	4.41429687026823	0	4.78985328299491	0.406966456772719	1.85858022334564	0	49.2528620924654	0	1.05627300432629	6.03700090953595	0	0.755609208145613	0.500063777252397	44.0017036593752	0.169317568050812	1.48184566727739	0
ENSCAFG00000002425	0	0	0	0	0	0.117381501400932	0	0	0	0.133338106443516	0	0	0	0.134366901160492	0	0	15.7894755686133	0	0	0	10.0587029382192	0	0.0953727676043264	0	0	0	0	0	0	0	0	0	0	0	0	1.6876985102512	0	0	0	0	0	0	0	0.294247115109589	0	0	0	12.9615196301542	0
ENSCAFG00000002426	0	0	0	0	0	0	0	0	1.70805749884424	0	0	0	0	0	0	0	0	0	0	0	0	0	0.087676380618876	0	0	0	0	0	0	0	0	0	0	0	0	0.253719165156955	0	0	0	0	0	11.6467629971285	0	0	0.000316463161465453	0	0	0	0
ENSCAFG00000002427	0	0	0	0	0	0	0	0	0	0	0	0	0	0	0	0	0	0	0	0	0	0	0	0	0	0	0	0	0	0	0	0	0	0	0	0	0	0	0	0	0	0	0	0	0	0	0	0	0
ENSCAFG00000002428	0	0	0	0	0	0	0	0	0	0	0	0	0	0.793554064571572	0	0	0	0	0	0	0	0	0.544703550715633	0	0	7.56994197766611	0	0	0	0	0	0	0	0	0	0	0	0	0	0	0	0	0	0.137265049952711	0	0.14777058618822	0.129556818618888	0	0
ENSCAFG00000002431	0	0	0	0	0	0	0	0	0	0	0	0	0	0	0	0	0	0	0	0	0	0	0	0	0	0	0	0	0	0	0	0	0	0	0	0	0	0	0	0	0	0	0	0	0	0	0	0	0
ENSCAFG00000002432	0	0	0	0	0	0	0	0	0	0	0	0	0	0	0	0	0	0	0	0	0	0	0	0	0	0	0	0	0	0	0	0	0	0	0	0	0	0	0	0	0	0	0	1.65420581790706	0	0	0	0	0
ENSCAFG00000002433	0	0	0	0	0	0	0	0	0	0	0	0	0	0	0	0	0	0	0	0	0	0	0	0	0	0	0	0	0	0	0	0	0	0	0	20.6405744999722	0	0	0	0	0	0	0	0	0	0	0	0	0
ENSCAFG00000002435	0	0	0	0	0	0	0	0	0	0	0	0	0	0	0	0	0	0	0	0	0	0	0	0	0	0	0	0	0	0	0	0	10.3301807863595	0	0	4.94594878208182	0	0	0	0	0	0	0	0	0	0	0	0	0
ENSCAFG00000002437	0	0	0	0	0	0	0	0	0	0	0	0	0	0	0	0	0	0	0	0	0	0	0	0	0	0	0	0	0	0	0	0	0	0	0	0	0	0	0	0	0	0	0	0	0	0	0	0	0
ENSCAFG00000002439	0	0	0	0	0	2.81617333134731	0	0	0	0	0	0	0	0	0	0	0	12.1684286151305	0	0	0	0	0	0	0	0	0	0	0	0	0	0	0	0	0	0	0	0	0	0	0	0	0	0	0	0	0	0	0
ENSCAFG00000002440	0	0	0	0	0	8.67351310794646	0	27.528853616935	0	0	0	0	0	0	0	0	0	0	0	0	32.0902432507458	0	30.2087939364873	0	0	0	0	0	821.433994401954	0	0	0	0	0	0	1.35186855798978	0	0	0	0	0	0	0	8.35636240380996	2.88230728360047	0	0	0	0
ENSCAFG00000002441	0	0	0	0.00213252019830127	0	0	0	0	0	5.76836887334764	0	0	0	0	0	0	0	0	0	0	2.76037919693343	0	2.66404542556405	0	0	0	0	0	0	0	0	0	0	0	0	0	0	24.8927893646487	0	0	0	0	0	0.248015421731452	0	0.149397451236064	0	0	0
ENSCAFG00000002445	0	0	0	0	0	0	0	1.31324263139198	0	0	0	0	0	0	0	0	0	0	0	0	0	0	9.58319341495965	0	265.789537249932	32.0246762707198	0	0	0	0	0	0	0	0	0	0.568753937884312	0	0	0	0	0	0	0	4.80528066968928	0	0	0	11.7434887180587	0
ENSCAFG00000002447	0	0	0	0	0	0	0	0	3.67056860476768	0	0	0	0	0	0	0	0	0	0	0	0	0	0	0	0	0	0	0	0	0	0	0	0	0	0	0	0	5.04249395641104	0	0	0	0	0	0.181338312440371	0	0	0	0	0
ENSCAFG00000002448	0	0	0	0	0	0	0	0	0	0	0	0	0	0	0	0	0	15.9498190864413	0	0	0	0	3.93051557232413	0	0	1.95490667922212	0	0	0	0	0	0	0	0	0	0	0	0	0	0	0	0	0	0	0	0	0	0	0
ENSCAFG00000002451	0	0	0	0	0	0	0	0	0	0	0	0	0	0	0	0	0	0	0	0	0	0	0.707719074732777	0	0	0	0	0	0	0	0	0	0	0	0	0.586730919080618	0	0	0	0	0	0	0	0.459945448472248	16.1235155333079	0	0	0	0
ENSCAFG00000002452	0	0	0	0	0	0	0	0	0	0	0	0	0	0	0	0	0	156.180313448758	0	0	0	0	0	0	0	0	0	0	0	0	0	0	0	0	0	0	0	0	0	0	0	0	0	0	0	0	0	0	0
ENSCAFG00000002453	0	0	0	0	0	0	0	0	0	0	0	0	0	0	0	0	0	0	0	0	0	0	0	0	0	0	0	0	0	0	0	0	0	0	0	0	0	0	0	0	0	0	0	1.61924704575846	0	0	0	0	0
ENSCAFG00000002454	0	0	0	0	0	0	0	0	0	0	0	0	0	0	0	0	0	0	0	0	0	0	0	0	0	0	0	0	0	0	0	0	0	0	0	4.33246102775794	0	0	0	1422.04368841882	0	0	0	7.7633237563051	0	0	0	16.0006863250444	0
ENSCAFG00000002455	0	0	0	0	0	0	0	0	0	1.8726738418436	0	0	0	0	0	0	0	0	0	0	0	0	0	0	0	0	0	0	0	0	0	0	0	0	0	0.00016744420647672	0	0	0	0	0	0	0	0	0	0.426981620273393	0	7.12297587339647	0
ENSCAFG00000002456	0	0	0	0	0	0	0	0	0	0	0	0	0	0	0	0	0	0	0	0	0	0	0	0	0	0	0	0	0	0	0	0	0	0	0	0	0.0790730615490373	0	0	0	0	0	0	0.289858863366367	0	3.57245473549335	0	0	0
ENSCAFG00000002459	0	0	0	0	0	0	0	0	0	0	0	0	0	0	0	0	0	0	0	0	0	0	0	0	0	0	0	0	0	0	0	0	0	0	0	0	0	0	0	0	0	0	0	9.85198211334541	0	0	0	0	0
ENSCAFG00000002460	0	0	0	0	0	0	0	0	0	0.363719651280243	0	7.26477113983261	0	25.5833799112891	0	0	0	0	0	0	5.37317422460329	0	7.14163041264293	0	0	0	0	0	0	0	0	0	0	0	0	0	0	0	0	0	0	0	0	0	14.9220856931668	0	0	0.300382702363529	0
ENSCAFG00000002461	0	0	0	2.46039732578718	0	0.0772806210518053	0	0	3.78953730685041	0	0	0	0	0	0	0	0	15.7640242689255	0	0	8.06574351075616	0	0.209584718373208	0	0	0	0	0	0	0	8.23545566201429	0	0.539495993488148	0	0	0.352918890701336	0	0	0	0	0	0	0	0.0706821977211878	0	2.03208254436665	0	0	0
ENSCAFG00000002463	0	0	0	0	0	0	0	0	0	0	0	0	0	0	0	0	0	0	0	0	1.10259165679002	0	0	0	0	2.38738890256088	0	0	0	0	2.97747614417513	0	0.112650473235484	0	0	0	0	0	0	0	0	0	0	0	0	0	0	0	0
ENSCAFG00000002464	0	0	0	11.3001159949835	0	7.26326678262182	0	0	0	0	0	0	0	19.0292012890303	0	0	13.0039382142352	0	0	0	0	0	7.68309732237618	0	0	0	0	0	0	0	0	0	0	0	0	5.53143644130348	0.500002106989214	0	0	0	10.7036696835762	17.5925697780203	1749.72320799549	0.192059076930485	0	0	0	11.9476009320923	0
ENSCAFG00000002465	0	316.854906639925	0	0	6.80338673346566	0	0	0	0	18.7241489015945	0	0	0	0	0	0	0	0	0	0	0	0	117.7253511563	19570.9128083105	3213.01007370615	0	0	0	0	0	0	0	0	0	0	0	8.64777869826338	0	0	0	0	5.42321527722471	0	0	0	0	0	0	0
ENSCAFG00000002467	0	0	0	0	0	0	0	0	0	0	0	0	0	0	0	0	0	0	0	0	0	0	0.0636284964195039	0	0	0	0	0	0	0	0	0	0	0	0	0	0.915331896554919	0	0	0	0	0	0	0	0	0	0	0	0
ENSCAFG00000002469	10.5767200006936	0	0	0	0	0	0	0	0	0	0	0	0	0	0	0	0	112.123408038278	0	0	0	0	13.7362348408026	0	0	0	0	0	0	0	0	0	0	0	0	16.6113212273161	0	0	0	0	0	2.89620118920035	0	7.30880394496529	0	0.273537502355331	15.4750215808357	0	0
ENSCAFG00000002470	0	0	0	0	0	0	0	0	0	0	0	0	0	0	0	0	0	0	0	0	0	0	0	0	0	0	0	0	0	0	0	0	0	0	0	0	0	0	0	0	0	0	0	0	0	0	0	0	0
ENSCAFG00000002471	0	0	0	0	0	0	0	0	0	0	0	0	0	0	0	0	0	0	0	0	0	0	0	0	0	0	0	0	0	0	0	0	0	0	0	1.37472228482903	0	0	0	0	0	0	0	2.0346920074376	0	0	0	0	0
ENSCAFG00000002473	0	0	0	0	0	0	0	0	0	0	0	0	0	0	0	0	0	0	0	0	0	0	1.53031990359641	0	0	0	0	0	0	0	0	0	0	0	0	0	0	0	0	0	0	0	0	0	3.01481792773368	3.36322964237186	0	0	0
ENSCAFG00000002476	0	0	0	0	0	0	0	0	0	0	0	0	0	0	0	0	0	0	0	0	0	0	0.22410454388727	0	0	0	0	0	0	0	0	0	0	0	0	6.78239980368419	0	0	0	0	0	0	0	0	0	0	0	0	0
ENSCAFG00000002477	0	0	0	0	0	0	0	0	0	0	0	0	0	0	0	0	0	0	0	0	1.39623758580411	0	0.0232281378251018	0	0	0	0	0	0	0	0	0	0	0	0	0	0	0	0	0	0	0	0	1.97368705374242	0	0	0	0	0
ENSCAFG00000002479	0	0	0	0	0	0	0	0	0	0	0	0	0	0	0	0	0	0	0	0	0	0	0	0	0	0	0	0	0	0	0	0	0	0	0	0.0931071102768981	0	0	0	0	0	0	0	0.663264061014347	0.296391631831788	0	0	190.061908290928	0
ENSCAFG00000002480	0	0	0	0	0	0	0	0	0	0	0	0	0	0	0	0	0	0	0	0	0	0	0	0	0	0	0	0	0	0	0	0	0	0	0	0	0	0	0	0	0	0	0	0	0	0	0	0	0
ENSCAFG00000002481	0	0	0	0	0	0	0	0	0	0	0	0	0	0	0	0	0	0	0	0	0	0	19.6592552658614	0	0	0	0	0	0	0	0	19.1698062109456	0	0	0	0	0	0	0	0	0	0	0	1.04000450846208	0	0	0	0	0
ENSCAFG00000002482	0	0	0	0	0	0	0	0	0	0	0	0	0	0	0	0	0	0	0	0	0	0	0	0	0	0	0	0	0	0	0	0	0	0	0	0	0	0	0	0	0	0	0	0	0	0.121237313955163	0	0	0
ENSCAFG00000002483	0	0	0	0	0	0	0	0	0	0	0	0	0	0	0	0	0	0	0	0	0	0	1.88986826364887	0	0	0	0	0	0	0	0	0	0	0	0	0.23331772024259	0	0	0	0	0	0	0	0.930453264955827	0	0	0	0	0
ENSCAFG00000002484	0	0	0	0	0	0	0	0	0	0	0	0	0	0	0	0	0	0	0	0	0	0	0	0	0	0	0	0	0	0	0	0	0	0	0	6.36122145301607	0	0	0	0	0	0	0	0	0	0	0	0	0
ENSCAFG00000002485	0	0	0	0	0	0	0	0	0	0	0	0	0	0	0	0	0	0	0	0	0	0	0	0	0	0	0	0	0	0	0	0	0	0	0	0	0	0	0	0	0	0	0	0	0	0	0	0	0
ENSCAFG00000002486	0	0	0	0	0	0	0	0	0	0	0	0	0	0	0	0	0	0	0	0	0	0	0	0	0	0	0	0	0	0	0	0	0	0	0	0	0	0	0	0	0	0	0	0	0	0	0	0	0
ENSCAFG00000002487	0	0	0	0	0	0	0	0	0	0	0	0	0	0	0	0	0	0	0	0	2.08976676179187	0	0	0	0	0	0	0	0	0	0	0	0	0	0	0	0	0	0	0	0	0	0	0	0	0	0	0	0
ENSCAFG00000002488	0	0	0	0	0	0	0	0	0	0	0	0	0	0	0	0	0	0	0	0	0	0	0	0	0	5.81214631544591	0	0	0	0	0	0	0	0	0	0	0	0	0	0	0	0	0	0	0	0	0	0	0
ENSCAFG00000002489	0	0.810853845240449	0	0	0	0	0	0	0	0	0	0	0	0	0	0	0	21.1962456549504	44.1012934362976	0	0	0	0	0	0	0	0	0	0	0	0	0	0	0	0	0.489824055737385	0	0	0	0	0	0	0	0	0	0.138265595121292	0	0	0
ENSCAFG00000002490	0	0	0	0	0	0	0	0	0	0	0	0	0	0	0	0	0	0	0	0	0	0	0	0	0	0	0	0	0	0	0	16.8795184442506	0	0	0	1784.49517069816	0	0	0	0	0	0	0	2.84514655409637	0	0	0	0	0
ENSCAFG00000002491	0	0	0	0	0	0	0	0	0	0	0	0	0	0	0	0	0	216.646023272714	0	0	0	0	0	0	0	0	0	0	0	0	0	0	0	0	0	0	0	0	0	0	0	0	0	0	0	0	0	0	0
ENSCAFG00000002492	0	0	0	0	0	0	0	0	0	8.38466131897736	0	0	0	0	0	0	0	0	0	0	0	0	0	0	0	0	0	0	0	0	0	0	0	0	0	0	0	0	0	0	0	0	0	0.255453363425353	0	0	0	0	0
ENSCAFG00000002493	0	0	0	0	0	10.0027436294325	0	0	0	0.0918076942914044	0	0	0	0	0	0	0	0	0	0	0	0	0.0677169136013779	0	0	3.20769803841084	0	0	0	0	2.95611498163443	0	0	0	0	0.889866988803326	0	0	0	0	0	0	0	0.112783870235248	0	0	0	0	0
ENSCAFG00000002494	0	0	0	0	0	0	0	0	0	0	0	0	0	0	0	0	0	0	0	0	0	0	0	0	0	0	0	0	0	0	56.8523229049676	0	0	0	0	0	0	0	0	0	0	0	0	0.438117967508503	0	0	0	0	0
ENSCAFG00000002495	0	0	0	0	0	0	0	0	0	0	0	0	0	0	0	0	0	0	0	0	0	0	0	0	0	0	0	0	0	0	0	0	0	0	0	0	0	0	0	0	0	0	0	0	0	0	0	0	0
ENSCAFG00000002498	0	0	0	0	0	0	0	0	0	0	0	0	0	0	0	0	0	0	0	0	0	0	0	0	0	1.39967425080771	0	0	0	0	0	0	0	0	0	0.446990436810299	0	0	0	0	0	0	0	0	0	0	0	0	0
ENSCAFG00000002499	0	0	0	0	0	0	0	0	0	0	0	0	0	0	0	0	0	0	0	0	0	0	0	0	0	0	0	0	0	0	0	0	0	0	0	0	0	0	0	0	0	0	0	0	0	4.37007976753292	0	0	0
ENSCAFG00000002500	0	0	0	0	0	5.47717111740139	0	20.6567078610067	0	5.23821709038966	0	0	0	14.9360119314604	0	0	4.30270419949329	0	0	0	2.54772545401276	0	10.4826126222683	0	0	0	0	0	0	0	0	0	0.953286508682155	0	0	0	0	0	0	0	0	56.8854356537787	0	11.2924419223465	0	0	0	12.857042997709	0
ENSCAFG00000002501	0	0	0	0	0	0	0	0	0	0	0	0	0	0	0	0	0	0	0	0	0	0	0	0	0	0.273038256241546	0	0	0	0	0	0	0	0	0	0	0	0	0	0	0	0	0	0	0	0	0	0	0
ENSCAFG00000002504	0	0	0	0	0	0	0	0	0	0	0	0	0	0	0	0	0	0	0	0	0	0	0	0	0	0	0	0	0	0	0	0	0	0	0	0	0	0	0	0	0	0	0	0	0	0	0	0	0
ENSCAFG00000002505	0	0	0	0	0	0	0	0	0	4.56680716372846	0	0	0	0	0	0	0	0	0	0	0	0	0.621706507814473	0	0	0	0	0	0	0	0	0	0	0	0	0	0	0	0	0	0	0	0	0	0	0	0	0	0
ENSCAFG00000002506	0	0	0	0	0	0	0	0	0	0	0	0	0	0	0	0	0	0	0	0	0	0	0	0	0	0	0	0	0	0	0	0	0	0	0	0	0	0	0	0	0	0	0	0	0	0	0	20.4902543731581	0
ENSCAFG00000002508	0	0	0	0	0	0	0	0	0	0	0	0	0	0	0	0	0	0	0	0	0	0	0	0	0	0	0	0	0	0	0	0	0	0	0	0	0	0	0	0	0	0	0	0	0	0	0	0	0
ENSCAFG00000002509	0	0	0	0	0	0	0	0	0	0	0	0	0	0	0	0	0	0	0	0	10.4222185085315	0	0	0	0	0	0	0	0	0	0	0	0	0	0	0	0	0	0	0	0	0	0	0	0	0	0	0	0
ENSCAFG00000002511	0	226.440146150825	0	1.97100876365296	1069.58304483485	0.717016145544589	2127.35017627762	32.4802779404578	3.74889046584873	5.87184596633353	0	0	0	877.686471042856	0	0	2.6616040444708	23.1685979498201	0	0	2.28680237417883	0	541.271473511569	0	0	4.92640042000556	0	0	0	0	23.8864610414155	17.4287260152596	88.3658740000137	0	0	1.79263734585016	48.9067903207866	0	0	0	24.5780462753133	5.4318894308705	0	214.564762535786	9.63966385337204	0	55.6992325222311	0	997.209276605201
ENSCAFG00000002512	0	0	0	81.0407567477406	25.4632323688523	15.9424018617232	0	0	0	0	0	0	0	0	0	0	0	0	0	0	0	0	13.4649042197031	0	0	0	0	0	0	0	0	0	0	0	0	1.62150187731373	0	0	0	0	0	96.6078086531603	0	15.2198937684856	0	0	0	0	0
ENSCAFG00000002513	2524.64142580315	2947.37860412687	38274.4244069608	541.920469101741	2142.43362473043	1199.85433894409	1886.37836813204	1600.56402081601	938.164149588486	1104.36937400758	167038.903324017	1747.09602004372	5200.39284336489	1086.81727823601	50522.0759153903	792.457542718339	3441.13850982324	3320.39399040067	3352.3976505241	1339.44428292082	3456.65766539473	1010.2700002994	632.248120460553	1296.54355333807	26265.9492601487	582.408998669907	3955.41878409796	60532.9039977659	2082.27709684253	132733.233337616	4896.36645570149	1551.46116983314	2320.81044032091	1769.31466043314	3005.77411911004	1192.43813494124	1158.80583255711	2681.65934911816	22500.7264147338	73375.6846931692	3273.75814516774	1944.00384878134	1660.7087549183	645.360797039075	3574.22457097194	1021.75067180399	143.576945615653	947.721267984906	4323.29357315541
ENSCAFG00000002514	0	0	0	0	0	0	0	0	0	0	0	0	0	0	0	0	0	0	0	0	0	0	0	0	0	0	0	0	0	0	0	0	18.1038188058726	0	0	0	0	0	0	0	0	0	0	0	0	0	0	0	0
ENSCAFG00000002515	0	0	0	0	0	0	0	6.11960608265376	0	1.05500541445828	0	0	0	0	0	0	0	0	0	0	0	0	2.29507269659944	0	0	0.751343196649991	0	0	0	0	0	0	0	0	0	0.177310040520949	0.124550587851249	0	0	0	0	0	0	1.46720873548871	0	1.63376961682612	0	0	0
ENSCAFG00000002516	0	0	0	0	0	0	0	0	0	0	0	21.7626298902645	0	0	0	0	0	0	0	0	0	0	9.31302455362233	0	0	0	0	0	0	0	0	0	0	0	0	0.65330095794819	0	0	382.208332230904	0	0	0	0	1.10876196587241	3.47080056079062	0	0	0	0
ENSCAFG00000002517	0	0	0	0	0	0	0.198496051212448	0	8.54951794261576	0.362063655260111	0	0	0	2.13140851232014	0	1.33248296489949	0	0	0	0	0	0	0	0	0	0	0	37.4110866501875	0	0	0	0	0	29.3989356862109	49.6903225833943	0	0	1.99911852799355e-07	0	0	0	0	0	0.329797085383228	0	0	0	0	0
ENSCAFG00000002518	0	0	0	0	0	0	0	0	0	0	0	0	0	0	0	0	0	50.0175021970687	0	0	7.92550272855546	0	0	0	0	0	0	0	0	0	0	0	0	0	0	0	0	0	0	0	0	0	0	0	16.9745040005347	0	0	0	0
ENSCAFG00000002519	0	0	0	0	0	0	0	0	0	0	0	0	0	0	0	0	0	12.102723902107	0	0	10.7909819139887	0	14.5399120146236	0	0	1.14767087563099	0	0	0	0	0	0	0	0	0	1.98776066811955	0	0	0	0	0	0	0	0	0	0	0	0	0
ENSCAFG00000002520	0	0	0	0	0	0	0	0	0	0	0	0	0	0	0	0	0	0	0	0	0	0	0	0	0	0	0	0	0	0	0	0	0	0	0	0	0	0	0	0	0	0	0	0.343379025704905	0	0	0	0	0
ENSCAFG00000002522	0	0	0	0	0	0	0	0	0	0	0	0	0	0	0	0	0	0	0	0	0	0	0	0	0	0	0	0	0	0	0	0	0	0	0	0	0	0	0	0	0	0	0	0	0	0	0	0	0
ENSCAFG00000002523	0	0	0	0	0	0	0	0	0	0	0	0	0	0	0	0	0	0	0	0	0	0	0	0	0	0	0	0	0	0	0	0	0	0	0	0	0	0	0	0	0	0	0	0	0	0	0	0	0
ENSCAFG00000002524	0	0	0	0	0	0	0	87.0319387044262	0	0	0	0	0	0	0	0	0	0	0	0	18.1757785156148	0	2.03291672035101	0	0	157.084620209257	0	0	0	0	0	0	0	0	0	4.04359034848223	0	0	0	0	0	0	0	0	0	0	0	0	0
ENSCAFG00000002525	0	0	0	0	0	0	0	1.43788321515152	0	0	0	0	0	0	0	0	0	0	0	0	0	0	0	0	0	0	0	0	0	0	26.0763492248822	0	0	0	0	0	0	0	0	0	0	0	0	0	0	0	0	0	0
ENSCAFG00000002526	0	0	0	0	0	0	0	0	0	0	0	0	0	0	0	0	0	0	0	0	0	0	2.73441332293684	0	0	1.45035801511655	0	0	0	0	0	0	0	0	0	0	0	0	0	0	0	0	0	0	0	0	0	0	0
ENSCAFG00000002527	0	0	0	0	0	0	0	1.02127835234326	0	0	0	0	0	0	0	0	0	9.1413261434085	0	0	0	0	0.738334158859002	0	0	0.22208677036263	0	0	0	0	0	0	0	0	0	0	0	0	0	0	0	0	0	0	4.29844087154701	0.566999618060394	0	0	0
ENSCAFG00000002528	0	0	0	0	0	0	0	0	0	0	0	0	0	0	0	0	0.379581436741578	0	0	0	0	0	0.0426920654449615	0	0	0	0	0	6.90733020583282	0	0	0	0	0	0	0.252398870263714	0	0	0	0	0	0	0	0.478214586004148	0	0	0	12.0220180161939	0
ENSCAFG00000002531	0	0	0	0	0	0	0	0	0	0	0	0	0	0	0	0	0	0	0	0	0	0	0.885867876848703	0	0	0	0	0	0	0	0	0	0	0	0	0	0	0	0	0	0	0	0	0.302150207026399	0	0	0	0	0
ENSCAFG00000002532	0	0	0	0	0	0	0	0	0	0	0	0	0	0	0	0	0	0	0	0	0	0	2.02312319413125	0	0	1.09677412034495	0	0	0	0	0	0	0	0	0	0.112079555305191	0	0	0	0	0	0	0	0.421822093152444	0	0	0	0	0
ENSCAFG00000002533	0	24.8558734423678	0	9.27012001977011	490.645638503703	81.6415337989118	0	14.9856170592302	0	46.2921451960834	5880.96993278165	27.4383961641192	0	0	0	0	182.088993960094	0	0	0	0	0	93.9280596233939	0	0	326.215902245459	2882.41318563123	2085.07342731005	0	0	48.4225713380668	23.9823386322693	16.4560652779032	64.5774871456592	0	25.1928100609722	0	0	0	0	0	16.4224831587453	10.8256424166996	42.3745160261066	28.4530651531027	0	44.2560017705212	4.16320241255839	0
ENSCAFG00000002535	0	0	0	0	0	0	0	0	0	0	0	0	0	0	0	0	0	0	0	0	0	0	0	0	0	0	0	0	0	0	0	0	0	0	0	0	0	0	0	0	0	0	0	0	0	0	0	0	0
ENSCAFG00000002538	0	0	0	0	0	0	0	0	0	0	0	0	0	0	0	0	0	0	0	0	0	0	0.398773495500498	0	0	0	0	0	0	0	0	0	0	0	0	0.524926353028684	0	0	0	0	0	0	0	0	0	0	0	0	0
ENSCAFG00000002539	0	0	0	0	0	0	0	0	0	0.947086005330821	0	0	0	0	0	0	0	0	0	0	0	0	0	0	0	0	0	0	0	0	0	0	2.00505167686431	0	0	0	0	0	0	0	0	26.9698969445383	0	0.577698729362314	0	0	0	0	0
ENSCAFG00000002540	0	0	0	0	0	0	0	0	0	0	0	0	0	0	0	0	0	0	0	0	0	0	1.50073303114758	0	0	0	0	0	0	0	0	0	0	0	0	0	0	0	0	0	0	0	0	0	0	0	0	0	0
ENSCAFG00000002541	0	333.940772043695	0	0	0	4.47122679086651	0	0	0	7.7689907423292	0	5.0560750692847	0	0	7.17942997258308e-06	0	66.8656098313541	0	0	0	7.18702665053288	0	21.2782272111256	0	0	0	0	0	0	0	0	0	0	0	0	0	10.7685864162875	0	0	0	0	0	0	100.321413759402	7.24187097127328	0	0	10.8420512737425	0
ENSCAFG00000002542	0	0	0	1.65652276374986	0	0	0	0	0	0	0	1.10169471214367	0	0	0	0	0	0	0	0	0	0	5.05285150559495	0	0	0	0	0	0	0	0	0	0.821077831347839	0	0	0.24906817496172	0	0	0	0	0	10.9167689093156	0	1.74895368345594	3.54900739384599	0	0	0	0
[truncated: 30,713 more rows]
[truncated: 37 more columns]
