# Supplementary material for: Single-Cell Analysis Uncovers a Vast Diversity in Intracellular Viral Defective Interfering RNA Content Affecting the Large Cell-to-Cell Heterogeneity in Influenza A Virus Replication
Source: Viruses. 2020 Jan 7;12(1):71. doi: 10.3390/v12010071 (PMC7019491; doi:10.3390/v12010071)
Supplement: Supplementary file 1 [file viruses-12-00071-s001.zip › Table S3_sample_info_afterQC.csv]

sample	num_processed	num_mapped	percent_mapped	total_ERCC	total_cell	detected_cell_genes	num_detected_h1n1_transcripts	total_H1N1	MT_content	source	infected	PFU	PFU_class	cell	ERCC_accuracy
mpimg_L1185-1_Cell10_PFU4_low_S10	2908807	2363857	81.2655153813918	867319.18554	666811.998164407	936	8	333188.001835592	66369.0209881851	single	infected	4	low	10	0.908224931885956
mpimg_L1185-1_Cell11_PFU24_low_S11	1873235	1497079	79.9194441701121	805452.701404	736946.231615934	887	8	263053.768384066	98.0785524258014	single	infected	24	low	11	0.87474070742535
mpimg_L1185-1_Cell12_PFU31_low_S12	3651826	3138874	85.9535476224771	994900.905846	905198.837226984	392	8	94801.1627730164	791.10203871789	single	infected	31	low	12	0.910751893703542
mpimg_L1185-1_Cell13_PFU22_low_S13	5845012	5216451	89.246198296941	510944.343526	511032.412876728	1133	8	488967.587123272	64982.3410649755	single	infected	22	low	13	0.914110175531272
mpimg_L1185-1_Cell14_PFU1_low_S14	2819766	2483463	88.0733720457655	865342.895474	720980.15435832	769	8	279019.845641681	84.3193660443773	single	infected	1	low	14	0.878412964966266
mpimg_L1185-1_Cell15_PFU16_low_S15	6589371	5092163	77.2784382606473	562430.928992	676985.849033594	1435	8	323014.150966406	59620.3743232434	single	infected	16	low	15	0.905562965252296
mpimg_L1185-1_Cell16_PFU3_low_S16	3097969	2576834	83.1781725382017	835781.503179	668218.204661292	926	8	331781.795338708	109.220295447866	single	infected	3	low	16	0.882670139335704
mpimg_L1185-1_Cell19_PFU28_low_S19	720250	407039	56.5135716765012	192958.10456	426852.771856571	3194	8	573147.228143429	41113.6593300386	single	infected	28	low	19	0.791128822150355
mpimg_L1185-1_Cell20_PFU14_low_S20	583564	286449	49.0861327977737	269808.38787	523480.032628406	2378	8	476519.967371594	143876.45257964	single	infected	14	low	20	0.844073363681388
mpimg_L1185-1_Cell21_PFU450_high_S21	5435555	3830788	70.4764830822243	227655.048081	638423.311150481	3629	8	361576.688849518	76241.671317297	single	infected	450	high	21	0.815221666127599
mpimg_L1185-1_Cell22_PFU14_low_S22	359786	167567	46.5740745887833	995661.75784	884743.16592855	166	8	115256.83407145	21020.248965493	single	infected	14	low	22	0.784009750750149
mpimg_L1185-1_Cell23_PFU31_low_S23	2404851	2011797	83.6557857430668	782537.818398	607946.809063047	814	8	392053.190936953	1686.01885761259	single	infected	31	low	23	0.869595539083127
mpimg_L1185-1_Cell26_PFU430_high_S26	665095	439361	66.0598861816733	372322.64753	703140.576228618	504	8	296859.423771382	644.041817420628	single	infected	430	high	26	0.757278138786696
mpimg_L1185-1_Cell27_PFU37_low_S27	1434928	946498	65.9613583399306	286790.92981	543588.25257719	2154	8	456411.74742281	33733.9242559676	single	infected	37	low	27	0.786832633720477
mpimg_L1185-1_Cell28_PFU2_low_S28	924585	611975	66.1891551344657	994949.02036	951485.65524847	237	8	48514.3447515294	4391.03499746135	single	infected	2	low	28	0.895373554497322
mpimg_L1185-1_Cell29_PFU20_low_S29	815862	704747	86.3806624159478	856120.28165	763913.460948447	292	8	236086.539051553	52481.7038154731	single	infected	20	low	29	0.764822060456725
mpimg_L1185-1_Cell2_PFU960_high_S2	1164310	905411	77.76373989745	537493.137781	549464.43028944	1220	8	450535.569710561	19219.0383137835	single	infected	960	high	2	0.905871202715617
mpimg_L1185-1_Cell30_PFU34_low_S30	556515	219409	39.4255321060528	810059.1264	766942.129785473	3652	8	233057.870214527	13166.7463406967	single	infected	34	low	30	0.815097130755629
mpimg_L1185-1_Cell31_PFU400_high_S31	195040	117945	60.472210828548	868505.91086	307860.686160811	488	8	692139.31383919	37462.7728189745	single	infected	400	high	31	0.769632203547102
mpimg_L1185-1_Cell33_PFU9_low_S33	538730	436964	81.1100180053088	511508.27707	615024.413289668	542	8	384975.586710332	2.83134547226224	single	infected	9	low	33	0.76277945182677
mpimg_L1185-1_Cell34_PFU810_high_S34	1128467	663329	58.7814264838936	441674.58327	606816.590721997	4763	8	393183.409278003	48820.0606918085	single	infected	810	high	34	0.768968623716297
mpimg_L1185-1_Cell35_PFU14_low_S35	189123	83734	44.274889886476	569863.20579	776814.516969422	436	8	223185.483030578	753.218933796649	single	infected	14	low	35	0.770049650589852
mpimg_L1185-1_Cell36_PFU560_high_S36	7971060	6227962	78.1321681181675	78983.480109	562277.477002434	6012	8	437722.522997566	19705.8390527887	single	infected	560	high	36	0.889692751915198
mpimg_L1185-1_Cell37_PFU12_low_S37	362451	127327	35.1294381861272	736151.43689	467675.170867832	382	8	532324.829132168	654.247045514512	single	infected	12	low	37	0.767016515722071
mpimg_L1185-1_Cell38_PFU370_high_S38	296440	76315	25.7438267440291	984408.92478	717298.344048552	252	8	282701.655951448	19347.7571720799	single	infected	370	high	38	0.779534791060798
mpimg_L1185-1_Cell39_PFU4_low_S39	967619	432025	44.6482551500126	629091.822153	896654.087435625	3406	8	103345.912564375	33388.4397035538	single	infected	4	low	39	0.849829629362508
mpimg_L1185-1_Cell3_PFU24_low_S3	941904	702221	74.5533515092833	813861.64871	797091.401275085	851	8	202908.598724915	261128.282294205	single	infected	24	low	3	0.884321774254094
mpimg_L1185-1_Cell40_PFU16_low_S40	407695	179525	44.0341431707526	995223.27108	742576.395329463	253	8	257423.604670537	15330.2022682368	single	infected	16	low	40	0.783072215787836
mpimg_L1185-1_Cell41_PFU6_low_S41	468346	222595	47.5278960426693	763941.83459	371883.319552025	688	8	628116.680447975	560.217340272366	single	infected	6	low	41	0.860332108459325
mpimg_L1185-1_Cell42_PFU19_low_S42	189775	98612	51.9625872744039	994305.70974	861575.657912763	145	8	138424.342087237	7007.37292577548	single	infected	19	low	42	0.808013797805261
mpimg_L1185-1_Cell43_PFU11_low_S43	456335	141745	31.0616104396989	762887.1854	660387.03744645	1991	8	339612.96255355	5761.23121593253	single	infected	11	low	43	0.852006489143483
mpimg_L1185-1_Cell44_PFU510_high_S44	485095	176546	36.3941083705254	611695.56177	741427.264671675	854	8	258572.735328325	283.132237912114	single	infected	510	high	44	0.877316002961365
mpimg_L1185-1_Cell45_PFU11_low_S45	1243146	872216	70.1619922358275	565905.799907	635260.998113293	3078	8	364739.001886707	7550.39874608963	single	infected	11	low	45	0.900885091929141
mpimg_L1185-1_Cell46_PFU29_low_S46	726625	518122	71.3052812661276	936749.0804	262565.996941565	488	8	737434.003058435	5425.18242088352	single	infected	29	low	46	0.881069620860812
mpimg_L1185-1_Cell47_PFU28_low_S47	515275	416698	80.8690505070108	891576.08826	403283.884047422	606	8	596716.115952578	97766.0333246795	single	infected	28	low	47	0.871145378321828
mpimg_L1185-1_Cell48_PFU350_high_S48	4912285	3061795	62.32934367611	65360.437373	428541.3834604	6805	8	571458.6165396	14594.3316483043	single	infected	350	high	48	0.818236531254459
mpimg_L1185-1_Cell49_PFU420_high_S49	3209829	2676606	83.3878066401668	317462.912276	486664.991864998	1503	8	513335.008135002	33056.1902835085	single	infected	420	high	49	0.853742715881979
mpimg_L1185-1_Cell4_PFU400_high_S4	510605	387321	75.8553088982677	753565.70716	524866.721827431	667	8	475133.278172569	162053.31946851	single	infected	400	high	4	0.865304669554782
mpimg_L1185-1_Cell50_PFU40_low_S50	756527	218976	28.9449021647608	970991.57541	974877.506856938	859	8	25122.4931430623	1332.58924810151	single	infected	40	low	50	0.85431105416454
mpimg_L1185-1_Cell51_PFU430_high_S51	1046940	896163	85.59831508969	993914.762659	918781.263617019	321	8	81218.7363829807	8622.9405097385	single	infected	430	high	51	0.861395937925333
mpimg_L1185-1_Cell52_PFU3_low_S52	1162343	1005907	86.5413221398503	885056.925997	550428.682133671	810	8	449571.317866329	85.0787967736747	single	infected	3	low	52	0.860161354309508
mpimg_L1185-1_Cell53_PFU460_high_S53	2286663	1808781	79.1013367514146	523873.188778	555641.822215079	1540	8	444358.177784921	4523.65496943003	single	infected	460	high	53	0.89299785083246
mpimg_L1185-1_Cell54_PFU17_low_S54	1645354	1341487	81.5318162535236	777495.558589	345237.781637409	734	8	654762.218362591	39.5702411991512	single	infected	17	low	54	0.864873066445486
mpimg_L1185-1_Cell55_PFU890_high_S55	10278092	7859343	76.4669454213875	103514.94525	446193.706260062	5028	8	553806.293739938	17437.3155679657	single	infected	890	high	55	0.852805336921372
mpimg_L1185-1_Cell56_PFU650_high_S56	1862774	1135393	60.951731127877	315149.231949	749580.610825702	2730	8	250419.389174299	79985.3713546127	single	infected	650	high	56	0.818113899619786
mpimg_L1185-1_Cell57_PFU25_low_S57	7145685	5366772	75.1050739012425	219357.6245	485600.77192469	2952	8	514399.22807531	52568.367080921	single	infected	25	low	57	0.784315888424306
mpimg_L1185-1_Cell58_PFU330_high_S58	1195764	969923	81.1132464265524	657727.785154	345172.828750072	660	8	654827.171249928	175.475350871828	single	infected	330	high	58	0.845788914935547
mpimg_L1185-1_Cell59_PFU460_high_S59	1147118	635664	55.4140027442687	111762.97586	567107.400604213	3634	8	432892.599395787	30961.6362900596	single	infected	460	high	59	0.817721454755365
mpimg_L1185-1_Cell5_PFU21_low_S5	813899	485416	59.640815383727	853573.73139	856326.466851178	688	8	143673.533148822	813.564587023823	single	infected	21	low	5	0.878191700614012
mpimg_L1185-1_Cell60_PFU37_low_S60	3057036	2310489	75.5793847373731	625600.090394	496277.343002655	1967	8	503722.656997345	22987.8183117915	single	infected	37	low	60	0.864196771064753
mpimg_L1185-1_Cell61_PFU360_high_S61	3225767	2253245	69.8514492832247	377355.18162	387840.229532944	2671	8	612159.770467056	21432.2726253288	single	infected	360	high	61	0.886745039812616
mpimg_L1185-1_Cell62_PFU360_high_S62	1356011	1158158	85.409189158495	882854.661817	533165.197449679	881	8	466834.802550321	1299.50675015343	single	infected	360	high	62	0.911181191071753
mpimg_L1185-1_Cell64_PFU360_high_S64	608298	452470	74.3829504617803	455223.04019	373724.970666743	839	8	626275.029333257	1807.50150810789	single	infected	360	high	64	0.803836460717039
mpimg_L1185-1_Cell65_PFU380_high_S65	343353	237699	69.2287529160951	935028.44727	278665.691295483	259	8	721334.308704517	445.449628685013	single	infected	380	high	65	0.831154997192068
mpimg_L1185-1_Cell66_PFU400_high_S66	3515674	2929381	83.3234537673288	180911.397173	339127.561438724	2360	8	660872.438561276	20320.0613459939	single	infected	400	high	66	0.896558423875683
mpimg_L1185-1_Cell67_PFU580_high_S67	1070156	951016	88.8670436833508	865235.437376	334817.590230009	575	8	665182.409769991	1255.77005378529	single	infected	580	high	67	0.856226259003533
mpimg_L1185-1_Cell68_PFU490_high_S68	1156571	973320	84.1556635952311	716778.876787	745730.507612944	965	8	254269.492387055	10708.4084328664	single	infected	490	high	68	0.883220981050397
mpimg_L1185-1_Cell69_PFU690_high_S69	913886	631747	69.1275498256894	793850.71709	643135.411670864	715	8	356864.588329136	781.451344573271	single	infected	690	high	69	0.844930635460957
mpimg_L1185-1_Cell6_PFU360_high_S6	1212853	726202	59.8755166537082	498054.605297	558339.330797587	979	8	441660.669202413	106750.778758043	single	infected	360	high	6	0.883398239204395
mpimg_L1185-1_Cell70_PFU360_high_S70	1644484	1218562	74.0999608387798	449977.726654	644357.186795775	1014	8	355642.813204225	132176.634843483	single	infected	360	high	70	0.857737477287531
mpimg_L1185-1_Cell71_PFU1100_high_S71	3850213	3195961	83.0073816695336	274030.020275	514515.018642233	1332	8	485484.981357767	21196.1066550002	single	infected	1100	high	71	0.769461363492619
mpimg_L1185-1_Cell72_PFU470_high_S72	1449073	801326	55.2992154294504	219087.59531	532506.160265337	4114	8	467493.839734663	113997.917692584	single	infected	470	high	72	0.753886423287228
mpimg_L1185-1_Cell74_PFU900_high_S74	457093	237619	51.9848258450687	511171.71643	565344.50386353	679	8	434655.49613647	261.500961350504	single	infected	900	high	74	0.81317617963131
mpimg_L1185-1_Cell75_PFU40_low_S75	227577	29105	12.7890779823972	330319.4759	264945.416431549	365	8	735054.583568451	13436.5834651075	single	infected	40	low	75	0.750272861015378
mpimg_L1185-1_Cell76_PFU410_high_S76	316278	63780	20.1658035019824	835983.2049	411754.532629007	420	8	588245.467370993	6739.89274733377	single	infected	410	high	76	0.788886936109604
mpimg_L1185-1_Cell77_PFU27_low_S77	903981	822292	90.9634162664923	846519.802981	428964.218056896	448	8	571035.781943104	1950.18821225254	single	infected	27	low	77	0.77027634921149
mpimg_L1185-1_Cell78_PFU390_high_S78	370710	288065	77.7062933290173	637008.88482	351918.849070068	378	8	648081.150929932	62.5746336600057	single	infected	390	high	78	0.759887486313953
mpimg_L1185-1_Cell79_PFU18_low_S79	5813849	4632324	79.6774047623184	259699.925932	510977.187588483	2096	8	489022.812411517	3654.10005101843	single	infected	18	low	79	0.786719376763099
mpimg_L1185-1_Cell7_PFU5_low_S7	341691	60131	17.598063747655	846457.8382	657928.570289561	322	8	342071.429710439	5747.8033111446	single	infected	5	low	7	0.78380575043168
mpimg_L1185-1_Cell80_PFU34_low_S80	668220	584537	87.4767292209153	997952.94058	739792.721573784	261	8	260207.278426216	22026.2820065966	single	infected	34	low	80	0.755504829490913
mpimg_L1185-1_Cell81_PFU650_high_S81	1494215	1065813	71.3292933078573	413805.848877	476935.926058663	2659	8	523064.073941337	40399.7352496621	single	infected	650	high	81	0.757546317827976
mpimg_L1185-1_Cell82_PFU22_low_S82	547788	418685	76.4319408238224	994344.94865	942492.225347941	244	8	57507.7746520594	6530.17920259702	single	infected	22	low	82	0.797661935002654
mpimg_L1185-1_Cell83_PFU38_low_S83	1763938	1595209	90.4345277441724	740023.109459	480454.724885493	455	8	519545.275114507	57656.3520840153	single	infected	38	low	83	0.783537786162453
mpimg_L1185-1_Cell84_PFU390_high_S84	3978530	3622911	91.0615478581285	353702.349857	582989.339566554	692	8	417010.660433446	60682.1135594881	single	infected	390	high	84	0.775154429107253
mpimg_L1185-1_Cell86_PFU680_high_S86	1881938	1566235	83.2245801933964	760248.24075	429256.30079609	394	8	570743.69920391	91.172940153712	single	infected	680	high	86	0.775024798840167
mpimg_L1185-1_Cell87_PFU380_high_S87	313073	76328	24.3802563619348	933068.26393	751416.549587276	252	8	248583.450412724	1525.99548068394	single	infected	380	high	87	0.764587625591007
mpimg_L1185-1_Cell88_PFU720_high_S88	1894795	1623125	85.6623011988104	704608.709953	492677.36346492	516	8	507322.63653508	38.9075724827276	single	infected	720	high	88	0.830670751491585
mpimg_L1185-1_Cell89_PFU670_high_S89	3289896	2399605	72.9386278472025	581012.408545	468594.68044595	2475	8	531405.31955405	5396.20294030796	single	infected	670	high	89	0.872481884196444
mpimg_L1185-1_Cell8_PFU19_low_S8	277231	39564	14.2711312948408	708376.1226	948529.903524992	370	8	51470.0964750084	124827.64398118	single	infected	19	low	8	0.795290083771339
mpimg_L1185-1_Cell90_PFU430_high_S90	4657622	3709099	79.635036935157	728493.144175	527924.240982464	1894	8	472075.759017536	62466.9232958343	single	infected	430	high	90	0.850050406789521
mpimg_L1185-1_Cell91_PFU23_low_S91	4347316	3625412	83.3942598145615	585093.938486	571433.415114751	1290	8	428566.584885249	127113.878022456	single	infected	23	low	91	0.886799966639766
mpimg_L1185-1_Cell92_PFU470_high_S92	3394251	2873833	84.6676630573284	883590.645103	589841.695287006	884	8	410158.304712994	4275.06385980938	single	infected	470	high	92	0.912529975170503
mpimg_L1185-1_Cell93_PFU11_low_S93	4868710	4418530	90.7536082453052	843622.033684	734290.246225591	1036	8	265709.753774409	68.220243158958	single	infected	11	low	93	0.890331450182363
mpimg_L1185-1_Cell94_PFU24_low_S94	7422871	6386892	86.0434190490445	709512.3535513	580116.598555371	1769	8	419883.401444629	34546.6151713141	single	infected	24	low	94	0.920495351495485
mpimg_L1185-1_Cell95_PFU640_high_S95	1505755	1225242	81.3706081002554	936110.39324	609670.679694095	525	8	390329.320305905	49552.9401762927	single	infected	640	high	95	0.891369568815201
mpimg_L1185-1_Cell96_PFU1_low_S96	2614488	2325882	88.9612803730597	920537.308565	724157.942163589	816	8	275842.057836411	96451.7441636539	single	infected	1	low	96	0.859952549992177
