# Supplementary material for: Single-Cell Analysis Uncovers a Vast Diversity in Intracellular Viral Defective Interfering RNA Content Affecting the Large Cell-to-Cell Heterogeneity in Influenza A Virus Replication
Source: Viruses. 2020 Jan 7;12(1):71. doi: 10.3390/v12010071 (PMC7019491; doi:10.3390/v12010071)
Supplement: Supplementary file 1 [file viruses-12-00071-s001.zip › Table S4_insert_sizes_influenza_counts.csv]

sample	sample_label	num_small_isize	num_large_isize	ratio	PFU_class	PFU	DIPs
mpimg_L1185-1_Cell11_PFU24_low_S11	Cell11_PFU24	26259	68	0.00258958833162	low	24	0
mpimg_L1185-1_Cell12_PFU31_low_S12	Cell12_PFU31	2753	2	0.000726480203414	low	31	0
mpimg_L1185-1_Cell13_PFU22_low_S13	Cell13_PFU22	3199331	45254	0.014144832153972	low	22	1
mpimg_L1185-1_Cell14_PFU1_low_S14	Cell14_PFU1	13567	14300	1.05402815655635	low	1	0
mpimg_L1185-1_Cell15_PFU16_low_S15	Cell15_PFU16	901079	754342	0.837154123001424	low	16	1
mpimg_L1185-1_Cell16_PFU3_low_S16	Cell16_PFU3	128197	43516	0.339446320896745	low	3	1
mpimg_L1185-1_Cell19_PFU28_low_S19	Cell19_PFU28	171929	1586	0.009224738118642	low	28	0
mpimg_L1185-1_Cell21_PFU450_high_S21	Cell21_PFU450	1853664	7370	0.003975909334162	high	450	0
mpimg_L1185-1_Cell22_PFU14_low_S22	Cell22_PFU14	79	6	0.075949367088608	low	14	0
mpimg_L1185-1_Cell23_PFU31_low_S23	Cell23_PFU31	81189	1020	0.012563278276614	low	31	0
mpimg_L1185-1_Cell27_PFU37_low_S27	Cell27_PFU37	307843	430	0.001396815909408	low	37	0
mpimg_L1185-1_Cell28_PFU2_low_S28	Cell28_PFU2	34	0	0	low	2	0
mpimg_L1185-1_Cell29_PFU20_low_S29	Cell29_PFU20	43509	0	0	low	20	0
mpimg_L1185-1_Cell30_PFU34_low_S30	Cell30_PFU34	19607	0	0	low	34	0
mpimg_L1185-1_Cell33_PFU9_low_S33	Cell33_PFU9	34152	13638	0.399332396345748	low	9	1
mpimg_L1185-1_Cell34_PFU810_high_S34	Cell34_PFU810	525568	620	0.00117967608378	high	810	0
mpimg_L1185-1_Cell36_PFU560_high_S36	Cell36_PFU560	2869881	43580	0.01518529862388	high	560	1
mpimg_L1185-1_Cell37_PFU12_low_S37	Cell37_PFU12	770	12	0.015584415584416	low	12	0
mpimg_L1185-1_Cell38_PFU370_high_S38	Cell38_PFU370	103	2	0.019417475728155	high	370	0
mpimg_L1185-1_Cell39_PFU4_low_S39	Cell39_PFU4	90246	2	2.2161647053609e-05	low	4	0
mpimg_L1185-1_Cell3_PFU24_low_S3	Cell3_PFU24	14454	2	0.000138370001384	low	24	0
mpimg_L1185-1_Cell40_PFU16_low_S40	Cell40_PFU16	34	2	0.058823529411765	low	16	0
mpimg_L1185-1_Cell41_PFU6_low_S41	Cell41_PFU6	5597	2	0.000357334286225	low	6	0
mpimg_L1185-1_Cell42_PFU19_low_S42	Cell42_PFU19	94	0	0	low	19	0
mpimg_L1185-1_Cell43_PFU11_low_S43	Cell43_PFU11	8755	270	0.030839520274129	low	11	0
mpimg_L1185-1_Cell45_PFU11_low_S45	Cell45_PFU11	91028	47414	0.520872698510348	low	11	1
mpimg_L1185-1_Cell47_PFU28_low_S47	Cell47_PFU28	17593	1376	0.078212925595407	low	28	0
mpimg_L1185-1_Cell49_PFU420_high_S49	Cell49_PFU420	1638106	40354	0.024634547459078	high	420	1
mpimg_L1185-1_Cell4_PFU400_high_S4	Cell4_PFU400	132711	1354	0.010202620732268	high	400	1
mpimg_L1185-1_Cell50_PFU40_low_S50	Cell50_PFU40	254	0	0	low	40	0
mpimg_L1185-1_Cell51_PFU430_high_S51	Cell51_PFU430	60	0	0	high	430	0
mpimg_L1185-1_Cell52_PFU3_low_S52	Cell52_PFU3	113942	9142	0.080233803163013	low	3	1
mpimg_L1185-1_Cell53_PFU460_high_S53	Cell53_PFU460	605009	6238	0.010310590420969	high	460	1
mpimg_L1185-1_Cell54_PFU17_low_S54	Cell54_PFU17	144030	31306	0.217357494966326	low	17	1
mpimg_L1185-1_Cell57_PFU25_low_S57	Cell57_PFU25	3683865	32700	0.008876546778994	low	25	1
mpimg_L1185-1_Cell58_PFU330_high_S58	Cell58_PFU330	460908	208	0.000451283119408	high	330	0
mpimg_L1185-1_Cell59_PFU460_high_S59	Cell59_PFU460	370178	8	2.16112248701976e-05	high	460	0
mpimg_L1185-1_Cell5_PFU21_low_S5	Cell5_PFU21	1498	2	0.001335113484646	low	21	0
mpimg_L1185-1_Cell60_PFU37_low_S60	Cell60_PFU37	1474125	8836	0.005994064275418	low	37	1
mpimg_L1185-1_Cell61_PFU360_high_S61	Cell61_PFU360	516890	13254	0.025641819342607	high	360	1
mpimg_L1185-1_Cell62_PFU360_high_S62	Cell62_PFU360	12814	0	0	high	360	0
mpimg_L1185-1_Cell64_PFU360_high_S64	Cell64_PFU360	184327	26942	0.146164153922106	high	360	0
mpimg_L1185-1_Cell65_PFU380_high_S65	Cell65_PFU380	80705	26	0.00032216095657	high	380	0
mpimg_L1185-1_Cell66_PFU400_high_S66	Cell66_PFU400	3181861	488	0.000153369364658	high	400	0
mpimg_L1185-1_Cell67_PFU580_high_S67	Cell67_PFU580	108097	462	0.004273939147247	high	580	0
mpimg_L1185-1_Cell68_PFU490_high_S68	Cell68_PFU490	68459	5486	0.080135555588016	high	490	0
mpimg_L1185-1_Cell69_PFU690_high_S69	Cell69_PFU690	28743	0	0	high	690	0
mpimg_L1185-1_Cell6_PFU360_high_S6	Cell6_PFU360	51308	964	0.018788493022531	high	360	0
mpimg_L1185-1_Cell70_PFU360_high_S70	Cell70_PFU360	352664	2	5.67112038654357e-06	high	360	0
mpimg_L1185-1_Cell71_PFU1100_high_S71	Cell71_PFU1100	2805049	992	0.00035364801114	high	1100	0
mpimg_L1185-1_Cell72_PFU470_high_S72	Cell72_PFU470	208218	8264	0.039689171925578	high	470	1
mpimg_L1185-1_Cell74_PFU900_high_S74	Cell74_PFU900	90482	3984	0.044030856966026	high	900	1
mpimg_L1185-1_Cell75_PFU40_low_S75	Cell75_PFU40	8561	88	0.010279172993809	low	40	0
mpimg_L1185-1_Cell77_PFU27_low_S77	Cell77_PFU27	35513	190	0.005350153464928	low	27	0
mpimg_L1185-1_Cell78_PFU390_high_S78	Cell78_PFU390	142472	2	1.40378460329047e-05	high	390	0
mpimg_L1185-1_Cell79_PFU18_low_S79	Cell79_PFU18	2519368	19658	0.007802750531086	low	18	1
mpimg_L1185-1_Cell7_PFU5_low_S7	Cell7_PFU5	13256	644	0.048581774290887	low	5	0
mpimg_L1185-1_Cell80_PFU34_low_S80	Cell80_PFU34	95	2	0.021052631578947	low	34	0
mpimg_L1185-1_Cell81_PFU650_high_S81	Cell81_PFU650	236344	116	0.000490810005754	high	650	1
mpimg_L1185-1_Cell83_PFU38_low_S83	Cell83_PFU38	606587	4200	0.00692398617181	low	38	0
mpimg_L1185-1_Cell86_PFU680_high_S86	Cell86_PFU680	288593	2	6.93017502157017e-06	high	680	0
mpimg_L1185-1_Cell88_PFU720_high_S88	Cell88_PFU720	48821	0	0	high	720	0
mpimg_L1185-1_Cell89_PFU670_high_S89	Cell89_PFU670	357218	9118	0.025525029533786	high	670	1
mpimg_L1185-1_Cell8_PFU19_low_S8	Cell8_PFU19	257	72	0.280155642023346	low	19	0
mpimg_L1185-1_Cell90_PFU430_high_S90	Cell90_PFU430	114954	378	0.003288271830471	high	430	0
mpimg_L1185-1_Cell91_PFU23_low_S91	Cell91_PFU23	719495	94630	0.131522804189049	low	23	1
mpimg_L1185-1_Cell92_PFU470_high_S92	Cell92_PFU470	211240	14	6.62753266426813e-05	high	470	0
mpimg_L1185-1_Cell93_PFU11_low_S93	Cell93_PFU11	45455	13580	0.298757012429876	low	11	0
mpimg_L1185-1_Cell94_PFU24_low_S94	Cell94_PFU24	1426517	95232	0.066758405262608	low	24	1
mpimg_L1185-1_Cell95_PFU640_high_S95	Cell95_PFU640	43106	166	0.003850972022456	high	640	0
mpimg_L1185-1_Cell96_PFU1_low_S96	Cell96_PFU1	93076	27178	0.291997937169625	low	1	1
