# Supplementary material for: Single-Cell Analysis Uncovers a Vast Diversity in Intracellular Viral Defective Interfering RNA Content Affecting the Large Cell-to-Cell Heterogeneity in Influenza A Virus Replication
Source: Viruses. 2020 Jan 7;12(1):71. doi: 10.3390/v12010071 (PMC7019491; doi:10.3390/v12010071)
Supplement: Supplementary file 1 [file viruses-12-00071-s001.zip › Table S5_chim_junctions_h1n1.csv]

chr_don	chr_don_start	chr_don_str	chr_acc	chr_acc_start	chr_acc_str	num_reads	distance	cpm	infection	junctions	num_sample
H1N1_seg3	630/1860	+/-	H1N1_seg3	1860/630	+/-	30	1231	1.05396760307355	pre	H1N1_seg3:630/1860-1860/630	1
H1N1_seg3	424/1691	+/-	H1N1_seg3	1690/425	+/-	17	1267	0.597248308408346	pre	H1N1_seg3:424/1691-1690/425	1
H1N1_seg3	463/1743	+/-	H1N1_seg3	1740/466	+/-	75	1278	2.63491900768388	pre	H1N1_seg3:463/1743-1740/466	1
H1N1_seg1	378/1792	+/-	H1N1_seg1	1789/381	+/-	17	1412	0.597248308408346	pre	H1N1_seg1:378/1792-1789/381	1
H1N1_seg3	313/1853	+/-	H1N1_seg3	1852/314	+/-	23	1540	0.808041829023057	pre	H1N1_seg3:313/1853-1852/314	1
H1N1_seg2	310/1859	+/-	H1N1_seg2	1859/310	+/-	35	1550	1.22962887025248	pre	H1N1_seg2:310/1859-1859/310	1
H1N1_seg3	351/1907	+/-	H1N1_seg3	1905/353	+/-	324	1555	11.3828501131944	pre	H1N1_seg3:351/1907-1905/353	1
H1N1_seg1	316/1879	+/-	H1N1_seg1	1877/318	+/-	35	1562	1.22962887025248	pre	H1N1_seg1:316/1879-1877/318	1
H1N1_seg3	193/1872	+/-	H1N1_seg3	1870/195	+/-	44	1678	1.54581915117454	pre	H1N1_seg3:193/1872-1870/195	1
H1N1_seg2	214/1956	+/-	H1N1_seg2	1956/214	+/-	27	1743	0.948570842766197	pre	H1N1_seg2:214/1956-1956/214	1
H1N1_seg3	221/1983	+/-	H1N1_seg3	1983/221	+/-	12	1763	0.421587041229421	pre	H1N1_seg3:221/1983-1983/221	1
H1N1_seg3	303/2070	+/-	H1N1_seg3	2069/304	+/-	14	1767	0.491851548100991	pre	H1N1_seg3:303/2070-2069/304	1
H1N1_seg3	170/1951	+/-	H1N1_seg3	1951/170	+/-	41	1782	1.44042239086719	pre	H1N1_seg3:170/1951-1951/170	1
H1N1_seg1	173/2086	+/-	H1N1_seg1	2085/174	+/-	21	1913	0.737777322151487	pre	H1N1_seg1:173/2086-2085/174	1
H1N1_seg1	171/2194	+/-	H1N1_seg1	2193/172	+/-	35	2023	1.22962887025248	pre	H1N1_seg1:171/2194-2193/172	1
H1N1_seg1	150/2206	+/-	H1N1_seg1	2205/151	+/-	34	2056	1.19449661681669	pre	H1N1_seg1:150/2206-2205/151	1
H1N1_seg3	538/1546	+/-	H1N1_seg3	1544/540	+/-	48	1007	1.31997728979073	post	H1N1_seg3:538/1546-1544/540	1
H1N1_seg3	565/1575	+/-	H1N1_seg3	1574/566	+/-	31	1010	0.852485332989846	post	H1N1_seg3:565/1575-1574/566	1
H1N1_seg3	581/1634	+/-	H1N1_seg3	1633/582	+/-	79	1053	2.17246262278058	post	H1N1_seg3:581/1634-1633/582	1
H1N1_seg2	642/1728	+/-	H1N1_seg2	1726/644	+/-	11	1085	0.302494795577042	post	H1N1_seg2:642/1728-1726/644	1
H1N1_seg1	724/1886	+/-	H1N1_seg1	1885/725	+/-	17	1162	0.467491956800883	post	H1N1_seg1:724/1886-1885/725	1
H1N1_seg2	524/1694	+/-	H1N1_seg2	1694/524	+/-	13	1171	0.357493849318323	post	H1N1_seg2:524/1694-1694/524	1
H1N1_seg1	496/1690	+/-	H1N1_seg1	1690/496	+/-	12	1195	0.329994322447682	post	H1N1_seg1:496/1690-1690/496	1
H1N1_seg2	459/1655	+/-	H1N1_seg2	1654/460	+/-	26	1196	0.714987698636645	post	H1N1_seg2:459/1655-1654/460	1
H1N1_seg3	555/1751	+/-	H1N1_seg3	1751/555	+/-	70	1197	1.92496688094481	post	H1N1_seg3:555/1751-1751/555	1
H1N1_seg3	481/1690	+/-	H1N1_seg3	1690/481	+/-	17	1210	0.467491956800883	post	H1N1_seg3:481/1690-1690/481	1
H1N1_seg3	667/1883	+/-	H1N1_seg3	1880/670	+/-	32	1214	0.879984859860486	post	H1N1_seg3:667/1883-1880/670	1
H1N1_seg2	501/1715	+/-	H1N1_seg2	1715/501	+/-	13	1215	0.357493849318323	post	H1N1_seg2:501/1715-1715/501	1
H1N1_seg2	526/1743	+/-	H1N1_seg2	1742/527	+/-	18	1217	0.494991483671523	post	H1N1_seg2:526/1743-1742/527	1
H1N1_seg1	565/1788	+/-	H1N1_seg1	1788/565	+/-	15	1224	0.412492903059603	post	H1N1_seg1:565/1788-1788/565	1
H1N1_seg2	249/1476	+/-	H1N1_seg2	1475/250	+/-	40	1227	1.09998107482561	post	H1N1_seg2:249/1476-1475/250	1
H1N1_seg3	630/1860	+/-	H1N1_seg3	1860/630	+/-	240	1231	6.59988644895365	post	H1N1_seg3:630/1860-1860/630	1
H1N1_seg3	458/1690	+/-	H1N1_seg3	1690/458	+/-	56	1233	1.53997350475585	post	H1N1_seg3:458/1690-1690/458	1
H1N1_seg2	465/1722	+/-	H1N1_seg2	1721/466	+/-	12	1257	0.329994322447682	post	H1N1_seg2:465/1722-1721/466	1
H1N1_seg3	446/1705	+/-	H1N1_seg3	1705/446	+/-	39	1260	1.07248154795497	post	H1N1_seg3:446/1705-1705/446	1
H1N1_seg3	424/1691	+/-	H1N1_seg3	1690/425	+/-	138	1267	3.79493470814835	post	H1N1_seg3:424/1691-1690/425	1
H1N1_seg3	449/1727	+/-	H1N1_seg3	1724/452	+/-	12	1276	0.329994322447682	post	H1N1_seg3:449/1727-1724/452	1
H1N1_seg3	458/1736	+/-	H1N1_seg3	1734/460	+/-	13	1277	0.357493849318323	post	H1N1_seg3:458/1736-1734/460	1
H1N1_seg3	463/1743	+/-	H1N1_seg3	1740/466	+/-	693	1278	19.0571721213537	post	H1N1_seg3:463/1743-1740/466	1
H1N1_seg3	173/1457	+/-	H1N1_seg3	1457/173	+/-	37	1285	1.01748249421369	post	H1N1_seg3:173/1457-1457/173	1
H1N1_seg1	467/1758	+/-	H1N1_seg1	1757/468	+/-	32	1291	0.879984859860486	post	H1N1_seg1:467/1758-1757/468	1
H1N1_seg3	409/1706	+/-	H1N1_seg3	1706/409	+/-	11	1298	0.302494795577042	post	H1N1_seg3:409/1706-1706/409	1
H1N1_seg3	417/1724	+/-	H1N1_seg3	1724/417	+/-	20	1308	0.549990537412804	post	H1N1_seg3:417/1724-1724/417	1
H1N1_seg3	556/1875	+/-	H1N1_seg3	1874/557	+/-	27	1319	0.742487225507285	post	H1N1_seg3:556/1875-1874/557	1
H1N1_seg1	429/1751	+/-	H1N1_seg1	1751/429	+/-	22	1323	0.604989591154084	post	H1N1_seg1:429/1751-1751/429	1
H1N1_seg3	409/1738	+/-	H1N1_seg3	1737/410	+/-	20	1329	0.549990537412804	post	H1N1_seg3:409/1738-1737/410	1
H1N1_seg3	396/1727	+/-	H1N1_seg3	1728/395	+/-	11	1333	0.302494795577042	post	H1N1_seg3:396/1727-1728/395	1
H1N1_seg2	442/1780	+/-	H1N1_seg2	1780/442	+/-	13	1339	0.357493849318323	post	H1N1_seg2:442/1780-1780/442	1
H1N1_seg3	474/1824	+/-	H1N1_seg3	1823/475	+/-	30	1350	0.824985806119206	post	H1N1_seg3:474/1824-1823/475	1
H1N1_seg3	449/1800	+/-	H1N1_seg3	1800/449	+/-	17	1352	0.467491956800883	post	H1N1_seg3:449/1800-1800/449	1
H1N1_seg3	1723	-	H1N1_seg3	369	-	15	1355	0.412492903059603	post	H1N1_seg3:1723-369	1
H1N1_seg3	315/1671	+/-	H1N1_seg3	1670/316	+/-	37	1356	1.01748249421369	post	H1N1_seg3:315/1671-1670/316	1
H1N1_seg2	418/1792	+/-	H1N1_seg2	1792/418	+/-	103	1375	2.83245126767594	post	H1N1_seg2:418/1792-1792/418	1
H1N1_seg3	342/1723	+/-	H1N1_seg3	1723/342	+/-	31	1382	0.852485332989846	post	H1N1_seg3:342/1723-1723/342	1
H1N1_seg3	366/1765	+/-	H1N1_seg3	1764/367	+/-	20	1399	0.549990537412804	post	H1N1_seg3:366/1765-1764/367	1
H1N1_seg3	374/1783	+/-	H1N1_seg3	1783/374	+/-	27	1410	0.742487225507285	post	H1N1_seg3:374/1783-1783/374	1
H1N1_seg1	378/1792	+/-	H1N1_seg1	1789/381	+/-	104	1412	2.85995079454658	post	H1N1_seg1:378/1792-1789/381	1
H1N1_seg2	360/1775	+/-	H1N1_seg2	1774/361	+/-	70	1415	1.92496688094481	post	H1N1_seg2:360/1775-1774/361	1
H1N1_seg2	442/1864	+/-	H1N1_seg2	1864/442	+/-	119	1423	3.27244369760618	post	H1N1_seg2:442/1864-1864/442	1
H1N1_seg4	140/1562	+/-	H1N1_seg4	1562/140	+/-	15	1423	0.412492903059603	post	H1N1_seg4:140/1562-1562/140	1
H1N1_seg1	327/1777	+/-	H1N1_seg1	1774/330	+/-	13	1448	0.357493849318323	post	H1N1_seg1:327/1777-1774/330	1
H1N1_seg3	182/1630	+/-	H1N1_seg3	1630/182	+/-	66	1449	1.81496877346225	post	H1N1_seg3:182/1630-1630/182	1
H1N1_seg4	95/1550	+/-	H1N1_seg4	1547/98	+/-	15	1453	0.412492903059603	post	H1N1_seg4:95/1550-1547/98	1
H1N1_seg3	350/1806	+/-	H1N1_seg3	1805/351	+/-	38	1456	1.04498202108433	post	H1N1_seg3:350/1806-1805/351	1
H1N1_seg1	462/1920	+/-	H1N1_seg1	1918/464	+/-	50	1457	1.37497634353201	post	H1N1_seg1:462/1920-1918/464	1
H1N1_seg3	256/1723	+/-	H1N1_seg3	1722/257	+/-	33	1467	0.907484386731126	post	H1N1_seg3:256/1723-1722/257	1
H1N1_seg2	375/1857	+/-	H1N1_seg2	1856/376	+/-	40	1482	1.09998107482561	post	H1N1_seg2:375/1857-1856/376	1
H1N1_seg3	219/1708	+/-	H1N1_seg3	1707/220	+/-	58	1489	1.59497255849713	post	H1N1_seg3:219/1708-1707/220	1
H1N1_seg2	419/1913	+/-	H1N1_seg2	1912/420	+/-	19	1494	0.522491010542164	post	H1N1_seg2:419/1913-1912/420	1
H1N1_seg3	301/1816	+/-	H1N1_seg3	1814/303	+/-	13	1514	0.357493849318323	post	H1N1_seg3:301/1816-1814/303	1
H1N1_seg3	345/1865	+/-	H1N1_seg3	1865/345	+/-	14	1521	0.384993376188963	post	H1N1_seg3:345/1865-1865/345	1
H1N1_seg2	327/1857	+/-	H1N1_seg2	1855/329	+/-	11	1529	0.302494795577042	post	H1N1_seg2:327/1857-1855/329	1
H1N1_seg3	313/1853	+/-	H1N1_seg3	1852/314	+/-	285	1540	7.83736515813245	post	H1N1_seg3:313/1853-1852/314	1
H1N1_seg2	310/1859	+/-	H1N1_seg2	1859/310	+/-	299	1550	8.22235853432142	post	H1N1_seg2:310/1859-1859/310	1
H1N1_seg2	284/1837	+/-	H1N1_seg2	1837/284	+/-	12	1554	0.329994322447682	post	H1N1_seg2:284/1837-1837/284	1
H1N1_seg3	351/1907	+/-	H1N1_seg3	1905/353	+/-	3924	1555	107.908143440392	post	H1N1_seg3:351/1907-1905/353	1
H1N1_seg1	328/1886	+/-	H1N1_seg1	1886/328	+/-	33	1559	0.907484386731126	post	H1N1_seg1:328/1886-1886/328	1
H1N1_seg1	316/1879	+/-	H1N1_seg1	1877/318	+/-	335	1562	9.21234150166446	post	H1N1_seg1:316/1879-1877/318	1
H1N1_seg3	263/1824	+/-	H1N1_seg3	1824/263	+/-	18	1562	0.494991483671523	post	H1N1_seg3:263/1824-1824/263	1
H1N1_seg3	258/1843	+/-	H1N1_seg3	1842/259	+/-	18	1585	0.494991483671523	post	H1N1_seg3:258/1843-1842/259	1
H1N1_seg3	202/1796	+/-	H1N1_seg3	1796/202	+/-	19	1595	0.522491010542164	post	H1N1_seg3:202/1796-1796/202	1
H1N1_seg1	324/1920	+/-	H1N1_seg1	1919/325	+/-	127	1596	3.4924399125713	post	H1N1_seg1:324/1920-1919/325	1
H1N1_seg3	264/1863	+/-	H1N1_seg3	1863/264	+/-	17	1600	0.467491956800883	post	H1N1_seg3:264/1863-1863/264	1
H1N1_seg2	307/1915	+/-	H1N1_seg2	1915/307	+/-	25	1609	0.687488171766005	post	H1N1_seg2:307/1915-1915/307	1
H1N1_seg2	319/1931	+/-	H1N1_seg2	1931/319	+/-	17	1613	0.467491956800883	post	H1N1_seg2:319/1931-1931/319	1
H1N1_seg3	205/1818	+/-	H1N1_seg3	1818/205	+/-	51	1614	1.40247587040265	post	H1N1_seg3:205/1818-1818/205	1
H1N1_seg3	254/1869	+/-	H1N1_seg3	1868/255	+/-	63	1615	1.73247019285033	post	H1N1_seg3:254/1869-1868/255	1
H1N1_seg1	319/1947	+/-	H1N1_seg1	1945/321	+/-	11	1627	0.302494795577042	post	H1N1_seg1:319/1947-1945/321	1
H1N1_seg3	231/1861	+/-	H1N1_seg3	1859/233	+/-	12	1629	0.329994322447682	post	H1N1_seg3:231/1861-1859/233	1
H1N1_seg2	308/1958	+/-	H1N1_seg2	1957/309	+/-	21	1650	0.577490064283444	post	H1N1_seg2:308/1958-1957/309	1
H1N1_seg1	267/1932	+/-	H1N1_seg1	1931/268	+/-	130	1665	3.57493849318322	post	H1N1_seg1:267/1932-1931/268	1
H1N1_seg3	175/1846	+/-	H1N1_seg3	1846/175	+/-	20	1672	0.549990537412804	post	H1N1_seg3:175/1846-1846/175	1
H1N1_seg3	193/1872	+/-	H1N1_seg3	1870/195	+/-	459	1678	12.6222828336238	post	H1N1_seg3:193/1872-1870/195	1
H1N1_seg1	318/2000	+/-	H1N1_seg1	1999/319	+/-	18	1682	0.494991483671523	post	H1N1_seg1:318/2000-1999/319	1
H1N1_seg1	275/1968	+/-	H1N1_seg1	1967/276	+/-	16	1693	0.439992429930243	post	H1N1_seg1:275/1968-1967/276	1
H1N1_seg3	238/1933	+/-	H1N1_seg3	1932/239	+/-	49	1695	1.34747681666137	post	H1N1_seg3:238/1933-1932/239	1
H1N1_seg3	1936	-	H1N1_seg3	235	-	31	1702	0.852485332989846	post	H1N1_seg3:1936-235	1
H1N1_seg3	231	+	H1N1_seg3	1932	+	23	1702	0.632489118024724	post	H1N1_seg3:231-1932	1
H1N1_seg3	23	+	H1N1_seg3	1724	+	14	1702	0.384993376188963	post	H1N1_seg3:23-1724	1
H1N1_seg3	250/1958	+/-	H1N1_seg3	1958/250	+/-	114	1709	3.13494606325298	post	H1N1_seg3:250/1958-1958/250	1
H1N1_seg3	151/1859	+/-	H1N1_seg3	1859/151	+/-	13	1709	0.357493849318323	post	H1N1_seg3:151/1859-1859/151	1
H1N1_seg2	320/2031	+/-	H1N1_seg2	2030/321	+/-	18	1711	0.494991483671523	post	H1N1_seg2:320/2031-2030/321	1
H1N1_seg1	257/1974	+/-	H1N1_seg1	1972/259	+/-	11	1716	0.302494795577042	post	H1N1_seg1:257/1974-1972/259	1
H1N1_seg3	170/1900	+/-	H1N1_seg3	1898/172	+/-	17	1729	0.467491956800883	post	H1N1_seg3:170/1900-1898/172	1
H1N1_seg3	239/1969	+/-	H1N1_seg3	1968/240	+/-	30	1730	0.824985806119206	post	H1N1_seg3:239/1969-1968/240	1
H1N1_seg1	274/2014	+/-	H1N1_seg1	2012/276	+/-	27	1739	0.742487225507285	post	H1N1_seg1:274/2014-2012/276	1
H1N1_seg1	257/2000	+/-	H1N1_seg1	1998/259	+/-	48	1742	1.31997728979073	post	H1N1_seg1:257/2000-1998/259	1
H1N1_seg2	214/1956	+/-	H1N1_seg2	1956/214	+/-	322	1743	8.85484765234614	post	H1N1_seg2:214/1956-1956/214	1
H1N1_seg1	258/2006	+/-	H1N1_seg1	2006/258	+/-	19	1749	0.522491010542164	post	H1N1_seg1:258/2006-2006/258	1
H1N1_seg3	226/1976	+/-	H1N1_seg3	1976/226	+/-	18	1751	0.494991483671523	post	H1N1_seg3:226/1976-1976/226	1
H1N1_seg3	221/1983	+/-	H1N1_seg3	1983/221	+/-	137	1763	3.76743518127771	post	H1N1_seg3:221/1983-1983/221	1
H1N1_seg3	303/2070	+/-	H1N1_seg3	2069/304	+/-	97	1767	2.6674541064521	post	H1N1_seg3:303/2070-2069/304	1
H1N1_seg1	261/2032	+/-	H1N1_seg1	2031/262	+/-	24	1771	0.659988644895365	post	H1N1_seg1:261/2032-2031/262	1
H1N1_seg1	271/2047	+/-	H1N1_seg1	2046/272	+/-	11	1776	0.302494795577042	post	H1N1_seg1:271/2047-2046/272	1
H1N1_seg1	249/2025	+/-	H1N1_seg1	2025/249	+/-	19	1777	0.522491010542164	post	H1N1_seg1:249/2025-2025/249	1
H1N1_seg3	170/1951	+/-	H1N1_seg3	1951/170	+/-	274	1782	7.53487036255541	post	H1N1_seg3:170/1951-1951/170	1
H1N1_seg1	202/1984	+/-	H1N1_seg1	1984/202	+/-	43	1783	1.18247965543753	post	H1N1_seg1:202/1984-1984/202	1
H1N1_seg2	268/2053	+/-	H1N1_seg2	2051/270	+/-	12	1784	0.329994322447682	post	H1N1_seg2:268/2053-2051/270	1
H1N1_seg2	190/1977	+/-	H1N1_seg2	1976/191	+/-	32	1787	0.879984859860486	post	H1N1_seg2:190/1977-1976/191	1
H1N1_seg1	216/2006	+/-	H1N1_seg1	2004/218	+/-	13	1789	0.357493849318323	post	H1N1_seg1:216/2006-2004/218	1
H1N1_seg3	171/1963	+/-	H1N1_seg3	1962/172	+/-	13	1792	0.357493849318323	post	H1N1_seg3:171/1963-1962/172	1
H1N1_seg2	268/2070	+/-	H1N1_seg2	2068/270	+/-	15	1801	0.412492903059603	post	H1N1_seg2:268/2070-2068/270	1
H1N1_seg3	137/1947	+/-	H1N1_seg3	1945/139	+/-	15	1809	0.412492903059603	post	H1N1_seg3:137/1947-1945/139	1
H1N1_seg3	163/1975	+/-	H1N1_seg3	1972/166	+/-	16	1810	0.439992429930243	post	H1N1_seg3:163/1975-1972/166	1
H1N1_seg1	225/2040	+/-	H1N1_seg1	2037/228	+/-	31	1813	0.852485332989846	post	H1N1_seg1:225/2040-2037/228	1
H1N1_seg3	174/1999	+/-	H1N1_seg3	1998/175	+/-	44	1825	1.20997918230817	post	H1N1_seg3:174/1999-1998/175	1
H1N1_seg3	146/1973	+/-	H1N1_seg3	1972/147	+/-	15	1827	0.412492903059603	post	H1N1_seg3:146/1973-1972/147	1
H1N1_seg3	21	+	H1N1_seg3	1865	+	12	1845	0.329994322447682	post	H1N1_seg3:21-1865	1
H1N1_seg1	193/2048	+/-	H1N1_seg1	2048/193	+/-	69	1856	1.89746735407417	post	H1N1_seg1:193/2048-2048/193	1
H1N1_seg2	245/2106	+/-	H1N1_seg2	2106/245	+/-	32	1862	0.879984859860486	post	H1N1_seg2:245/2106-2106/245	1
H1N1_seg1	137/2001	+/-	H1N1_seg1	2001/137	+/-	12	1865	0.329994322447682	post	H1N1_seg1:137/2001-2001/137	1
H1N1_seg2	182/2048	+/-	H1N1_seg2	2048/182	+/-	13	1867	0.357493849318323	post	H1N1_seg2:182/2048-2048/182	1
H1N1_seg2	199/2071	+/-	H1N1_seg2	2069/201	+/-	19	1871	0.522491010542164	post	H1N1_seg2:199/2071-2069/201	1
H1N1_seg1	172/2051	+/-	H1N1_seg1	2050/173	+/-	11	1879	0.302494795577042	post	H1N1_seg1:172/2051-2050/173	1
H1N1_seg2	176/2064	+/-	H1N1_seg2	2064/176	+/-	33	1889	0.907484386731126	post	H1N1_seg2:176/2064-2064/176	1
H1N1_seg1	225/2120	+/-	H1N1_seg1	2119/226	+/-	17	1895	0.467491956800883	post	H1N1_seg1:225/2120-2119/226	1
H1N1_seg1	173/2086	+/-	H1N1_seg1	2085/174	+/-	237	1913	6.51738786834173	post	H1N1_seg1:173/2086-2085/174	1
H1N1_seg2	21	+	H1N1_seg2	1933	+	13	1913	0.357493849318323	post	H1N1_seg2:21-1933	1
H1N1_seg2	195/2109	+/-	H1N1_seg2	2108/196	+/-	23	1914	0.632489118024724	post	H1N1_seg2:195/2109-2108/196	1
H1N1_seg1	162/2076	+/-	H1N1_seg1	2076/162	+/-	16	1915	0.439992429930243	post	H1N1_seg1:162/2076-2076/162	1
H1N1_seg2	192/2112	+/-	H1N1_seg2	2112/192	+/-	13	1921	0.357493849318323	post	H1N1_seg2:192/2112-2112/192	1
H1N1_seg1	2138	-	H1N1_seg1	217	-	38	1922	1.04498202108433	post	H1N1_seg1:2138-217	1
H1N1_seg1	213	+	H1N1_seg1	2134	+	27	1922	0.742487225507285	post	H1N1_seg1:213-2134	1
H1N1_seg2	205/2128	+/-	H1N1_seg2	2127/206	+/-	11	1923	0.302494795577042	post	H1N1_seg2:205/2128-2127/206	1
H1N1_seg1	208/2139	+/-	H1N1_seg1	2139/208	+/-	18	1932	0.494991483671523	post	H1N1_seg1:208/2139-2139/208	1
H1N1_seg1	147/2080	+/-	H1N1_seg1	2079/148	+/-	19	1933	0.522491010542164	post	H1N1_seg1:147/2080-2079/148	1
H1N1_seg2	95/2034	+/-	H1N1_seg2	2033/96	+/-	25	1939	0.687488171766005	post	H1N1_seg2:95/2034-2033/96	1
H1N1_seg1	168/2120	+/-	H1N1_seg1	2119/169	+/-	19	1952	0.522491010542164	post	H1N1_seg1:168/2120-2119/169	1
H1N1_seg1	148/2099	+/-	H1N1_seg1	2099/148	+/-	17	1952	0.467491956800883	post	H1N1_seg1:148/2099-2099/148	1
H1N1_seg1	157/2140	+/-	H1N1_seg1	2139/158	+/-	12	1983	0.329994322447682	post	H1N1_seg1:157/2140-2139/158	1
H1N1_seg1	2317	-	H1N1_seg1	330	-	12	1988	0.329994322447682	post	H1N1_seg1:2317-330	1
H1N1_seg1	161/2151	+/-	H1N1_seg1	2148/164	+/-	11	1988	0.302494795577042	post	H1N1_seg1:161/2151-2148/164	1
H1N1_seg1	121/2139	+/-	H1N1_seg1	2139/121	+/-	12	2019	0.329994322447682	post	H1N1_seg1:121/2139-2139/121	1
H1N1_seg1	171/2194	+/-	H1N1_seg1	2193/172	+/-	226	2023	6.21489307276468	post	H1N1_seg1:171/2194-2193/172	1
H1N1_seg1	150/2206	+/-	H1N1_seg1	2205/151	+/-	125	2056	3.43744085883002	post	H1N1_seg1:150/2206-2205/151	1
H1N1_seg2	86/2147	+/-	H1N1_seg2	2147/86	+/-	11	2062	0.302494795577042	post	H1N1_seg2:86/2147-2147/86	1
H1N1_seg1	23	+	H1N1_seg1	2110	+	16	2088	0.439992429930243	post	H1N1_seg1:23-2110	1
H1N1_seg5	163/1321	+/-	H1N1_seg5	1319/165	+/-	1319	1157	NA	post_sc	H1N1_seg5:163/1321-1319/165	2
H1N1_seg3	424	+	H1N1_seg3	1690	+	18	1267	NA	post_sc	H1N1_seg3:424-1690	2
H1N1_seg3	1743	-	H1N1_seg3	466	-	42	1278	NA	post_sc	H1N1_seg3:1743-466	1
H1N1_seg2	1863	-	H1N1_seg2	486	-	22	1378	NA	post_sc	H1N1_seg2:1863-486	1
H1N1_seg2	480	+	H1N1_seg2	1857	+	12	1378	NA	post_sc	H1N1_seg2:480-1857	1
H1N1_seg2	442	+	H1N1_seg2	1864	+	16	1423	NA	post_sc	H1N1_seg2:442-1864	1
H1N1_seg3	1878	-	H1N1_seg3	408	-	14	1471	NA	post_sc	H1N1_seg3:1878-408	1
H1N1_seg3	313	+	H1N1_seg3	1852	+	15	1540	NA	post_sc	H1N1_seg3:313-1852	1
H1N1_seg3	351/1907	+/-	H1N1_seg3	1905/353	+/-	2654	1555	NA	post_sc	H1N1_seg3:351/1907-1905/353	23
H1N1_seg2	214/1956	+/-	H1N1_seg2	1956/214	+/-	272	1743	NA	post_sc	H1N1_seg2:214/1956-1956/214	2
H1N1_seg1	271/2047	+/-	H1N1_seg1	2046/272	+/-	31	1776	NA	post_sc	H1N1_seg1:271/2047-2046/272	1
H1N1_seg3	166/2041	+/-	H1N1_seg3	2039/168	+/-	723	1874	NA	post_sc	H1N1_seg3:166/2041-2039/168	1
H1N1_seg2	169/2109	+/-	H1N1_seg2	2107/171	+/-	7447	1939	NA	post_sc	H1N1_seg2:169/2109-2107/171	2
H1N1_seg2	95/2034	+/-	H1N1_seg2	2033/96	+/-	410	1939	NA	post_sc	H1N1_seg2:95/2034-2033/96	2
H1N1_seg1	107/2139	+/-	H1N1_seg1	2137/109	+/-	67	2031	NA	post_sc	H1N1_seg1:107/2139-2137/109	1
H1N1_seg1	150/2206	+/-	H1N1_seg1	2205/151	+/-	312	2056	NA	post_sc	H1N1_seg1:150/2206-2205/151	1
H1N1_seg3	1546	-	H1N1_seg3	540	-	7	1007	NA	post_sc	H1N1_seg3:1546-540	1
H1N1_seg3	581	+	H1N1_seg3	1633	+	7	1053	NA	post_sc	H1N1_seg3:581-1633	1
H1N1_seg1	161	+	H1N1_seg1	2148	+	4	1988	NA	post_sc	H1N1_seg1:161-2148	1
